# Supplementary material for: Amino acid signatures of HLA Class-I and II molecules are strongly associated with SLE susceptibility and autoantibody production in Eastern Asians
Source: PLoS Genet. 2019 Apr 25;15(4):e1008092. doi: 10.1371/journal.pgen.1008092 (PMC6504188; doi:10.1371/journal.pgen.1008092)
Supplement: S1 Table — (XLSX) [file pgen.1008092.s007.xlsx]

## Sheet: ST1
	Set	Population	Case	Control	Total
	Discovery	Korean (KR)	1710	6867	8577
		Malaya Chinese (MC)	288	292	580
		Han Chinese 1 (HC1)	492	493	985
		Han Controls HC	0	392	392
	Discovery Total		2490	8044	10534
	Replication	Japanese 1 (JP1)	879	2324	3203
		Japanese 2 (JP2)	468	2162	2630
		Han Chinese 2 (HC2)	1078	983	2061
	Replication Total		2425	5469	7894
	Grand Total		4915	13513	18428
S1 Table. Samples used in this study.
