# Supplementary material for: Amino acid signatures of HLA Class-I and II molecules are strongly associated with SLE susceptibility and autoantibody production in Eastern Asians
Source: PLoS Genet. 2019 Apr 25;15(4):e1008092. doi: 10.1371/journal.pgen.1008092 (PMC6504188; doi:10.1371/journal.pgen.1008092)
Supplement: S2 Table — Logistic regression results for all classical alleles across all cohorts, and meta-analysis. FA/FU: Case/control frequencies; OR, LCI, UCI: Odds ratio, 95% confidence interval. (XLSX) [file pgen.1008092.s008.xlsx]

## Sheet: ST2
SNP	BP	A1	A2	FAKR	FUKR	PKR	ORKR	LCIKR	UCIKR	FAHC	FUHC	PHC	ORHC	LCIHC	UCIHC	FAMC	FUMC	P	Estimate	SE	ORMC	LCIMC	UCIMC	Allele1	Allele2	Pmeta_dis	Direction	HetISq	HetPVal	OR_disc	LCI_disc	UCI_disc	FAJap1	FUJap1	PJap1	ORJap1	LCIJap1	UCIJap1	FATQ	FUTQ	P_TQ	ORTQ	LCITQ	UCITQ	FAJap2	FUJap2	PJap2	ORJap2	LCIJap2
HLA_A_01	30019970	P	A	0.0165	0.0184	0.618	0.925732	0.976859	1.25385	0.0527	0.0523	0.524	0.869619	0.565571	1.33712	0.0093	0.0094	0.672	-0.2605	0.6161	0.770666	0.230373	2.57811	a	p	0.399	+++	0	0.9413	1.11016	0.870799	1.4153	NA	NA	NA	NA	NA	NA	0.0082	0.0149	0.0767	0.553118	0.287131	1.06551	0.002137	0.005095	0.395	1.947	0.41888
HLA_A_0101	30019970	P	A	0.0164	0.0183	0.618	0.92564	0.976831	1.2537	0.0527	0.0523	0.524	0.869619	0.565571	1.33712	0.0093	0.0094	0.672	-0.2605	0.6161	0.770666	0.230373	2.57811	a	p	0.3987	+++	0	0.9414	1.11027	0.870886	1.41545	NA	NA	NA	NA	NA	NA	0.0082	0.0149	0.0767	0.553118	0.287131	1.06551	0.002137	0.005095	0.395	1.947	0.41888
HLA_A_02	30019970	P	A	0.2956	0.2914	0.447	0.966978	0.997096	1.05446	0.2924	0.3311	0.0221	0.783331	0.635507	0.96554	0.256	0.2858	0.368	-0.1419	0.1577	0.867708	0.636996	1.18198	a	p	0.07961	+++	-12.6	0.1693	1.07176	0.991913	1.15803	0.254921	0.244835	0.319	1.07118	0.93589	1.22602	0.2687	0.2834	0.748	0.975969	0.841319	1.13217	0.2575	0.2283	0.258	0.905	0.760864
HLA_A_0206	30019970	P	A	0.0958	0.091	0.752	1.02175	1.00288	1.16779	0.0715	0.0901	0.039	0.685985	0.479603	0.981175	0.0299	0.0249	0.252	0.4849	0.4234	1.62401	0.708246	3.72387	a	p	0.8022	-+-	28.7	0.06054	1.01593	0.897739	1.14967	0.0981166	0.0884012	0.243	1.12791	0.922233	1.37946	0.0426	0.0521	0.909	1.01936	0.73475	1.4142	0.09188	0.08384	0.747	0.958	0.738229
HLA_A_0207	30019970	P	A	0.0394	0.036	0.609	1.05553	1.01124	1.29802	0.0385	0.0588	0.0297	0.591674	0.368637	0.949655	0.0852	0.0994	0.625	-0.1131	0.2312	0.893061	0.567649	1.40502	a	p	0.5762	-++	18.6	0.08563	1.05117	0.882557	1.25199	0.0326297	0.0387831	0.0777	0.751569	0.544356	1.03766	0.0778	0.0805	0.276	0.871109	0.679516	1.11672	0.03953	0.03821	0.642	0.914	0.62517
HLA_A_03	30019970	P	A	0.0259	0.0161	9.12e-05	1.70554	1.15347	2.22844	0.0476	0.0613	0.79	0.944481	0.620587	1.43742	0.0076	0.013	0.463	-0.5322	0.7243	0.587311	0.142014	2.42887	a	p	0.002674	-++	42.1	0.03168	0.710846	0.568842	0.888298	NA	NA	NA	NA	NA	NA	0.0093	0.0142	0.605	1.17714	0.63403	2.18549	0.003205	0.004863	0.821	1.162	0.315378
HLA_A_0301	30019970	P	A	0.0258	0.0161	9.38e-05	1.70485	1.15351	2.22816	0.0471	0.0602	0.788	0.943471	0.616797	1.44316	0.0075	0.0128	0.464	-0.5349	0.7296	0.585728	0.140168	2.44762	a	p	0.002626	-++	41.3	0.03311	0.709354	0.567204	0.88713	NA	NA	NA	NA	NA	NA	0.0092	0.0141	0.587	1.1872	0.639396	2.20434	0.003205	0.004863	0.821	1.162	0.315378
HLA_A_11	30019970	P	A	0.1152	0.1039	0.0983	1.10941	1.01286	1.25473	0.2097	0.1625	0.00983	1.373	1.0793	1.74663	0.372	0.3173	0.0226	0.32022	0.14043	1.37743	1.046	1.81387	a	p	0.0009562	---	-8.5	0.1583	0.842316	0.760846	0.932509	0.102853	0.0888386	0.0682	1.20553	0.987242	1.47207	0.3132	0.271	0.22	1.09624	0.946454	1.26974	0.1186	0.08986	0.0191	0.752	0.592673
HLA_A_1101	30019970	P	A	0.1127	0.1014	0.105	1.10817	1.01283	1.25467	0.2036	0.1566	0.00883	1.38888	1.08602	1.77621	0.3164	0.2796	0.089	0.2494	0.1466	1.28326	0.962775	1.71041	a	p	0.00219	---	-33.7	0.2241	0.850781	0.767138	0.943544	0.10249	0.0883916	0.0659	1.20838	0.988753	1.4768	0.2843	0.2306	0.0282	1.18878	1.01863	1.38736	0.1186	0.08986	0.0191	0.752	0.592673
HLA_A_24	30019970	P	A	0.2142	0.229	0.0726	0.916155	0.991664	1.00805	0.1575	0.1624	0.859	0.977331	0.758601	1.25913	0.1899	0.1714	0.635	0.08086	0.17057	1.08422	0.776113	1.51464	a	p	0.1186	++-	0	0.5934	1.07122	0.982519	1.16793	0.347193	0.368413	0.107	0.904751	0.800856	1.02212	0.1924	0.1931	0.561	0.949474	0.797301	1.13069	0.3494	0.3763	0.176	1.113	0.953322
HLA_A_2402	30019970	P	A	0.2084	0.2235	0.0568	0.909464	0.990776	1.00275	0.1476	0.1517	0.814	0.968458	0.742009	1.26402	0.1677	0.1411	0.256	0.2141	0.1886	1.23875	0.855939	1.79276	a	p	0.1232	++-	-54	0.273	1.07251	0.981195	1.17232	0.344204	0.365587	0.102	0.90279	0.798339	1.02091	0.1578	0.1729	0.868	0.984122	0.814816	1.18861	0.3494	0.3763	0.176	1.113	0.953322
HLA_A_26	30019970	P	A	0.0709	0.0709	0.968	0.996894	0.999524	1.16172	0.0383	0.0351	0.48	1.19985	0.723485	1.98988	0.0127	0.0145	0.816	-0.1346	0.5786	0.874065	0.281209	2.7168	a	p	0.8926	+-+	0	0.765	0.99005	0.856213	1.14481	0.127965	0.124324	0.706	1.03483	0.866114	1.23641	0.031	0.0328	0.27	1.23894	0.846817	1.81265	0.1389	0.1056	0.00251	0.702	0.557434
HLA_A_29	30019970	P	A	0.0082	0.0062	0.125	1.43733	1.18293	2.28384	0.0069	0.0096	0.0614	0.36928	0.130042	1.04865	0.0042	0.0112	0.218	-1.0936	0.8877	0.335008	0.0588071	1.90845	a	p	0.7373	-++	44.9	0.02648	0.932021	0.617789	1.40608	NA	NA	NA	NA	NA	NA	0.0083	0.0082	0.671	1.18362	0.544118	2.57472	NA	NA	NA	NA	NA
HLA_A_2901	30019970	P	A	0.008	0.006	0.125	1.43741	1.18311	2.28476	0.0069	0.0095	0.063	0.371651	0.130877	1.05538	0.004	0.011	0.216	-1.1	0.8898	0.332871	0.058192	1.9041	a	p	0.7352	-++	44.6	0.027	0.931462	0.617177	1.40579	NA	NA	NA	NA	NA	NA	0.0083	0.0078	0.587	1.24278	0.566853	2.72468	NA	NA	NA	NA	NA
HLA_A_30	30019970	P	A	0.0403	0.0318	0.000821	1.45974	1.08743	1.82186	0.0672	0.0645	0.511	1.14168	0.76872	1.69559	0.0093	0.0164	0.382	-0.552	0.6311	0.575797	0.167135	1.98368	a	p	0.002171	--+	-33.8	0.2242	0.741708	0.612688	0.897897	NA	NA	NA	NA	NA	NA	0.017	0.0313	0.0246	0.587625	0.369571	0.934335	NA	NA	NA	NA	NA
HLA_A_3001	30019970	P	A	0.0364	0.0273	0.000868	1.4695	1.09112	1.84315	0.066	0.0639	0.504	1.14522	0.769145	1.70519	0.0093	0.0164	0.382	-0.552	0.6311	0.575797	0.167135	1.98368	a	p	0.002313	--+	-32.6	0.2212	0.739116	0.608516	0.897746	NA	NA	NA	NA	NA	NA	0.0151	0.0298	0.011	0.532929	0.328103	0.865622	NA	NA	NA	NA	NA
HLA_A_31	30019970	P	A	0.058	0.0503	0.168	1.12648	1.02037	1.3343	0.0359	0.0384	0.705	0.908391	0.552343	1.49395	0.0215	0.0267	0.188	-0.551	0.4184	0.576373	0.253837	1.30874	a	p	0.3635	-++	-35.5	0.2285	0.929694	0.794305	1.08816	0.113277	0.0910458	0.0265	1.24241	1.02682	1.50327	0.0236	0.0318	0.988	1.00321	0.66994	1.50225	0.0812	0.0711	0.26	0.854	0.64906
HLA_A_3101	30019970	P	A	0.0578	0.0501	0.167	1.12734	1.0206	1.33644	0.0359	0.0384	0.705	0.9084	0.552326	1.49403	0.0214	0.0265	0.189	-0.5502	0.4186	0.576834	0.25394	1.3103	a	p	0.3635	-++	-35.5	0.2286	0.929415	0.7936	1.08847	0.113277	0.0910458	0.0265	1.24241	1.02682	1.50327	0.0235	0.0303	0.807	1.0522	0.699437	1.58288	0.0812	0.0711	0.26	0.854	0.64906
HLA_A_32	30019970	P	A	0.005	0.0071	0.169	0.687688	0.819043	1.17201	0.0154	0.0181	0.27	0.677125	0.338726	1.35359	0.0058	0.0059	0.559	-0.48877	0.83643	0.61338	0.119055	3.16019	a	p	0.06377	+++	0	0.9915	1.47241	0.978092	2.21655	NA	NA	NA	NA	NA	NA	0.0049	0.0045	0.255	1.78588	0.657999	4.84709	NA	NA	NA	NA	NA
HLA_A_3201	30019970	P	A	0.005	0.007	0.169	0.687709	0.819063	1.17202	0.0154	0.0181	0.27	0.677125	0.338726	1.35359	0.0058	0.0059	0.559	-0.48877	0.83643	0.61338	0.119055	3.16019	a	p	0.06378	+++	0	0.9915	1.47241	0.978092	2.21655	NA	NA	NA	NA	NA	NA	0.0049	0.0045	0.255	1.78588	0.657999	4.84709	NA	NA	NA	NA	NA
HLA_A_33	30019970	P	A	0.1397	0.1649	0.0123	0.857555	0.981691	0.967128	0.0757	0.0576	0.193	1.30239	0.87487	1.93882	0.1101	0.1311	0.219	-0.2998	0.2436	0.740966	0.459666	1.19441	a	p	0.02424	+-+	9.2	0.1105	1.13724	1.01682	1.27191	0.047789	0.0731478	0.000315	0.629966	0.485991	0.816593	0.1094	0.119	0.705	0.960115	0.777494	1.18563	0.04915	0.1188	5.59e-08	2.42	1.75923
HLA_A_3303	30019970	P	A	0.1395	0.1648	0.012	0.857092	0.981613	0.966701	0.0756	0.0574	0.192	1.3033	0.875483	1.94018	0.1101	0.1311	0.219	-0.2998	0.2436	0.740966	0.459666	1.19441	a	p	0.02392	+-+	9.6	0.1094	1.13769	1.01723	1.27241	0.047789	0.0731478	0.000315	0.629966	0.485991	0.816593	0.1085	0.118	0.704	0.959574	0.775622	1.18715	0.04915	0.1188	5.59e-08	2.42	1.75923
HLA_B_07	31431272	P	A	0.0388	0.0424	0.263	0.892811	0.977729	1.08901	0.0403	0.0318	0.326	1.2946	0.773152	2.16773	0.0094	0.0124	0.873	0.1079	0.6728	1.11394	0.297962	4.16447	a	p	0.5081	+--	0	0.4059	1.06396	0.885456	1.27845	0.0386803	0.0472242	0.198	0.82776	0.61876	1.10735	0.0187	0.0212	0.537	1.176	0.702873	1.96762	0.03632	0.05674	0.0171	1.599	1.08709
HLA_B_0702	31431272	P	A	0.0305	0.0361	0.0609	0.809337	0.954288	1.00969	0.0354	0.0255	0.094	1.62791	0.920476	2.87906	0.0025	0.0021	0.615	0.7824	1.5574	2.18671	0.103301	46.289	a	p	0.269	+--	25.2	0.06889	1.123	0.914114	1.37961	0.0386803	0.0472242	0.198	0.82776	0.61876	1.10735	0.0107	0.0128	0.193	1.55038	0.800915	3.00117	0.03632	0.05581	0.0199	1.583	1.07534
HLA_B_0705	31431272	P	A	0.0083	0.0063	0.119	1.43313	1.17705	2.25429	0.0052	0.0069	0.231	0.485634	0.149062	1.58217	0.0076	0.0107	0.984	0.01524	0.74778	1.01536	0.234474	4.39685	a	p	0.3221	-+-	-38.8	0.2368	0.814403	0.542478	1.22263	NA	NA	NA	NA	NA	NA	0.0091	0.0098	0.484	0.754895	0.343481	1.65909	NA	NA	NA	NA	NA
HLA_B_08	31431272	P	A	0.0077	0.0021	2.12e-06	4.08761	2.26903	7.31483	0.0172	0.0111	0.262	1.604	0.702678	3.66144	0.0024	0.0038	0.614	-0.6657	1.3184	0.513914	0.0387834	6.80981	a	p	1.324e-05	--+	20.4	0.08103	0.353596	0.221517	0.564427	NA	NA	NA	NA	NA	NA	0.0057	0.006	0.736	1.18455	0.442389	3.17176	NA	NA	NA	NA	NA
HLA_B_0801	31431272	P	A	0.0077	0.0021	2.07e-06	4.09333	2.27094	7.32522	0.0172	0.0111	0.262	1.60384	0.702608	3.66107	0.0024	0.0038	0.614	-0.6657	1.3184	0.513914	0.0387834	6.80981	a	p	1.303e-05	--+	20.6	0.08054	0.353313	0.221296	0.564086	NA	NA	NA	NA	NA	NA	0.0057	0.006	0.737	1.18385	0.442141	3.16982	NA	NA	NA	NA	NA
HLA_B_13	31431272	P	A	0.0506	0.0481	0.346	1.09134	1.01602	1.30892	0.107	0.1201	0.561	0.915312	0.679279	1.23336	0.1171	0.1033	0.335	0.2082	0.216	1.23146	0.806412	1.88054	a	p	0.4219	-+-	0	0.4699	0.942047	0.814221	1.08994	NA	NA	NA	NA	NA	NA	0.0849	0.0754	0.277	1.14934	0.894173	1.47733	0.02885	0.01227	0.0034	0.47	0.283588
HLA_B_1301	31431272	P	A	0.0097	0.0181	0.00045	0.505569	0.771171	0.74	0.0365	0.0446	0.115	0.687152	0.430901	1.09579	0.1084	0.0845	0.111	0.3651	0.2293	1.44066	0.91913	2.25811	a	p	0.02566	++-	67.6	0.002077	1.32419	1.03462	1.6948	NA	NA	NA	NA	NA	NA	0.0694	0.0443	0.0053	1.53404	1.13554	2.0724	0.02885	0.01227	0.0034	0.47	0.283588
HLA_B_1302	31431272	P	A	0.0409	0.0301	0.000159	1.50837	1.09163	1.86701	0.0708	0.0761	0.594	1.1055	0.764321	1.59898	0.0095	0.0193	0.152	-0.8491	0.5923	0.4278	0.133988	1.36589	a	p	0.001086	--+	32.5	0.05162	0.737861	0.614789	0.88557	NA	NA	NA	NA	NA	NA	0.0164	0.0324	0.017	0.566104	0.354854	0.903114	0.001068	0.0004632	0.84	0.78	0.0705571
HLA_B_15	31431272	P	A	0.1205	0.147	3.65e-06	0.754538	0.966977	0.850081	0.1766	0.1548	0.111	1.23121	0.953157	1.59038	0.1076	0.1426	0.123	-0.3274	0.2121	0.720795	0.47563	1.09233	a	p	0.0001449	+-+	66.4	0.002581	1.22483	1.10311	1.35997	0.103534	0.106911	0.782	1.02767	0.846901	1.24702	0.1403	0.143	0.233	0.886352	0.726942	1.08072	0.1496	0.1137	0.0123	0.764	0.619238
HLA_B_1501	31431272	P	A	0.065	0.0873	2.09e-06	0.677931	0.939495	0.796007	0.0898	0.0789	0.368	1.18329	0.82035	1.70681	0.0269	0.0417	0.455	-0.3105	0.416	0.73308	0.324373	1.65675	a	p	5.044e-05	+-+	46.3	0.0241	1.34891	1.16725	1.55885	0.068103	0.0758685	0.408	0.904726	0.713024	1.14797	0.049	0.062	0.252	0.82809	0.599521	1.1438	0.09829	0.07411	0.0288	0.753	0.583317
HLA_B_27	31431272	P	A	0.0273	0.0269	0.79	1.03362	1.00806	1.31766	0.0045	0.0148	0.0603	0.335343	0.107277	1.04827	0.015	0.021	0.404	-0.4202	0.5031	0.656915	0.245054	1.76099	a	p	0.7473	-++	4.7	0.1227	1.03873	0.824574	1.30851	NA	NA	NA	NA	NA	NA	0.0291	0.0306	0.541	0.883695	0.594629	1.31328	0.00641	0.002084	0.233	0.526	0.182881
HLA_B_35	31431272	P	A	0.0805	0.0657	0.00617	1.22904	1.03091	1.42452	0.0686	0.0715	0.976	0.994526	0.691234	1.43089	0.046	0.0326	0.481	0.2483	0.3522	1.28184	0.642742	2.55643	a	p	0.008917	-+-	0	0.5606	0.836106	0.73106	0.956246	0.0997389	0.0830738	0.0093	1.31662	1.07218	1.6168	0.0489	0.0342	0.118	1.32504	0.931473	1.8849	0.08654	0.07411	0.289	0.864	0.660435
HLA_B_3501	31431272	P	A	0.0757	0.0606	0.00388	1.25156	1.03477	1.45747	0.049	0.0372	0.314	1.29421	0.782983	2.13923	0.0338	0.0227	0.292	0.4466	0.4241	1.56299	0.680698	3.58887	a	p	0.001417	---	0	0.8714	0.79152	0.685595	0.913811	0.0997315	0.0830762	0.00933	1.31649	1.07207	1.61664	0.0305	0.0269	0.532	1.1383	0.758524	1.70821	0.08654	0.07411	0.289	0.864	0.660435
HLA_B_37	31431272	P	A	0.0148	0.0167	0.527	0.902181	0.967737	1.24065	0.0222	0.0213	0.525	0.809612	0.421937	1.55348	0.0112	0.0038	0.236	1.0686	0.9011	2.9113	0.4978	17.0262	a	p	0.5174	++-	0	0.4082	1.09779	0.827674	1.45606	NA	NA	NA	NA	NA	NA	0.0056	0.0144	0.0145	0.361533	0.159862	0.817619	0.005342	0.005558	0.823	1.122	0.407669
HLA_B_3701	31431272	P	A	0.0141	0.0164	0.434	0.879035	0.959183	1.21445	0.0222	0.0213	0.525	0.809612	0.421937	1.55348	0.0112	0.0038	0.236	1.0686	0.9011	2.9113	0.4978	17.0262	a	p	0.4367	++-	0	0.4033	1.12008	0.841669	1.49058	NA	NA	NA	NA	NA	NA	0.0057	0.0145	0.0141	0.359638	0.158987	0.813521	0.005342	0.005558	0.823	1.122	0.407669
HLA_B_38	31431272	P	A	0.025	0.0178	0.00412	1.47444	1.1085	1.92238	0.036	0.0311	0.783	1.0783	0.630082	1.84538	0.0705	0.0641	0.764	-0.08007	0.26712	0.923052	0.546826	1.55813	a	p	0.01987	--+	-34.6	0.2263	0.773136	0.622582	0.960098	NA	NA	NA	NA	NA	NA	0.0603	0.0356	0.0725	1.38257	0.97081	1.96898	0.001068	0.0004632	0.585	0.461	0.0285543
HLA_B_3802	31431272	P	A	0.025	0.0178	0.00413	1.47446	1.10853	1.92252	0.036	0.0306	0.759	1.08807	0.634758	1.86513	0.0704	0.0641	0.762	-0.0809	0.2671	0.922286	0.546393	1.55677	a	p	0.01926	--+	-36.3	0.2305	0.771977	0.621527	0.958847	NA	NA	NA	NA	NA	NA	0.0601	0.0354	0.074	1.38034	0.969258	1.96578	0.001068	0.0002316	0.506	0.39	0.0243298
HLA_B_39	31431272	P	A	0.0141	0.0072	0.000347	1.96984	1.28638	2.85596	0.0119	0.0119	0.796	0.884529	0.349329	2.2397	0.0269	0.0135	0.0678	0.9789	0.536	2.66153	0.930847	7.60998	a	p	0.0002789	-+-	-33.7	0.2241	0.544656	0.392463	0.755868	0.0564431	0.0489845	0.736	1.04753	0.800072	1.37152	0.0193	0.0249	0.227	0.748418	0.467735	1.19754	0.03739	0.04006	0.46	1.156	0.787289
HLA_B_3901	31431272	P	A	0.0141	0.0071	0.000333	1.97406	1.28742	2.86214	0.0118	0.0118	0.799	0.8863	0.350097	2.24374	0.0268	0.0134	0.0683	0.9771	0.536	2.65674	0.929173	7.59629	a	p	0.0002682	-+-	-34.1	0.225	0.543731	0.391797	0.754585	0.0549778	0.0476984	0.739	1.04796	0.795923	1.37982	0.0193	0.0249	0.227	0.748604	0.467853	1.19783	0.03739	0.04006	0.46	1.156	0.787289
HLA_B_40	31431272	P	A	0.1621	0.138	0.000609	1.20851	1.02072	1.34673	0.1525	0.1337	0.379	1.13021	0.860505	1.48444	0.2186	0.1951	0.214	0.2038	0.1639	1.22605	0.88919	1.69053	a	p	0.0001978	---	0	0.8962	0.833268	0.756964	0.917264	0.228057	0.178202	0.000139	1.32658	1.14773	1.53329	0.1938	0.2246	0.0392	0.840345	0.712263	0.991459	0.2286	0.1614	4.86e-07	0.621	0.51606
HLA_B_4001	31431272	P	A	0.0396	0.0393	0.952	0.99381	0.998749	1.21582	0.0724	0.0616	0.92	0.980709	0.670639	1.43414	0.1849	0.1713	0.525	0.1077	0.1693	1.11371	0.799213	1.55197	a	p	0.8318	++-	0	0.8297	0.983144	0.8403	1.15027	0.0560631	0.0537061	0.96	1.00661	0.777272	1.30362	0.1447	0.1719	0.0033	0.761315	0.634682	0.913214	0.08654	0.05512	8.41e-05	0.558	0.417341
HLA_B_4006	31431272	P	A	0.0695	0.0545	0.000265	1.36963	1.0546	1.62182	0.0587	0.059	0.52	1.14855	0.753447	1.75084	0.0214	0.016	0.178	0.7435	0.5519	2.10328	0.713036	6.20418	a	p	0.0001561	---	0	0.5385	0.741189	0.634618	0.865656	0.0655193	0.0430856	0.000637	1.58606	1.2217	2.05909	0.029	0.0319	0.974	0.99282	0.638288	1.54426	0.05235	0.03705	0.0391	0.689	0.483378
HLA_B_44	31431272	P	A	0.0881	0.1042	0.0241	0.853056	0.978294	0.979368	0.0354	0.0321	0.596	1.16091	0.668751	2.01525	0.0067	0.0057	0.913	-0.09541	0.87442	0.909	0.163773	5.04528	a	p	0.03922	+-+	0	0.5681	1.15085	1.00705	1.31518	0.0452651	0.0715955	0.000288	0.62278	0.477888	0.811603	0.0265	0.0185	0.00231	2.16321	1.31678	3.55374	0.04915	0.1144	7.95e-08	2.406	1.74611
HLA_B_4403	31431272	P	A	0.0736	0.0878	0.0292	0.847224	0.975594	0.983388	0.0227	0.0233	0.599	0.837864	0.433505	1.61939	0.0065	0.0058	0.883	-0.1284	0.8727	0.879502	0.158993	4.86512	a	p	0.02464	+++	0	0.9985	1.18069	1.02148	1.36471	0.0422435	0.0667666	0.000837	0.633687	0.480667	0.835422	0.0242	0.0162	0.00576	2.09874	1.23994	3.55237	0.04701	0.11	9.25e-08	2.435	1.75668
HLA_B_46	31431272	P	A	0.0491	0.0439	0.221	1.12276	1.02171	1.35157	0.0563	0.0694	0.103	0.715338	0.478174	1.07013	0.1075	0.1181	0.447	-0.1642	0.2162	0.848572	0.555464	1.29635	a	p	0.9056	-++	15.2	0.09454	0.990545	0.846958	1.15847	0.0492457	0.0537642	0.104	0.804766	0.617441	1.04892	0.0927	0.0872	0.842	1.02468	0.806141	1.30246	0.04487	0.04724	0.944	0.988	0.694882
HLA_B_4601	31431272	P	A	0.0491	0.0439	0.221	1.12274	1.0217	1.35154	0.0563	0.0694	0.103	0.715338	0.478174	1.07013	0.1075	0.1181	0.447	-0.1642	0.2162	0.848572	0.555464	1.29635	a	p	0.9057	-++	15.2	0.09456	0.990545	0.846958	1.15847	0.0492463	0.0537644	0.104	0.804766	0.617441	1.04892	0.0927	0.0872	0.842	1.02477	0.806217	1.30257	0.04487	0.04724	0.944	0.988	0.694882
HLA_B_48	31431272	P	A	0.0311	0.0378	0.0326	0.785857	0.948148	0.98017	0.0283	0.0454	0.0607	0.608596	0.362253	1.02246	0.0116	0.0207	0.457	-0.4213	0.5658	0.656193	0.216478	1.98907	a	p	0.005241	+++	0	0.6539	1.3295	1.08859	1.62372	0.0421576	0.0228208	0.00021	1.88581	1.35281	2.62881	0.0195	0.019	0.602	1.14467	0.688999	1.9017	0.02564	0.02941	0.733	1.084	0.683018
HLA_B_4801	31431272	P	A	0.0299	0.0365	0.0313	0.77712	0.943754	0.977668	0.028	0.0453	0.057	0.603626	0.358873	1.0153	0.0116	0.0207	0.456	-0.4219	0.5659	0.6558	0.216305	1.98827	a	p	0.004672	+++	0	0.6674	1.34689	1.09572	1.65564	0.0421581	0.022821	0.00021	1.88584	1.35283	2.62886	0.0194	0.019	0.613	1.13987	0.686063	1.89385	0.02564	0.02941	0.733	1.084	0.683018
HLA_B_51	31431272	P	A	0.1123	0.0994	0.0494	1.13562	1.01626	1.28921	0.0805	0.0782	0.647	1.08174	0.772731	1.51432	0.0683	0.0754	0.398	-0.2196	0.26	0.80284	0.482295	1.33643	a	p	0.07901	--+	0	0.4276	0.901586	0.803129	1.01211	0.0978709	0.0994679	0.535	1.06485	0.873448	1.2982	0.0618	0.0594	0.06	1.31707	0.988427	1.75498	0.07799	0.08592	0.443	1.114	0.84518
HLA_B_5101	31431272	P	A	0.1044	0.0924	0.0495	1.14194	1.01773	1.30365	0.0693	0.0646	0.346	1.19782	0.822966	1.7434	0.0604	0.0562	0.837	-0.0606	0.2943	0.9412	0.52865	1.67569	a	p	0.03813	--+	0	0.7825	0.878886	0.777861	0.993032	0.0955557	0.0978143	0.557	1.06193	0.869423	1.29705	0.0513	0.0472	0.0181	1.476	1.06884	2.03826	0.07585	0.08546	0.355	1.141	0.863025
HLA_B_52	31431272	P	A	0.0196	0.0319	0.000228	0.600243	0.870612	0.787446	0.0355	0.0423	0.587	0.874153	0.538265	1.41964	0.0153	0.0055	0.0539	1.6301	0.8456	5.10439	0.973093	26.7752	a	p	0.001506	++-	46.8	0.02326	1.46185	1.15637	1.84802	0.0902952	0.121788	0.000858	0.72338	0.595697	0.87843	0.0181	0.0169	0.0321	1.82117	1.05259	3.15096	0.08654	0.1209	0.00168	1.513	1.1685
HLA_B_5201	31431272	P	A	0.0196	0.0319	0.000228	0.600165	0.870573	0.787359	0.0355	0.0424	0.588	0.874678	0.538588	1.42049	0.0153	0.0055	0.0539	1.6301	0.8456	5.10439	0.973093	26.7752	a	p	0.001509	++-	46.9	0.02318	1.4617	1.15625	1.84784	0.0902952	0.121788	0.000858	0.72338	0.595697	0.87843	0.0181	0.0169	0.0321	1.82117	1.05259	3.15096	0.08654	0.1209	0.00168	1.513	1.1685
HLA_B_54	31431272	P	A	0.0566	0.0581	0.734	0.970843	0.99496	1.15161	0.0203	0.0348	0.0446	0.552722	0.309904	0.985794	0.0172	0.0182	0.936	0.0396	0.4954	1.04039	0.394008	2.7472	a	p	0.3851	++-	-17.6	0.1826	1.07423	0.914019	1.26251	0.0595927	0.0763255	0.0236	0.758305	0.59455	0.967164	0.0303	0.0385	0.194	0.77399	0.525913	1.13909	0.05342	0.07781	0.00691	1.545	1.12682
HLA_B_5401	31431272	P	A	0.0566	0.0581	0.734	0.970776	0.994948	1.15153	0.0203	0.0348	0.0446	0.552722	0.309904	0.985794	0.0172	0.0182	0.936	0.0396	0.4954	1.04039	0.394008	2.7472	a	p	0.3847	++-	-17.6	0.1826	1.07423	0.914019	1.26251	0.0595927	0.0763255	0.0236	0.758305	0.59455	0.967164	0.0303	0.0385	0.194	0.773945	0.525884	1.13902	0.05342	0.07781	0.00691	1.545	1.12682
HLA_B_57	31431272	P	A	0.001	0.0024	0.223	0.468242	0.396354	1.5855	0.0126	0.0161	0.93	0.966098	0.44649	2.09041	0.0029	0.0039	0.39	-1.0173	1.1825	0.36157	0.0356146	3.67076	a	p	0.3514	+++	0	0.5051	1.34784	0.719436	2.52512	NA	NA	NA	NA	NA	NA	0.0055	0.0055	0.832	0.892799	0.313728	2.5407	NA	NA	NA	NA	NA
HLA_B_5701	31431272	P	A	0.001	0.0024	0.223	0.468378	0.396535	1.58574	0.0126	0.0161	0.93	0.966098	0.44649	2.09041	0.0029	0.0039	0.39	-1.0173	1.1825	0.36157	0.0356146	3.67076	a	p	0.3514	+++	0	0.5052	1.34784	0.719436	2.52512	NA	NA	NA	NA	NA	NA	0.0055	0.0055	0.836	0.89527	0.314535	2.54823	NA	NA	NA	NA	NA
HLA_B_58	31431272	P	A	0.055	0.0627	0.581	0.951334	0.991202	1.13568	0.044	0.039	0.917	0.974462	0.599326	1.58441	0.0984	0.122	0.299	-0.2506	0.2414	0.778334	0.484933	1.24925	a	p	0.3857	+++	0	0.7258	1.07197	0.916223	1.2542	NA	NA	NA	NA	NA	NA	0.0896	0.1081	0.0846	0.820385	0.655063	1.02743	0.007479	0.006948	0.716	0.849	0.350677
HLA_B_5801	31431272	P	A	0.055	0.0627	0.581	0.951334	0.991202	1.13568	0.044	0.039	0.917	0.974462	0.599326	1.58441	0.0984	0.122	0.299	-0.2506	0.2414	0.778334	0.484933	1.24925	a	p	0.3857	+++	0	0.7258	1.07197	0.916223	1.2542	NA	NA	NA	NA	NA	NA	0.0896	0.1081	0.0846	0.820385	0.655063	1.02743	0.007479	0.006948	0.716	0.849	0.350677
HLA_C_01	31346171	P	A	0.16	0.1685	0.199	0.933	0.992686	1.03718	0.1044	0.1241	0.0284	0.714838	0.529421	0.965192	0.1566	0.1706	0.43	-0.143	0.1813	0.866754	0.607533	1.23658	a	p	0.03747	+++	-45.8	0.2536	1.10738	1.00598	1.21901	0.159291	0.185058	0.00198	0.782544	0.668729	0.91573	0.1577	0.1656	0.743	0.970455	0.811469	1.16059	0.1774	0.1716	0.585	0.947	0.779997
HLA_C_0102	31346171	P	A	0.16	0.1683	0.2	0.933037	0.992687	1.03727	0.1042	0.1239	0.0262	0.710917	0.52631	0.960275	0.1566	0.1701	0.445	-0.1386	0.1816	0.870576	0.609854	1.24276	a	p	0.03729	+++	-40.9	0.2419	1.1076	1.00598	1.21949	0.156998	0.18252	0.00203	0.78012	0.665107	0.915021	0.1576	0.1654	0.745	0.970768	0.811601	1.16115	0.1774	0.1716	0.585	0.947	0.779997
HLA_C_03	31346171	P	A	0.2708	0.2815	0.157	0.938446	0.994423	1.0248	0.2309	0.2068	0.93	0.99001	0.790239	1.24028	0.3182	0.2946	0.132	0.2251	0.1494	1.25245	0.934518	1.67854	a	p	0.3717	++-	-14.9	0.1754	1.03666	0.957923	1.12186	0.281478	0.257736	0.0346	1.15074	1.01054	1.31039	0.2817	0.2917	0.685	1.03085	0.890109	1.19386	0.297	0.2413	0.00138	0.767	0.651628
HLA_C_0302	31346171	P	A	0.0578	0.068	0.319	0.917044	0.985357	1.08735	0.0429	0.0365	0.94	1.01913	0.623222	1.66655	0.1011	0.123	0.338	-0.2291	0.2393	0.795249	0.497516	1.27116	a	p	0.2388	+-+	0	0.7681	1.09582	0.941019	1.27608	NA	NA	NA	NA	NA	NA	0.0907	0.1082	0.116	0.8362	0.668928	1.0453	0.00641	0.007179	0.979	0.987	0.387596
HLA_C_0303	31346171	P	A	0.1146	0.1147	0.515	0.959369	0.994835	1.08692	0.0973	0.0835	0.955	0.990576	0.710415	1.38122	0.0504	0.0399	0.196	0.4288	0.33188	1.53541	0.801168	2.94257	a	p	0.6958	++-	0	0.3784	1.02316	0.911967	1.14792	0.138535	0.136609	0.433	1.07082	0.902821	1.27008	0.0613	0.0624	0.255	1.17948	0.887816	1.56695	0.1538	0.1218	0.0221	0.78	0.630784
HLA_C_0304	31346171	P	A	0.096	0.0972	0.425	0.947688	0.992925	1.08157	0.0911	0.0878	0.888	0.976627	0.702379	1.35796	0.1673	0.1373	0.124	0.2823	0.1834	1.32618	0.925738	1.89983	a	p	0.8006	++-	-35.1	0.2276	1.01511	0.903904	1.14	0.140787	0.115592	0.0125	1.24819	1.04985	1.484	0.1296	0.121	0.246	1.12713	0.920965	1.37944	0.1368	0.1132	0.0563	0.81	0.65196
HLA_C_04	31346171	P	A	0.0492	0.0627	0.00127	0.747321	0.949708	0.892173	0.0643	0.0816	0.379	0.85274	0.597828	1.21635	0.0541	0.0701	0.16	-0.3786	0.2695	0.684819	0.403806	1.16139	a	p	0.000398	+++	0	0.7454	1.31574	1.13032	1.53158	0.0360683	0.0393621	0.815	0.963438	0.705139	1.31635	0.075	0.0677	0.416	0.893714	0.681662	1.17173	0.02778	0.04122	0.0501	1.542	0.999813
HLA_C_0401	31346171	P	A	0.0483	0.0623	0.000989	0.740789	0.947836	0.885605	0.0595	0.0778	0.496	0.878974	0.606514	1.27383	0.0316	0.0444	0.112	-0.5488	0.3455	0.577643	0.29347	1.13698	a	p	0.000397	+++	0	0.525	1.32697	1.13462	1.55194	0.0358362	0.0391566	0.815	0.963481	0.705128	1.31649	0.0548	0.0548	0.534	0.9076	0.668689	1.23187	0.02778	0.04122	0.0501	1.542	0.999813
HLA_C_0403	31346171	P	A	0.0009	0.0005	0.593	1.43952	1.62633	5.46972	0.005	0.0063	0.32	0.55002	0.169156	1.78843	0.0224	0.0283	0.491	-0.2982	0.4334	0.742153	0.317377	1.73545	a	p	0.4432	-++	0	0.5602	1.27074	0.688734	2.34457	NA	NA	NA	NA	NA	NA	0.0206	0.0136	0.586	0.858376	0.49556	1.48682	NA	NA	NA	NA	NA
HLA_C_06	31346171	P	A	0.0601	0.0526	0.00923	1.26242	1.04173	1.50451	0.1146	0.1212	0.672	1.06665	0.790906	1.43852	0.0219	0.0327	0.138	-0.5865	0.3953	0.556271	0.25633	1.20718	a	p	0.03321	--+	13.5	0.09911	0.850952	0.73347	0.98725	0.00860239	0.00756756	0.941	0.976008	0.514531	1.85138	0.0259	0.0489	0.00423	0.579473	0.398725	0.842157	0.004274	0.006021	0.539	1.413	0.468804
HLA_C_0602	31346171	P	A	0.0601	0.0526	0.00921	1.2625	1.04174	1.5046	0.1146	0.1212	0.672	1.06666	0.790914	1.43854	0.0219	0.0327	0.138	-0.5866	0.3953	0.556215	0.256305	1.20706	a	p	0.03317	--+	13.5	0.09901	0.850952	0.73347	0.98725	0.00854949	0.00753808	0.932	0.972643	0.512468	1.84604	0.0259	0.0488	0.00432	0.580231	0.39926	0.84323	0.004274	0.00579	0.55	1.401	0.464233
HLA_C_07	31346171	P	A	0.1554	0.1266	2.99e-05	1.26676	1.0266	1.41549	0.2066	0.1629	0.0196	1.33282	1.04689	1.69685	0.2378	0.2034	0.439	0.1228	0.1587	1.13066	0.828406	1.54319	a	p	1.811e-06	---	0	0.7118	0.791599	0.719111	0.871395	0.1446	0.132082	0.314	1.09181	0.920669	1.29477	0.2271	0.2109	0.5	0.94479	0.800946	1.11447	0.1197	0.1304	0.371	1.109	0.883746
HLA_C_0701	31346171	P	A	0.0436	0.0329	0.00196	1.37025	1.06483	1.67264	0.0253	0.0254	0.622	0.858645	0.468125	1.57494	0.0083	0.0107	0.286	-0.7419	0.696	0.476208	0.121717	1.86313	a	p	0.008941	-++	3.1	0.1269	0.778567	0.645408	0.939199	NA	NA	NA	NA	NA	NA	0.0149	0.0111	0.27	1.43487	0.755603	2.72477	0	0.0002316	0.971	111859	4.18074e-272
HLA_C_0702	31346171	P	A	0.1038	0.0848	0.00159	1.23648	1.02837	1.41066	0.1618	0.1232	0.0303	1.34797	1.02892	1.76595	0.2199	0.1933	0.55	0.09755	0.16316	1.10247	0.80072	1.51792	a	p	0.0001704	---	0	0.6419	0.808156	0.723155	0.903149	0.128555	0.121992	0.899	1.01159	0.84744	1.20754	0.1949	0.1931	0.279	0.909709	0.766353	1.07988	0.1058	0.1186	0.232	1.158	0.910443
HLA_C_0704	31346171	P	A	0.0079	0.0089	0.548	0.874835	0.943387	1.3527	0.0177	0.0152	0.14	1.783	0.827753	3.84064	0.0092	0.005	0.615	0.4579	0.9091	1.58075	0.266086	9.39085	a	p	0.7589	+--	-48	0.2588	0.94365	0.651397	1.36702	0.0147901	0.00946687	0.0063	2.18756	1.26182	3.79247	0.0186	0.0078	0.675	1.15984	0.579734	2.32042	0.01389	0.01181	0.505	0.799	0.413636
HLA_C_08	31346171	P	A	0.0992	0.0904	0.171	1.09769	1.01252	1.25439	0.1078	0.1259	0.648	0.93413	0.696949	1.25203	0.0845	0.1129	0.193	-0.2958	0.227	0.743936	0.476771	1.16081	a	p	0.4987	-++	-20.4	0.1899	0.960405	0.854185	1.07983	0.123998	0.0776678	4.74e-08	1.73625	1.42702	2.1125	0.0882	0.0811	0.837	0.974617	0.7625	1.24574	0.09081	0.07712	0.197	0.843	0.650604
HLA_C_0801	31346171	P	A	0.0831	0.0715	0.059	1.15703	1.02233	1.34615	0.0994	0.1149	0.728	0.945435	0.689122	1.29708	0.0821	0.1055	0.275	-0.2551	0.2337	0.774839	0.490097	1.22501	a	p	0.2394	-++	-14.5	0.1743	0.92441	0.810967	1.05372	0.110121	0.069565	1.3e-07	1.80072	1.45056	2.2354	0.0824	0.0764	0.616	0.935936	0.722468	1.21248	0.08868	0.07573	0.231	0.852	0.656512
HLA_C_12	31346171	P	A	0.0278	0.0367	0.0146	0.749672	0.935535	0.944745	0.0569	0.0672	0.749	0.937171	0.629994	1.39412	0.0491	0.0411	0.489	0.225	0.3248	1.25232	0.662584	2.36696	a	p	0.05007	++-	-47.9	0.2586	1.20998	0.999892	1.4642	0.0920051	0.124374	0.000691	0.72095	0.59454	0.874238	0.0539	0.0515	0.334	1.15824	0.859766	1.56034	0.09402	0.1255	0.00472	1.436	1.11732
HLA_C_1202	31346171	P	A	0.0211	0.031	0.00267	0.67087	0.901243	0.870493	0.031	0.0425	0.443	0.821601	0.497353	1.35724	0.0353	0.024	0.293	0.4285	0.4077	1.53495	0.690326	3.413	a	p	0.009098	++-	-2.3	0.1415	1.34393	1.0763	1.67811	0.0904039	0.123288	0.000508	0.713609	0.587651	0.866566	0.0386	0.0403	0.602	1.09575	0.777072	1.54512	0.08547	0.1209	0.00124	1.534	1.18318
HLA_C_1203	31346171	P	A	0.0063	0.0055	0.459	1.21151	1.10238	2.01352	0.0261	0.0255	0.656	1.14855	0.624707	2.11165	0.0129	0.0189	0.411	-0.458	0.5569	0.632547	0.212349	1.88424	a	p	0.5979	--+	0	0.5641	0.905924	0.627442	1.30801	NA	NA	NA	NA	NA	NA	0.0156	0.0114	0.325	1.34081	0.747498	2.40504	0.008547	0.004863	0.157	0.525	0.214741
HLA_C_14	31346171	P	A	0.1211	0.1315	0.169	0.919965	0.990137	1.03603	0.061	0.0493	0.151	1.36016	0.893837	2.06976	0.0561	0.053	0.66	-0.1284	0.2914	0.879502	0.496812	1.55697	a	p	0.3166	+-+	-27.1	0.2073	1.05897	0.946663	1.18461	0.117747	0.138554	0.196	0.888794	0.742648	1.0637	0.0516	0.0398	0.000117	1.89157	1.36765	2.6162	0.1047	0.1728	3.56e-06	1.727	1.37054
HLA_C_1402	31346171	P	A	0.0904	0.0767	0.0125	1.19571	1.0254	1.37583	0.0514	0.0365	0.0341	1.66729	1.03899	2.67553	0.0561	0.053	0.66	-0.1282	0.2914	0.879677	0.496911	1.55729	a	p	0.00487	--+	-33.9	0.2244	0.828532	0.726855	0.944432	0.0756542	0.0733649	0.263	1.13705	0.909105	1.42214	0.0404	0.0346	0.00831	1.60949	1.13032	2.29181	0.06197	0.06508	0.716	1.058	0.779721
HLA_C_15	31346171	P	A	0.0353	0.0283	0.0317	1.26898	1.05313	1.57699	0.0466	0.0524	0.71	0.923892	0.608357	1.40308	0.0268	0.0461	0.205	-0.4778	0.3768	0.620146	0.296316	1.29787	a	p	0.1744	-++	11.4	0.1045	0.87871	0.729138	1.05896	0.0335609	0.0324892	0.804	0.960208	0.696422	1.32391	0.0366	0.0411	0.428	0.865319	0.605074	1.2375	0.08226	0.03242	3.24e-09	0.392	0.287007
HLA_C_1502	31346171	P	A	0.0272	0.0223	0.113	1.21995	1.05011	1.56007	0.0406	0.046	0.958	0.987736	0.627162	1.55561	0.0215	0.0373	0.176	-0.56935	0.42103	0.565893	0.24794	1.29158	a	p	0.3268	-++	-18.3	0.1845	0.900595	0.730642	1.11008	0.0335609	0.0324871	0.804	0.960316	0.696505	1.32405	0.0308	0.0337	0.483	0.868837	0.586519	1.28705	0.08226	0.03242	3.24e-09	0.392	0.287007
HLA_C_1505	31346171	P	A	0.0082	0.0059	0.0829	1.49726	1.20223	2.36299	0.0056	0.0063	0.366	0.582573	0.180648	1.87874	0.0058	0.0118	0.399	-0.7073	0.8394	0.492973	0.0951288	2.55467	a	p	0.3005	-++	-15.5	0.1771	0.804608	0.533125	1.21434	NA	NA	NA	NA	NA	NA	0.0065	0.0078	0.787	0.890983	0.384922	2.06237	NA	NA	NA	NA	NA
HLA_DPA1_01	33145064	P	A	0.3626	0.4324	5.66e-13	0.743847	0.976472	0.806169	0.3542	0.3933	0.216	0.885564	0.730618	1.07337	0.2812	0.3048	0.29	-0.1545	0.1461	0.856843	0.643485	1.14094	a	p	7.746e-13	+++	-22.2	0.1947	1.30044	1.21018	1.39743	0.352199	0.385249	0.00344	0.834925	0.739492	0.942674	0.2784	0.2986	0.756	1.02408	0.881173	1.19016	0.3558	0.4046	0.00961	1.228	1.0513
HLA_DPA1_0103	33145064	P	A	0.3609	0.4309	4.76e-13	0.742992	0.976365	0.80529	0.3536	0.3885	0.296	0.902524	0.744552	1.09401	0.281	0.3044	0.291	-0.1545	0.1462	0.856843	0.643359	1.14117	a	p	1.135e-12	+++	-2.4	0.1418	1.2981	1.208	1.39491	0.352206	0.385192	0.00348	0.835088	0.739609	0.942894	0.2784	0.2976	0.709	1.02903	0.88534	1.19605	0.3558	0.4046	0.00961	1.228	1.0513
HLA_DPA1_02	33145064	A	P	0.3658	0.4351	7.79e-13	0.745493	0.976679	0.807857	0.3686	0.4089	0.209	0.885016	0.731583	1.07063	0.309	0.3459	0.167	-0.1941	0.1405	0.823576	0.625327	1.08467	a	p	5.756e-13	---	-37.7	0.2341	0.768896	0.71581	0.825918	0.353039	0.386005	0.00352	0.835437	0.740033	0.94314	0.3019	0.3247	0.767	0.977872	0.843568	1.13356	0.3558	0.4048	0.00899	1.231	1.05323
HLA_DPA1_0201	33145064	P	A	0.1243	0.1111	0.0155	1.16032	1.01807	1.30884	0.1404	0.1355	0.627	1.07055	0.812992	1.4097	0.0959	0.0967	0.845	0.04241	0.21662	1.04332	0.682382	1.59518	a	p	0.01716	---	0	0.7985	0.878271	0.789291	0.977282	0.140936	0.157248	0.0626	0.852117	0.719134	1.00969	0.1014	0.1021	0.824	1.02565	0.82057	1.28199	0.1688	0.1582	0.703	0.961	0.785151
HLA_DPA1_0202	33145064	P	A	0.5082	0.4512	9.82e-09	1.26125	1.01859	1.36539	0.491	0.4557	0.346	1.09785	0.904196	1.33297	0.5951	0.5574	0.232	0.1599	0.1339	1.17339	0.902538	1.52553	a	p	7.635e-09	---	0	0.4017	0.811882	0.756422	0.871409	0.506097	0.456812	2.17e-05	1.29758	1.15009	1.46399	0.5967	0.5733	0.884	1.01047	0.877991	1.16295	0.4776	0.4372	0.0173	0.833	0.715987
HLA_DPA1_04	33145064	P	A	0.0032	0.0026	0.722	1.1375	1.09585	2.31468	0.0144	0.0156	0.899	0.952276	0.446445	2.03123	0.0278	0.0411	0.339	-0.3563	0.3723	0.700263	0.337561	1.45268	a	p	0.6794	-++	0	0.6417	1.09319	0.716429	1.66808	NA	NA	NA	NA	NA	NA	0.0234	0.0254	0.0802	0.671705	0.430113	1.049	0.001068	0	0.967	0	5.0722e-283
HLA_DPA1_0401	33145064	P	A	0.0032	0.0026	0.722	1.13783	1.09607	2.31526	0.0144	0.0156	0.899	0.952276	0.446445	2.03123	0.0278	0.0411	0.339	-0.3563	0.3723	0.700263	0.337561	1.45268	a	p	0.6797	-++	0	0.6413	1.09308	0.716357	1.66792	NA	NA	NA	NA	NA	NA	0.0234	0.0254	0.0798	0.671405	0.429931	1.0485	0.001068	0	0.967	0	5.0722e-283
HLA_DPB1_02	33157346	P	A	0.2902	0.3154	0.00171	0.871595	0.988266	0.949763	0.2301	0.2501	0.208	0.868924	0.69821	1.08138	0.2411	0.2471	0.873	-0.02451	0.15287	0.975788	0.723152	1.31668	a	p	0.0009447	+++	0	0.7735	1.13917	1.05451	1.23063	0.2776	0.277736	0.685	0.972925	0.852148	1.11082	0.2149	0.2482	0.967	0.996609	0.848553	1.17049	0.2671	0.2781	0.472	1.063	0.900007
HLA_DPB1_0201	33157346	P	A	0.2414	0.2753	2.32e-05	0.821807	0.982318	0.900014	0.1907	0.2019	0.517	0.924937	0.730523	1.17109	0.1438	0.1716	0.241	-0.2155	0.1837	0.806138	0.562394	1.15552	a	p	1.431e-05	+++	0	0.6463	1.20057	1.10548	1.30384	0.235684	0.236793	0.617	0.964662	0.837769	1.11077	0.1456	0.1672	0.419	1.07955	0.896516	1.29996	0.2201	0.2392	0.214	1.118	0.937666
HLA_DPB1_0202	33157346	P	A	0.0488	0.0399	0.0307	1.23392	1.0409	1.49318	0.0394	0.0484	0.139	0.684956	0.41496	1.13063	0.0977	0.0764	0.194	0.3239	0.2494	1.38251	0.847958	2.25404	a	p	0.0647	-+-	22	0.07688	0.854021	0.722394	1.00963	0.0418652	0.0409111	0.878	1.02484	0.74882	1.4026	0.069	0.0808	0.213	0.843502	0.645402	1.10241	0.04701	0.03983	0.377	0.851	0.595095
HLA_DPB1_03	33157346	P	A	0.0431	0.0388	0.322	1.10428	1.01968	1.34399	0.0669	0.0555	0.205	1.32207	0.85882	2.0352	0.0461	0.0598	0.122	-0.4782	0.3095	0.619898	0.337963	1.13703	a	p	0.3517	--+	2.6	0.1282	0.921733	0.776468	1.09417	0.0451769	0.0473679	0.888	1.02079	0.766341	1.35971	0.0532	0.037	0.0857	1.35364	0.958337	1.912	0.04808	0.0535	0.781	1.05	0.742407
HLA_DPB1_0301	33157346	P	A	0.0431	0.0388	0.32	1.10471	1.01975	1.34449	0.0669	0.0554	0.203	1.32326	0.859593	2.03704	0.0461	0.0597	0.124	-0.4768	0.3097	0.620767	0.338303	1.13907	a	p	0.348	--+	2.4	0.129	0.92118	0.776002	1.09352	0.0452509	0.0473892	0.879	1.02255	0.767759	1.36189	0.0531	0.037	0.0856	1.35352	0.958417	1.91149	0.04808	0.0535	0.781	1.05	0.742407
HLA_DPB1_04	33157346	P	A	0.1232	0.1554	1.31e-05	0.769927	0.96972	0.866009	0.1689	0.1862	0.727	0.956428	0.745	1.22786	0.1123	0.0933	0.32	0.2267	0.2279	1.25445	0.802532	1.96086	a	p	0.0001771	++-	33.8	0.04878	1.21896	1.09912	1.35187	0.112851	0.136765	0.00424	0.771976	0.644983	0.923972	0.1054	0.1094	0.885	1.01663	0.812279	1.27238	0.1282	0.1644	0.00697	1.35	1.08565
HLA_DPB1_0401	33157346	P	A	0.0519	0.0759	1.39e-05	0.678134	0.934206	0.808006	0.1088	0.1161	0.604	0.922452	0.679777	1.25176	0.094	0.0744	0.368	0.2249	0.2496	1.2522	0.767731	2.04238	a	p	0.0003469	++-	44.1	0.02791	1.3033	1.12734	1.50673	0.0255876	0.0498748	2.41e-06	0.466468	0.332774	0.653873	0.0797	0.0773	0.901	0.983599	0.757787	1.2767	0.06303	0.06693	0.84	1.031	0.763924
HLA_DPB1_0402	33157346	P	A	0.071	0.0793	0.0798	0.874389	0.980041	1.01609	0.0602	0.0704	0.893	1.02762	0.690408	1.52955	0.0185	0.0193	0.737	0.1685	0.5019	1.18353	0.44254	3.16522	a	p	0.1266	+--	0	0.6489	1.11449	0.969708	1.2809	0.0872651	0.0868924	0.901	0.987108	0.804746	1.2108	0.0257	0.0322	0.658	1.09725	0.727389	1.65517	0.06517	0.09889	0.000654	1.664	1.24174
HLA_DPB1_05	33157346	P	A	0.3932	0.3563	0.000176	1.16788	1.01266	1.2665	0.3618	0.3307	0.266	1.12581	0.913712	1.38713	0.3981	0.4103	0.654	-0.06075	0.1353	0.941058	0.72185	1.22684	a	p	0.0002855	--+	-69.8	0.308	0.874153	0.812844	0.940086	0.424508	0.385709	0.000998	1.22217	1.08449	1.37733	0.4232	0.4466	0.336	0.933632	0.811762	1.0738	0.4167	0.3654	0.00366	0.798	0.685569
HLA_DPB1_0501	33157346	P	A	0.3932	0.3563	0.000175	1.16793	1.01266	1.26655	0.3618	0.3306	0.265	1.12592	0.913803	1.38727	0.3981	0.4103	0.653	-0.06077	0.13531	0.94104	0.721821	1.22683	a	p	0.0002842	--+	-69.8	0.3079	0.874065	0.812763	0.939992	0.424511	0.385709	0.000997	1.22219	1.0845	1.37735	0.4232	0.4465	0.337	0.933769	0.811877	1.07396	0.4167	0.3654	0.00366	0.798	0.685569
HLA_DPB1_13	33157346	P	A	0.0764	0.0609	0.000213	1.33617	1.04546	1.55771	0.0624	0.0494	0.679	1.09149	0.72073	1.65296	0.1252	0.0862	0.00123	0.7765	0.2402	2.17385	1.35759	3.4809	a	p	1.066e-05	---	19.1	0.0845	0.734034	0.639677	0.842309	0.0272981	0.0161332	0.00691	1.75561	1.17268	2.6283	0.0849	0.0574	0.0537	1.30848	0.99577	1.71941	0.02457	0.01783	0.352	0.79	0.480788
HLA_DPB1_1301	33157346	P	A	0.0764	0.0609	0.000209	1.33664	1.04551	1.55823	0.0624	0.0494	0.679	1.09152	0.720752	1.65301	0.1252	0.0863	0.00123	0.7764	0.2402	2.17363	1.35745	3.48056	a	p	1.045e-05	---	19	0.08467	0.733887	0.639549	0.842141	0.0272838	0.0165611	0.00973	1.70913	1.14398	2.55346	0.0849	0.0575	0.0539	1.30805	0.995473	1.71878	0.02457	0.01783	0.352	0.79	0.480788
HLA_DPB1_14	33157346	P	A	0.0228	0.015	0.0044	1.52225	1.1292	2.03271	0.0392	0.0316	0.327	1.31377	0.760974	2.26813	0.0394	0.0224	0.298	0.40781	0.39216	1.50352	0.697102	3.24282	a	p	0.001625	---	0	0.8956	0.677125	0.531341	0.862907	0.0266257	0.0184376	0.0886	1.40895	0.953619	2.08169	0.0297	0.0303	0.799	0.950403	0.641859	1.40727	0.03205	0.01505	0.0019	0.466	0.28793
HLA_DPB1_1401	33157346	P	A	0.0228	0.015	0.00417	1.52534	1.12972	2.03624	0.0391	0.0317	0.329	1.31285	0.760442	2.26654	0.0394	0.0224	0.298	0.40781	0.39216	1.50352	0.697102	3.24282	a	p	0.001554	---	0	0.892	0.676245	0.530754	0.861617	0.0266263	0.0184385	0.0887	1.40893	0.953604	2.08166	0.0295	0.0301	0.815	0.954237	0.644726	1.41233	0.03205	0.01505	0.0019	0.466	0.28793
HLA_DPB1_17	33157346	P	A	0.019	0.018	0.504	1.10493	1.0296	1.48008	0.0466	0.0483	0.791	1.06143	0.68233	1.65117	0.0039	0.0128	0.207	-1.1188	0.8871	0.326672	0.0574112	1.85877	a	p	0.6017	--+	0	0.3994	0.937724	0.736555	1.19384	NA	NA	NA	NA	NA	NA	0.0099	0.0201	0.0137	0.471712	0.259468	0.857569	0	0.0004632	0.973	140191	3.21037e-291
HLA_DPB1_1701	33157346	P	A	0.019	0.018	0.505	1.10467	1.02953	1.47977	0.0468	0.0484	0.774	1.06695	0.685793	1.65994	0.0039	0.0128	0.207	-1.1188	0.8871	0.326672	0.0574112	1.85877	a	p	0.5939	--+	0	0.3996	0.936412	0.735524	1.19217	NA	NA	NA	NA	NA	NA	0.0101	0.0203	0.0114	0.461604	0.253594	0.840233	0	0.0006948	0.967	186756	6.60139e-242
HLA_DPB1_19	33157346	P	A	0.0045	0.0036	0.731	1.11066	1.06488	2.02167	0.0045	0.0095	0.255	0.470669	0.128641	1.72207	0.0108	0.0111	0.95	-0.04051	0.64874	0.9603	0.26927	3.42472	a	p	0.8597	-++	0	0.4998	1.04613	0.634514	1.72477	NA	NA	NA	NA	NA	NA	0.0097	0.0085	0.935	0.970957	0.479026	1.96807	0.00641	0.003474	0.23	0.532	0.189736
HLA_DPB1_1901	33157346	P	A	0.0044	0.0036	0.744	1.1052	1.06194	2.01538	0.0045	0.0096	0.253	0.469025	0.128116	1.71706	0.0108	0.0111	0.95	-0.04051	0.64874	0.9603	0.26927	3.42472	a	p	0.8462	-++	0	0.5015	1.05085	0.636751	1.73425	NA	NA	NA	NA	NA	NA	0.0097	0.0084	0.948	0.976665	0.481834	1.97967	0.00641	0.003474	0.23	0.532	0.189736
HLA_DPB1_21	33157346	P	A	0.0008	0.0008	0.922	1.07701	1.11615	4.73643	0.0038	0.0044	0.93	1.06562	0.260184	4.36442	0.0142	0.0253	0.101	-0.76	0.4633	0.467666	0.188611	1.15959	a	p	0.255	--+	0	0.4935	1.48305	0.752426	2.92312	NA	NA	NA	NA	NA	NA	0.0143	0.0133	0.535	0.831631	0.464368	1.48936	NA	NA	NA	NA	NA
HLA_DPB1_2101	33157346	P	A	0.0008	0.0009	0.908	1.09068	1.13679	4.77711	0.0039	0.0045	0.93	1.06512	0.260041	4.36271	0.0142	0.0253	0.101	-0.7601	0.4633	0.46762	0.188592	1.15948	a	p	0.2584	--+	0	0.4879	1.47861	0.750467	2.91322	NA	NA	NA	NA	NA	NA	0.0142	0.0132	0.538	0.833219	0.465975	1.4899	NA	NA	NA	NA	NA
HLA_DQA1_01	32716284	P	A	0.4705	0.4409	0.00406	1.12228	1.00912	1.21416	0.4895	0.4047	6.16e-05	1.48286	1.22292	1.79804	0.5395	0.3678	1.38e-06	0.654	0.1354	1.92322	1.47494	2.50775	a	p	1.131e-07	---	79.5	5.822e-05	0.826876	0.770845	0.886981	NA	NA	NA	NA	NA	NA	0.4849	0.3447	1.34e-14	1.73446	1.50765	1.99539	NA	NA	NA	NA	NA
HLA_DQA1_0101	32716284	P	A	0.1306	0.1493	0.00161	0.83251	0.979331	0.932977	0.1115	0.1	0.575	1.09427	0.798924	1.49881	0.1272	0.1285	0.961	-0.01011	0.20846	0.989941	0.657907	1.48955	a	p	0.00703	+-+	-33.5	0.2235	1.15315	1.03958	1.27913	NA	NA	NA	NA	NA	NA	0.1309	0.0965	0.00185	1.42245	1.13948	1.77569	NA	NA	NA	NA	NA
HLA_DQA1_0102	32716284	P	A	0.2514	0.2316	0.00908	1.13305	1.01179	1.24453	0.3027	0.226	1.95e-05	1.5952	1.28734	1.97669	0.3159	0.1979	0.000136	0.593	0.1554	1.80941	1.33431	2.45367	a	p	6.234e-07	---	72.9	0.0006264	0.81026	0.745939	0.880128	NA	NA	NA	NA	NA	NA	0.2639	0.1552	6.3e-13	1.91927	1.60692	2.29233	NA	NA	NA	NA	NA
HLA_DQA1_0103	32716284	P	A	0.1336	0.1123	0.00122	1.2109	1.02244	1.35982	0.0891	0.0932	0.787	0.95552	0.687171	1.32866	0.1018	0.05	0.00701	0.708	0.2626	2.02993	1.21325	3.39633	a	p	0.0005475	-+-	31.6	0.05363	0.828035	0.743999	0.921563	NA	NA	NA	NA	NA	NA	0.1047	0.1071	0.383	1.10382	0.884067	1.37821	NA	NA	NA	NA	NA
HLA_DQA1_02	32716284	P	A	0.0865	0.0656	1.82e-06	1.42811	1.05354	1.65318	0.1195	0.1133	0.114	1.27201	0.943552	1.71481	0.0226	0.036	0.169	-0.5485	0.3988	0.577816	0.264438	1.26257	a	p	2.824e-06	--+	23.5	0.07328	0.733667	0.644516	0.83515	NA	NA	NA	NA	NA	NA	0.0376	0.0425	0.807	0.95658	0.670183	1.36537	NA	NA	NA	NA	NA
HLA_DQA1_0201	32716284	P	A	0.0865	0.0656	1.82e-06	1.42811	1.05354	1.65318	0.1195	0.1133	0.114	1.27201	0.943552	1.71481	0.0226	0.036	0.169	-0.5485	0.3988	0.577816	0.264438	1.26257	a	p	2.824e-06	--+	23.5	0.07328	0.733667	0.644516	0.83515	NA	NA	NA	NA	NA	NA	0.0376	0.0425	0.808	0.956782	0.670327	1.36565	NA	NA	NA	NA	NA
HLA_DQA1_03	32716284	P	A	0.2863	0.319	0.000287	0.851939	0.98622	0.928999	0.2021	0.2337	0.0104	0.744085	0.593577	0.932756	0.1984	0.2781	0.0021	-0.4856	0.1579	0.615328	0.451543	0.838521	a	p	7.74e-07	+++	16	0.09236	1.21811	1.12648	1.31719	NA	NA	NA	NA	NA	NA	0.2402	0.2902	0.0323	0.847542	0.728428	0.986133	NA	NA	NA	NA	NA
HLA_DQA1_0301	32716284	P	A	0.2859	0.3186	0.000288	0.851854	0.986196	0.928998	0.2014	0.2336	0.00979	0.742524	0.592332	0.930799	0.1945	0.2765	0.00169	-0.495	0.1576	0.609571	0.447582	0.830187	a	p	6.877e-07	+++	20.4	0.0811	1.21933	1.12761	1.31851	NA	NA	NA	NA	NA	NA	0.2386	0.2885	0.0302	0.845792	0.726893	0.984138	NA	NA	NA	NA	NA
HLA_DQA1_04	32716284	P	A	0.0254	0.0174	0.00521	1.45758	1.10474	1.89865	0.0132	0.0077	0.248	1.70148	0.690665	4.19167	0.0119	0.0152	0.741	-0.1944	0.5871	0.823329	0.260509	2.60209	a	p	0.004184	--+	0	0.5928	0.696282	0.54349	0.89203	NA	NA	NA	NA	NA	NA	0.0144	0.0087	0.0433	1.98238	1.02089	3.84943	NA	NA	NA	NA	NA
HLA_DQA1_0401	32716284	P	A	0.0255	0.0174	0.00521	1.45764	1.10475	1.89873	0.0132	0.0077	0.248	1.70131	0.690596	4.19125	0.012	0.0152	0.74	-0.1947	0.5871	0.823082	0.260431	2.60131	a	p	0.004183	--+	0	0.5925	0.696282	0.54349	0.89203	NA	NA	NA	NA	NA	NA	0.0145	0.0088	0.045	1.96859	1.01528	3.81704	NA	NA	NA	NA	NA
HLA_DQA1_05	32716284	P	A	0.0992	0.1179	0.00201	0.818272	0.974799	0.929325	0.1279	0.163	0.0271	0.739634	0.566012	0.966514	0.1665	0.1927	0.737	-0.05971	0.17778	0.942038	0.664873	1.33474	a	p	0.0002566	+++	0	0.5563	1.22581	1.09903	1.36721	NA	NA	NA	NA	NA	NA	0.1451	0.2159	1.48e-07	0.619079	0.517698	0.740313	NA	NA	NA	NA	NA
HLA_DQA1_0501	32716284	P	A	0.0995	0.1182	0.00209	0.819034	0.974934	0.930098	0.1286	0.1634	0.029	0.742895	0.568954	0.970015	0.1704	0.1944	0.805	-0.04322	0.17526	0.957701	0.679275	1.35025	a	p	0.0003138	+++	0	0.5194	1.22165	1.09573	1.36204	NA	NA	NA	NA	NA	NA	0.146	0.2172	1.47e-07	0.620599	0.519458	0.741433	NA	NA	NA	NA	NA
HLA_DQA1_06	32716284	P	A	0.0318	0.0395	0.0482	0.805091	0.954431	0.998331	0.0486	0.078	0.00478	0.572353	0.388488	0.843236	0.061	0.11	0.00497	-0.6866	0.2444	0.503284	0.311728	0.812551	a	p	9.251e-05	+++	10.6	0.1067	1.41793	1.19026	1.68915	NA	NA	NA	NA	NA	NA	0.0778	0.0999	0.000117	0.625233	0.492322	0.794026	NA	NA	NA	NA	NA
HLA_DQA1_0601	32716284	P	A	0.0318	0.0395	0.0482	0.805051	0.954421	0.998281	0.0486	0.078	0.00478	0.572353	0.388488	0.843236	0.061	0.11	0.00496	-0.6866	0.2444	0.503284	0.311728	0.812551	a	p	9.237e-05	+++	10.6	0.1067	1.41793	1.19026	1.68915	NA	NA	NA	NA	NA	NA	0.0778	0.0999	0.000117	0.625233	0.492322	0.794026	NA	NA	NA	NA	NA
HLA_DQB1_02	32739039	P	A	0.1068	0.0796	1.45e-08	1.47502	1.05364	1.68726	0.1559	0.1415	0.106	1.2532	0.953027	1.64792	0.1109	0.1219	0.746	-0.0729	0.2247	0.929694	0.59851	1.44414	a	p	3.656e-08	--+	11.1	0.1053	0.721084	0.641835	0.810117	NA	NA	NA	NA	NA	NA	0.1096	0.1219	0.291	0.892651	0.722998	1.10211	0.003205	0.00139	0.452	0.566	0.127997
HLA_DQB1_03	32739039	P	A	0.3219	0.3693	1.27e-07	0.798436	0.981376	0.867982	0.3183	0.4163	4.1e-07	0.589489	0.480406	0.72334	0.3473	0.4506	0.000291	-0.5221	0.1441	0.593273	0.447295	0.786892	a	p	5.509e-14	+++	60.5	0.006337	1.33123	1.23544	1.43444	0.406485	0.361933	0.000465	1.24472	1.10111	1.40706	0.3665	0.4734	3.55e-10	0.637331	0.553651	0.733659	0.3611	0.3562	0.723	0.972	0.829809
HLA_DQB1_0301	32739039	P	A	0.1155	0.1417	3.95e-05	0.774707	0.969402	0.874997	0.1455	0.2177	2.94e-05	0.588311	0.458672	0.754591	0.1736	0.228	0.0511	-0.3378	0.1732	0.713338	0.508001	1.00167	a	p	4.656e-09	+++	-4.8	0.1484	1.36506	1.23014	1.51479	0.108396	0.117351	0.372	0.918796	0.762457	1.10719	0.166	0.2484	1.54e-12	0.531903	0.446514	0.633622	0.11	0.1102	0.761	1.037	0.820855
HLA_DQB1_0302	32739039	P	A	0.0647	0.1087	4e-15	0.544069	0.911698	0.633307	0.0246	0.0574	1.62e-05	0.306512	0.179043	0.52473	0.0509	0.0855	0.00741	-0.714884	0.266979	0.489249	0.289916	0.825633	a	p	6.878e-20	+++	2.6	0.1284	1.92649	1.67359	2.21761	0.0849352	0.0917012	0.689	0.958263	0.777332	1.18131	0.0492	0.0776	0.00548	0.662957	0.496025	0.886068	0.06731	0.09889	0.00247	1.559	1.1695
HLA_DQB1_0303	32739039	P	A	0.1419	0.1189	0.000135	1.2532	1.0265	1.40716	0.1479	0.1416	0.711	1.05264	0.802862	1.38012	0.1229	0.1374	0.405	-0.162	0.1946	0.850441	0.580761	1.24535	a	p	0.0009764	--+	11.8	0.1036	0.841474	0.759341	0.932491	0.211499	0.151064	5.07e-08	1.52971	1.31371	1.78122	0.1514	0.148	0.248	1.11921	0.924517	1.3549	0.1859	0.1471	0.000928	0.716	0.58731
HLA_DQB1_04	32739039	P	A	0.1028	0.1115	0.179	0.916118	0.98886	1.04108	0.052	0.046	0.763	1.06823	0.695011	1.64186	0.0434	0.0755	0.118	-0.4508	0.2887	0.637118	0.361804	1.12193	a	p	0.1324	+-+	-93.4	0.3555	1.09636	0.972626	1.23585	0.149558	0.169512	0.0754	0.863823	0.734347	1.01613	0.0695	0.0796	0.31	0.876511	0.679502	1.13064	0.1314	0.1586	0.0472	1.239	1.00263
HLA_DQB1_0401	32739039	P	A	0.0695	0.0838	0.00725	0.807421	0.967149	0.943879	0.0317	0.0332	0.752	0.916558	0.533589	1.57439	0.0279	0.054	0.117	-0.5634	0.3594	0.56927	0.281443	1.15145	a	p	0.003333	+++	0	0.5626	1.2457	1.07562	1.44268	0.0979852	0.127394	0.00424	0.759468	0.627133	0.919727	0.0489	0.0683	0.0146	0.697285	0.522148	0.931165	0.09615	0.1146	0.167	1.185	0.931516
HLA_DQB1_0402	32739039	P	A	0.0332	0.0277	0.0599	1.26737	1.06024	1.62223	0.0206	0.0133	0.355	1.41921	0.676131	2.97894	0.0156	0.0219	0.58	-0.2907	0.5255	0.74774	0.266954	2.09443	a	p	0.05706	--+	0	0.5826	0.801156	0.637603	1.00666	0.0515654	0.0421069	0.226	1.18857	0.899906	1.56982	0.0207	0.0117	0.0154	2.0744	1.14989	3.74222	0.03632	0.044	0.208	1.281	0.87138
HLA_DQB1_05	32739039	P	A	0.1495	0.1602	0.0535	0.898373	0.98841	1.00161	0.1584	0.1437	0.491	1.09764	0.842104	1.43071	0.3001	0.2241	0.00559	0.4391	0.1585	1.55131	1.13705	2.11649	a	p	0.5506	+--	65.3	0.003148	1.02953	0.935618	1.13286	0.10662	0.114932	0.293	0.906359	0.754009	1.08949	0.2485	0.1485	1.12e-06	1.54584	1.29723	1.8421	0.1079	0.122	0.21	1.163	0.918283
HLA_DQB1_0501	32739039	P	A	0.0791	0.0889	0.0554	0.870942	0.980652	1.00322	0.0586	0.0523	0.338	1.22691	0.807222	1.8648	0.0681	0.0375	0.0198	0.7321	0.3141	2.07944	1.12352	3.8487	a	p	0.3279	+--	55.9	0.01078	1.06748	0.936479	1.2168	0.0449414	0.0548954	0.134	0.815679	0.622838	1.06823	0.0728	0.0432	0.000198	1.81076	1.32445	2.47562	0.04487	0.06183	0.0372	1.453	1.02246
HLA_DQB1_0503	32739039	P	A	0.0348	0.0419	0.0334	0.79862	0.954478	0.982477	0.0392	0.0361	0.385	0.808884	0.501111	1.30569	0.0228	0.0535	0.00474	-1.0577	0.3745	0.347254	0.166673	0.723482	a	p	0.003368	+++	14.1	0.09733	1.31706	1.09566	1.58319	0.0297958	0.0353533	0.426	0.871129	0.618778	1.2264	0.0356	0.0375	0.935	0.985783	0.69826	1.3917	0.03205	0.0352	0.754	1.07	0.70207
HLA_DQB1_06	32739039	P	A	0.3189	0.2794	3.01e-06	1.22765	1.01781	1.33801	0.3161	0.2541	0.000386	1.48112	1.19223	1.84001	0.1985	0.1293	0.0071	0.5136	0.1908	1.6713	1.14985	2.42921	a	p	1.147e-09	---	12.8	0.1009	0.784272	0.725275	0.848067	0.33332	0.350359	0.137	0.910415	0.80434	1.03048	0.2062	0.1778	5.85e-06	1.52257	1.26945	1.82616	0.3707	0.3615	0.593	0.959	0.821
HLA_DQB1_0601	32739039	P	A	0.1127	0.0935	0.00195	1.21865	1.02505	1.38108	0.0716	0.0757	0.417	0.854277	0.583952	1.24974	0.1247	0.064	0.00234	0.7824	0.2571	2.18671	1.32113	3.61943	a	p	0.0009142	-+-	53.1	0.01412	0.822259	0.732465	0.923061	0.168237	0.209756	0.000448	0.766248	0.659077	0.890845	0.107	0.0991	0.0977	1.2185	0.964417	1.53951	0.2094	0.189	0.217	0.89	0.739843
HLA_DQB1_0602	32739039	P	A	0.1275	0.0759	5.43e-17	1.70924	1.07025	1.94003	0.1964	0.127	6.65e-07	1.94177	1.49472	2.52252	0.0632	0.0368	0.108	0.5106	0.3175	1.66629	0.894313	3.10465	a	p	1.599e-22	---	0	0.6828	0.572009	0.511344	0.639871	0.12742	0.069708	4.6e-11	1.96879	1.61162	2.40512	0.0678	0.0433	2.01e-06	2.11637	1.55353	2.88312	0.1271	0.06392	8.08e-09	0.478	0.372136
HLA_DQB1_0609	32739039	P	A	0.0308	0.0396	0.177	0.857109	0.966085	1.07206	0.015	0.0127	0.89	0.947574	0.440685	2.0375	0.0072	0.0278	0.0172	-1.4571	0.6119	0.232911	0.0701988	0.772768	a	p	0.08295	+++	11.3	0.105	1.20563	0.975813	1.48956	NA	NA	NA	NA	NA	NA	0.0164	0.0246	0.31	0.776706	0.476658	1.26563	0.005342	0.005095	0.738	0.837	0.294447
HLA_DRB1_01	32660042	P	A	0.0533	0.0635	0.0197	0.818395	0.96681	0.968519	0.0249	0.0246	0.43	1.28582	0.689032	2.39952	0.0064	0.0075	0.646	-0.3643	0.7938	0.694683	0.146585	3.29217	a	p	0.03731	+-+	0	0.3796	1.18744	1.01015	1.39585	0.0398294	0.050347	0.132	0.805343	0.605347	1.07141	0.0157	0.017	0.0637	1.66403	0.971439	2.85041	0.0406	0.0572	0.0385	1.473	1.0207
HLA_DRB1_0101	32660042	P	A	0.0533	0.0635	0.0195	0.818092	0.966746	0.96818	0.0246	0.0245	0.446	1.27494	0.682932	2.38014	0.006	0.0074	0.604	-0.4126	0.7964	0.661927	0.138963	3.15297	a	p	0.03577	+-+	0	0.3867	1.18922	1.01167	1.39794	0.0398294	0.050347	0.132	0.805343	0.605347	1.07141	0.0156	0.017	0.0649	1.66021	0.969089	2.84421	0.0406	0.0572	0.0385	1.473	1.0207
HLA_DRB1_03	32660042	P	A	0.0249	0.0198	0.0231	1.35405	1.08249	1.75878	0.0523	0.0447	0.639	1.11171	0.714006	1.73094	0.0895	0.0939	0.884	0.03623	0.24844	1.03689	0.637174	1.68737	a	p	0.04008	---	0	0.5524	0.807268	0.658015	0.990375	NA	NA	NA	NA	NA	NA	0.0751	0.0778	0.594	0.93396	0.726416	1.2008	0.001068	0.001158	0.669	1.611	0.181555
HLA_DRB1_0301	32660042	P	A	0.0249	0.0198	0.0229	1.35451	1.08257	1.75928	0.0523	0.0447	0.64	1.11138	0.713792	1.73042	0.0894	0.0939	0.89	0.03436	0.24818	1.03496	0.636308	1.68336	a	p	0.04023	---	0	0.5478	0.80751	0.658341	0.990478	NA	NA	NA	NA	NA	NA	0.0751	0.0778	0.591	0.933451	0.726001	1.20018	0.001068	0.001158	0.669	1.611	0.181555
HLA_DRB1_04	32660042	P	A	0.1419	0.1934	2.44e-12	0.674145	0.957437	0.752766	0.0651	0.1068	8.56e-05	0.503838	0.357893	0.709298	0.0729	0.143	0.000541	-0.7777	0.2248	0.459462	0.29573	0.713843	a	p	2.645e-17	+++	18.3	0.08652	1.55411	1.40324	1.72119	0.185795	0.228334	0.003	0.800403	0.689999	0.928473	0.0988	0.1486	0.000125	0.667671	0.543176	0.820701	0.1709	0.2235	0.000313	1.424	1.17489
HLA_DRB1_0405	32660042	P	A	0.0738	0.0876	0.00936	0.81703	0.969671	0.951543	0.035	0.0352	0.793	0.933569	0.558525	1.56045	0.0281	0.0564	0.0836	-0.6213	0.3591	0.537246	0.265767	1.08604	a	p	0.004181	+++	0	0.4465	1.23257	1.06825	1.42216	0.0996035	0.127418	0.00773	0.774986	0.640777	0.937305	0.0513	0.0743	0.00308	0.651921	0.49106	0.865478	0.1154	0.1172	0.985	1.002	0.799202
HLA_DRB1_0406	32660042	P	A	0.0225	0.0473	4.38e-11	0.425496	0.80475	0.548654	0.0046	0.0186	0.00217	0.161331	0.0502722	0.517733	0.0129	0.0407	0.0105	-1.2497	0.4883	0.286591	0.110056	0.746297	a	p	6.104e-14	+++	-32.4	0.2207	2.51105	1.97429	3.19374	0.0163914	0.0312496	0.00196	0.504959	0.320085	0.796611	0.0148	0.0363	0.000296	0.416837	0.259512	0.669539	0.01282	0.02987	0.00247	2.586	1.39773
HLA_DRB1_07	32660042	P	A	0.0866	0.066	2.33e-06	1.42303	1.05301	1.64741	0.1199	0.1134	0.109	1.27685	0.946959	1.72168	0.0234	0.0366	0.179	-0.5359	0.3988	0.585142	0.267791	1.27858	a	p	3.243e-06	--+	20.2	0.08162	0.734989	0.64555	0.836819	NA	NA	NA	NA	NA	NA	0.0432	0.0476	0.874	1.02705	0.739015	1.42735	0.007479	0.003011	0.222	0.543	0.204195
HLA_DRB1_0701	32660042	P	A	0.0867	0.066	2.26e-06	1.42363	1.05307	1.6481	0.1199	0.1134	0.109	1.27685	0.946959	1.72168	0.0234	0.0366	0.179	-0.5359	0.3988	0.585142	0.267791	1.27858	a	p	3.165e-06	--+	20.3	0.08135	0.734695	0.645292	0.836484	NA	NA	NA	NA	NA	NA	0.043	0.0471	0.857	1.03069	0.741596	1.43249	0.007479	0.003011	0.222	0.543	0.204195
HLA_DRB1_08	32660042	P	A	0.1396	0.0963	8.73e-12	1.50647	1.04939	1.69457	0.0564	0.0546	0.49	0.863812	0.570225	1.30856	0.1013	0.0615	0.0404	0.5086	0.2482	1.66296	1.02237	2.70492	a	p	2.427e-11	-+-	40.1	0.03544	0.686877	0.615114	0.767013	0.15228	0.134933	0.143	1.12959	0.960187	1.32888	0.1001	0.0954	0.222	1.15116	0.918429	1.44285	0.1677	0.119	3.57e-05	0.642	0.519908
HLA_DRB1_0802	32660042	P	A	0.0284	0.0232	0.0969	1.22766	1.05092	1.56403	0.0104	0.0085	0.776	1.14763	0.44357	2.96922	0.0103	0.016	0.516	-0.4025	0.6194	0.668646	0.198588	2.25134	a	p	0.1273	--+	0	0.6271	0.835855	0.663786	1.05253	0.0618646	0.0407046	0.00243	1.51253	1.16015	1.97195	0.0164	0.0107	0.0433	1.87633	1.01898	3.45504	0.05235	0.04308	0.136	0.768	0.542595
HLA_DRB1_0803	32660042	P	A	0.1111	0.0731	1.84e-11	1.56476	1.06023	1.78312	0.0464	0.0462	0.378	0.811071	0.509307	1.29163	0.0915	0.0456	0.0141	0.6668	0.2718	1.94799	1.14348	3.31855	a	p	3.445e-11	-+-	50.1	0.01816	0.661133	0.584908	0.747291	0.0904357	0.0942311	0.652	0.954905	0.780984	1.16756	0.0842	0.0849	0.633	1.06035	0.833778	1.3485	0.1154	0.07573	0.000145	0.623	0.488365
HLA_DRB1_09	32660042	P	A	0.1214	0.0981	5.16e-05	1.28786	1.03147	1.45566	0.1299	0.1255	0.891	1.01981	0.769728	1.35115	0.1177	0.1326	0.337	-0.1881	0.1958	0.828532	0.56447	1.21612	a	p	0.0008228	--+	34.9	0.04639	0.832019	0.746993	0.926724	0.201725	0.141679	9.58e-08	1.52574	1.30747	1.78044	0.1371	0.136	0.431	1.08082	0.890766	1.31141	0.1731	0.1383	0.00324	0.736	0.599724
HLA_DRB1_0901	32660042	P	A	0.1214	0.0981	5.16e-05	1.28784	1.03147	1.45565	0.1299	0.1255	0.891	1.01981	0.769728	1.35115	0.1177	0.1326	0.337	-0.1881	0.1958	0.828532	0.56447	1.21612	a	p	0.0008232	--+	34.9	0.04639	0.832019	0.746993	0.926724	0.201725	0.141679	9.58e-08	1.52574	1.30747	1.78044	0.1371	0.136	0.431	1.08082	0.890766	1.31141	0.1731	0.1383	0.00324	0.736	0.599724
HLA_DRB1_10	32660042	P	A	0.0135	0.0175	0.0875	0.751052	0.91028	1.04298	0.0222	0.0205	0.534	0.809531	0.41582	1.57602	0.0199	0.0125	0.332	0.5166	0.5322	1.67632	0.590662	4.75745	a	p	0.14	++-	-93.2	0.3551	1.23788	0.932379	1.64348	NA	NA	NA	NA	NA	NA	0.0114	0.0174	0.199	0.685677	0.38542	1.21985	0.003205	0.004863	0.405	1.702	0.486907
HLA_DRB1_1001	32660042	P	A	0.0135	0.0175	0.0873	0.750887	0.91021	1.04277	0.0222	0.0205	0.534	0.809531	0.41582	1.57602	0.0199	0.0125	0.332	0.5166	0.5322	1.67632	0.590662	4.75745	a	p	0.1397	++-	-93.1	0.3549	1.23813	0.932565	1.64381	NA	NA	NA	NA	NA	NA	0.0114	0.0174	0.199	0.685677	0.38542	1.21985	0.003205	0.004863	0.405	1.702	0.486907
HLA_DRB1_11	32660042	P	A	0.0331	0.048	0.000173	0.665871	0.917322	0.823287	0.044	0.0744	0.00444	0.536709	0.349605	0.823948	0.0423	0.0633	0.209	-0.3782	0.3013	0.685093	0.379558	1.23658	a	p	1.664e-06	+++	0	0.66	1.55644	1.29861	1.86545	0.0193094	0.0322423	0.00154	0.528565	0.349758	0.798784	0.0352	0.0822	1.09e-08	0.394975	0.287238	0.543123	0.04167	0.03126	0.19	0.777	0.533274
HLA_DRB1_1101	32660042	P	A	0.0328	0.0475	0.000166	0.662556	0.915582	0.82086	0.0427	0.0721	0.00447	0.527503	0.339392	0.819878	0.042	0.063	0.207	-0.381	0.3018	0.683178	0.378126	1.23433	a	p	1.644e-06	+++	0	0.6424	1.56534	1.30322	1.88017	0.0192918	0.0322278	0.00153	0.528433	0.349649	0.798632	0.0349	0.0819	9.67e-09	0.392341	0.284989	0.540131	0.0406	0.03103	0.239	0.796	0.544264
HLA_DRB1_12	32660042	P	A	0.0663	0.0835	0.000347	0.751105	0.956114	0.878614	0.0776	0.1108	0.00559	0.630274	0.454692	0.87366	0.1054	0.1494	0.0785	-0.3497	0.1987	0.7049	0.477519	1.04055	a	p	1.942e-06	+++	0	0.6308	1.38071	1.2089	1.57694	0.0519249	0.0547659	0.945	1.00947	0.773403	1.3176	0.1133	0.1478	2.62e-06	0.612099	0.498764	0.751188	0.05876	0.04701	0.11	0.771	0.560391
HLA_DRB1_1201	32660042	P	A	0.0493	0.0539	0.167	0.877279	0.976008	1.05606	0.0343	0.0447	0.335	0.780282	0.470953	1.29278	0.0352	0.0338	0.383	0.3319	0.3808	1.39361	0.660692	2.93958	a	p	0.1645	++-	0	0.4341	1.12784	0.951953	1.33621	0.0411439	0.0386179	0.394	1.14246	0.842525	1.54917	0.0342	0.049	0.0298	0.664765	0.459959	0.960764	0.05128	0.03034	0.00087	0.537	0.372416
HLA_DRB1_1202	32660042	P	A	0.0169	0.0294	5.66e-05	0.552595	0.842618	0.73755	0.0434	0.0662	0.00632	0.55666	0.365598	0.847572	0.0704	0.1159	0.0106	-0.5957	0.2331	0.551177	0.349037	0.870381	a	p	3.893e-08	+++	0	0.9994	1.80724	1.46332	2.23199	0.0107844	0.0161497	0.206	0.71577	0.420857	1.21734	0.0797	0.0991	3.41e-05	0.598135	0.469063	0.762723	0.007479	0.01691	0.0262	2.482	1.11395
HLA_DRB1_13	32660042	P	A	0.0782	0.1099	1.33e-05	0.725169	0.954581	0.838029	0.0498	0.0533	0.714	0.923015	0.601628	1.41608	0.0224	0.0345	0.293	-0.4637	0.4407	0.628952	0.265147	1.49193	a	p	1.33e-05	+++	0	0.5391	1.3508	1.1797	1.54672	0.0375461	0.0707846	2.69e-07	0.498198	0.376077	0.659974	0.0348	0.0415	0.813	1.04319	0.735523	1.47956	0.03526	0.1088	9.24e-10	3.197	2.2035
HLA_DRB1_1302	32660042	P	A	0.0595	0.0922	6.11e-07	0.662073	0.935357	0.778546	0.0315	0.0345	0.285	0.754349	0.449802	1.2651	0.015	0.0307	0.113	-0.8264	0.5219	0.437622	0.157343	1.21716	a	p	1.452e-07	+++	0	0.6462	1.50712	1.29346	1.75607	0.0329954	0.0647605	2.93e-07	0.479093	0.355262	0.646088	0.0287	0.0302	0.324	1.22082	0.821136	1.81506	0.02991	0.1026	6.24e-10	3.528	2.36589
HLA_DRB1_14	32660042	P	A	0.0606	0.0762	0.000213	0.735342	0.951207	0.865281	0.061	0.0529	0.914	0.977673	0.648075	1.4749	0.0506	0.082	0.0209	-0.6653	0.2879	0.514119	0.292414	0.903919	a	p	7.42e-05	+++	-18.9	0.1861	1.34366	1.16089	1.55522	0.0704727	0.0834443	0.0875	0.827057	0.663636	1.03072	0.0583	0.0577	0.56	1.09016	0.815616	1.45711	0.05983	0.07758	0.038	1.385	1.01816
HLA_DRB1_15	32660042	P	A	0.1626	0.1179	2.53e-10	1.43237	1.04082	1.60108	0.2707	0.1908	2.55e-07	1.81321	1.44588	2.27386	0.2412	0.1318	2.27e-05	0.74961	0.17694	2.11617	1.49602	2.99341	a	p	1.23e-18	---	41.6	0.03251	0.649404	0.589937	0.714866	0.214494	0.186964	0.0317	1.17524	1.01478	1.36107	0.2221	0.1026	4.24e-14	2.19028	1.78709	2.68444	0.2254	0.1811	0.00738	0.774	0.641868
HLA_DRB1_1501	32660042	P	A	0.1346	0.0815	1.66e-17	1.70026	1.06766	1.92345	0.2319	0.1523	2.47e-07	1.89572	1.4867	2.41727	0.1766	0.0977	0.000533	0.7006	0.2023	2.01496	1.35539	2.99549	a	p	1.953e-25	---	0	0.5751	0.569156	0.511895	0.632823	0.134858	0.0714299	2.03e-12	2.03139	1.66933	2.47198	0.1292	0.0753	5.48e-08	1.91604	1.51552	2.4224	0.1335	0.06716	1.38e-09	0.466	0.363874
HLA_DRB1_1502	32660042	P	A	0.028	0.0364	0.0341	0.781172	0.945138	0.981687	0.0391	0.0387	0.45	1.19722	0.750608	1.90956	0.0654	0.0343	0.0124	0.8469	0.3385	2.33241	1.20134	4.52836	a	p	0.4465	+--	62.8	0.004656	1.07907	0.887009	1.31272	0.079682	0.115536	7.52e-05	0.67171	0.548653	0.822368	0.0935	0.0276	5.77e-07	2.51274	1.75087	3.60612	0.09188	0.1139	0.032	1.323	1.02437
HLA_DRB1_16	32660042	P	A	0.0176	0.0098	0.000264	1.82703	1.21546	2.52551	0.0308	0.0303	0.583	1.16964	0.668523	2.0464	0.1166	0.0576	0.00417	0.7217	0.2519	2.05793	1.25606	3.37172	a	p	1.084e-05	---	-62.3	0.2916	0.578683	0.45356	0.738324	0.014967	0.00731669	0.0246	1.90395	1.09138	3.32148	0.0629	0.0338	0.000537	1.79428	1.28864	2.49832	0.01389	0.009495	0.269	0.683	0.347674
HLA_DRB1_1602	32660042	P	A	0.0176	0.0098	0.000269	1.82551	1.21515	2.52346	0.03	0.0302	0.643	1.14271	0.650699	2.00673	0.113	0.0558	0.00417	0.745	0.26	2.10644	1.26541	3.50644	a	p	1.35e-05	---	-44.8	0.2512	0.57932	0.453081	0.740732	0.014967	0.00731669	0.0246	1.90395	1.09138	3.32148	0.0627	0.0331	0.000284	1.8522	1.32779	2.58373	0.01389	0.009495	0.269	0.683	0.347674
[truncated: 7 more columns]
