# Supplementary material for: Amino acid signatures of HLA Class-I and II molecules are strongly associated with SLE susceptibility and autoantibody production in Eastern Asians
Source: PLoS Genet. 2019 Apr 25;15(4):e1008092. doi: 10.1371/journal.pgen.1008092 (PMC6504188; doi:10.1371/journal.pgen.1008092)
Supplement: S3 Table — Logistic regression results for all SNPs across all cohorts, and meta-analysis. FA/FU: Case/control frequencies; OR, LCI, UCI: Odds ratio, 95% confidence interval. (XLSX) [file pgen.1008092.s009.xlsx]

## Sheet: ST3
SNP	BP	A1	A2	FAKR	FUKR	PKR	ORKR	LCIKR	UCIKR	FAHC	FUHC	PHC	ORHC	LCIHC	UCIHC	FAMC	FUMC	P	Estimate	SE	ORMC	LCIMC	UCIMC	MEtaDisc	Allele1	Allele2	Pmeta_dis	Direction	HetISq	HetPVal	OR_disc	LCI_disc	UCI_disc	FAJap1	FUJap1	PJap1	ORJap1	LCIJap1	UCIJap1	FATQ	FUTQ	P_TQ	ORTQ	LCITQ	UCITQ	FAJap2	FUJap2	PJap2	ORJap2
rs1002046	29861995	T	C	0.1783	0.1619	0.0254	1.12437	1.01212	1.24606	0.1966	0.1984	0.574	1.07252	0.84042	1.36872	0.0503	0.0599	0.175	-0.378	0.2789	0.685231	0.396673	1.1837	99	t	c	0.04401	++-	-29.2	0.2127	1.10065	1.00261	1.20828	0.234926	0.213587	0.11	1.12051	0.974707	1.28811	0.0764	0.1047	0.153	0.841844	0.664873	1.06592	0.1923	0.1767	0.142	0.865
rs1003878	32407800	A	G	0.1269	0.1514	0.0045	0.84456	0.980501	0.948969	0.1241	0.127	0.573	1.08154	0.823229	1.42091	0.099	0.1216	0.318	-0.208	0.2082	0.812207	0.540062	1.22149	99	a	g	0.01027	-+-	-43	0.247	0.873017	0.787034	0.968394	0.125711	0.168029	5.3e-06	0.678431	0.571959	0.804724	0.1276	0.1124	0.0452	1.24278	1.00469	1.53729	0.1207	0.1667	0.00035	1.505
rs1003979	33222149	T	C	0.11	0.1073	0.313	1.06802	1.00845	1.21368	0.153	0.1737	0.452	0.907266	0.704147	1.16898	0.0448	0.0556	0.304	-0.3138	0.3052	0.730665	0.401723	1.32895	99	t	c	0.7195	+--	-59.2	0.2847	1.02071	0.912459	1.14181	0.0904437	0.122633	6.45e-05	0.680311	0.560581	0.825613	0.0725	0.0794	0.833	0.973176	0.755655	1.25331	0.1058	0.1174	0.154	1.194
rs1004062	29010112	G	T	0.3859	0.3796	0.893	1.00596	1.00051	1.09645	0.3337	0.347	0.776	0.968972	0.779946	1.20381	0.2882	0.3065	0.16	-0.2069	0.1474	0.813101	0.609081	1.08546		t	g	0.7225	-++	0	0.3784	1.0141	0.938733	1.09551	0.408703	0.423005	0.341	0.942799	0.834997	1.06452	0.3416	0.3323	0.687	0.967636	0.824752	1.13527	NA	NA	NA	NA
rs10046115	32963152	G	A	0.0805	0.0855	0.469	0.948617	0.992495	1.09424	0.068	0.0762	0.405	0.859074	0.600736	1.22851	0.1409	0.1249	0.529	0.1185	0.188	1.12581	0.778816	1.62739		a	g	0.478	++-	0	0.5739	1.04624	0.923438	1.18537	0.0420933	0.035284	0.292	1.17736	0.870839	1.59176	0.1271	0.0815	6.13e-05	1.60413	1.27311	2.02122	0.02244	0.03404	0.0276	1.717
rs10046127	32125499	T	C	0.0606	0.0665	0.749	0.973897	0.995718	1.14543	0.0539	0.0511	0.774	0.939742	0.615275	1.43532	0.0278	0.0411	0.352	-0.3157	0.339	0.729278	0.375259	1.41728	99	t	c	0.5497	---	0	0.7067	0.955902	0.824578	1.10814	NA	NA	NA	NA	NA	NA	0.0298	0.0515	0.0222	0.672402	0.478486	0.944905	0.009615	0.01181	0.593	1.226
rs10046257	32962675	A	G	0.1585	0.1594	0.964	0.997588	0.999745	1.10879	0.153	0.1657	0.163	0.835604	0.649305	1.07536	0.2066	0.1986	0.536	0.09937	0.16072	1.10447	0.806024	1.51343	99	a	g	0.71	--+	-82.4	0.334	0.982456	0.895118	1.07832	0.137116	0.127315	0.297	1.09585	0.923277	1.30068	0.1946	0.1505	0.00024	1.40357	1.17131	1.6819	0.1293	0.1246	0.694	0.956
rs10046277	32963059	T	C	0.0811	0.0861	0.473	0.949016	0.992546	1.09489	0.0652	0.0728	0.391	0.854619	0.596918	1.22357	0.1407	0.1234	0.51	0.1241	0.1882	1.13213	0.782883	1.63717	99	t	c	0.4825	--+	0	0.5509	0.956189	0.843793	1.08356	0.0420944	0.0352861	0.292	1.17735	0.870838	1.59176	0.1274	0.0806	2.96e-05	1.64129	1.30077	2.07095	0.02244	0.03404	0.0276	1.717
rs10080898	32977860	C	A	0.074	0.0765	0.599	0.961001	0.994125	1.11442	0.0679	0.0759	0.41	0.860278	0.60146	1.23047	0.1406	0.1233	0.509	0.1242	0.1882	1.13224	0.782961	1.63734		a	c	0.6017	++-	0	0.5714	1.03479	0.910119	1.17654	0.0420933	0.0357143	0.329	1.16296	0.860674	1.57141	0.1257	0.0784	2.51e-05	1.65237	1.30817	2.08713	0.02244	0.03404	0.0276	1.717
rs1008403	30240806	C	T	0.2658	0.2843	0.0313	0.908101	0.991579	0.991367	0.2482	0.245	0.502	1.07806	0.865695	1.34251	0.2865	0.3356	0.0581	-0.2791	0.1473	0.756464	0.566766	1.00965		t	c	0.02787	+-+	-4.1	0.1464	1.09199	1.00965	1.18105	0.35249	0.372581	0.0577	0.887724	0.784749	1.00421	0.3287	0.2988	0.601	0.96097	0.827912	1.11541	0.3622	0.3747	0.433	1.063
rs1012411	30440534	G	T	0.2974	0.2739	0.0544	1.08723	1.00715	1.18392	0.2771	0.3034	0.384	0.912142	0.741621	1.12187	0.2569	0.2397	0.243	0.1767	0.1513	1.19327	0.887055	1.6052		t	g	0.08936	-+-	-36.2	0.2302	0.936131	0.86758	1.0101	0.311718	0.293244	0.126	1.10621	0.972276	1.2586	0.2915	0.2712	0.725	1.02702	0.885138	1.19164	0.312	0.2684	0.0672	0.858
rs1015166	32906709	T	C	0.3313	0.297	0.000526	1.16171	1.01278	1.26443	0.3192	0.2987	0.112	1.18436	0.961232	1.45928	0.2885	0.2316	0.0454	0.3066	0.1532	1.3588	1.00635	1.83468	99	t	c	2.758e-05	+++	0	0.6145	1.17645	1.0903	1.2694	0.353242	0.285929	3.95e-06	1.34451	1.1857	1.5246	0.2752	0.2696	0.0057	1.23857	1.06426	1.44144	0.2927	0.2761	0.309	0.919
rs10214910	33145653	C	A	0.3673	0.4398	1.59e-13	0.738488	0.975887	0.800408	0.355	0.3933	0.223	0.887346	0.732174	1.0754	0.2812	0.3048	0.29	-0.1545	0.1461	0.856843	0.643485	1.14094		a	c	2.676e-13	+++	-10.3	0.163	1.30748	1.21673	1.40499	0.352588	0.38569	0.00342	0.835026	0.739693	0.942645	0.2784	0.2992	0.774	1.02228	0.879754	1.1879	0.3397	0.4046	0.000509	1.322
rs10223568	31498182	C	T	0.1804	0.1622	0.0036	1.16096	1.01511	1.28369	0.1651	0.1492	0.657	1.05883	0.822823	1.36252	0.24	0.2495	0.437	-0.1241	0.1597	0.883292	0.645899	1.20793		t	c	0.0115	--+	-38.4	0.2358	0.891099	0.814911	0.974409	0.161361	0.132503	0.00542	1.2747	1.07534	1.51102	0.212	0.1846	0.273	1.0992	0.928156	1.30176	0.1474	0.12	0.0578	0.814
rs1023449	32835883	A	C	0.1827	0.2581	1.4e-17	0.654077	0.959082	0.72172	0.1675	0.2053	0.0589	0.795408	0.627347	1.00849	0.1076	0.1404	0.0619	-0.3651	0.1955	0.694127	0.47318	1.01824	99	a	c	2.438e-18	---	-77.8	0.3246	0.674219	0.617179	0.736531	0.240544	0.299661	1.06e-05	0.743883	0.651099	0.849889	0.1304	0.1392	0.838	1.0207	0.838972	1.24178	0.2105	0.3321	1.72e-12	1.918
rs1024470	29474356	T	C	0.2728	0.2994	0.000209	0.847826	0.985699	0.92513	0.3458	0.3323	0.921	0.990067	0.811988	1.2072	0.3314	0.286	0.0608	0.275	0.14667	1.31653	0.987604	1.75501	99	t	c	0.005009	--+	57.4	0.009103	0.895655	0.829255	0.967372	0.335267	0.356713	0.162	0.916173	0.810172	1.03604	0.3403	0.3283	0.105	1.12304	0.976123	1.29207	0.3686	0.3599	0.972	1.003
rs1028411	29475378	G	T	0.2728	0.2994	0.000208	0.847775	0.985693	0.925075	0.3458	0.3324	0.918	0.989664	0.811684	1.20667	0.3316	0.286	0.0602	0.27561	0.14665	1.31733	0.988246	1.75601		t	g	0.004987	++-	57.5	0.009015	1.1165	1.03373	1.2059	0.335609	0.356713	0.169	0.917453	0.811315	1.03748	0.3403	0.3283	0.105	1.12304	0.976123	1.29207	0.3686	0.3599	0.972	1.003
rs1029237	30246641	T	C	0.2111	0.2092	0.689	0.980346	0.998075	1.08029	0.2314	0.2413	0.28	0.885857	0.711119	1.10353	0.2917	0.2414	0.212	0.1949	0.1562	1.21519	0.894713	1.65046	99	t	c	0.6715	--+	-47.8	0.2584	0.98167	0.901442	1.06904	0.186007	0.167005	0.0351	1.17831	1.01218	1.3717	0.2452	0.2649	0.561	0.955358	0.81899	1.11443	0.187	0.1584	0.0431	0.818
rs1029239	30246141	G	C	0.4481	0.4446	0.617	1.0201	1.00155	1.10288	0.42	0.4079	0.361	1.09525	0.901048	1.3313	0.3333	0.3973	0.0207	-0.3226	0.1395	0.724264	0.551	0.95201		c	g	0.8539	--+	37.5	0.04079	0.993422	0.926286	1.06542	NA	NA	NA	NA	NA	NA	0.3955	0.3861	0.384	0.939598	0.816512	1.08124	NA	NA	NA	NA
rs1033498	32415847	C	T	0.432	0.4159	0.315	1.04109	1.00317	1.12622	0.494	0.4965	0.841	0.981258	0.815636	1.18051	0.3042	0.3442	0.267	-0.1564	0.141	0.855217	0.648716	1.12745		t	c	0.5911	-++	0	0.3696	0.980983	0.914688	1.05208	0.341376	0.292903	9.34e-05	1.28248	1.13217	1.45274	0.3161	0.3881	0.00292	0.805793	0.698959	0.928955	0.3387	0.2943	0.0266	0.837
rs1033500	32415360	A	G	0.432	0.4157	0.3	1.04241	1.00327	1.12765	0.494	0.4965	0.841	0.981258	0.815636	1.18051	0.3038	0.3442	0.256	-0.16	0.141	0.852144	0.646385	1.1234	99	a	g	0.5761	+--	-91.5	0.352	1.0202	0.951256	1.09414	0.341297	0.292814	9.33e-05	1.28244	1.13216	1.45266	0.3161	0.3881	0.00291	0.805737	0.698923	0.928875	0.3387	0.2943	0.0266	0.837
rs1033568	29365946	A	G	0.4684	0.4378	0.012	1.10596	1.00795	1.19641	0.4806	0.4783	0.1	1.17044	0.97005	1.41223	0.3625	0.3905	0.0769	-0.2395	0.1354	0.787021	0.603576	1.02622	99	a	g	0.01732	++-	38.2	0.0394	1.08861	1.01504	1.16751	0.423754	0.412042	0.313	1.06198	0.944828	1.19366	0.4137	0.4208	0.0437	0.867997	0.756452	0.995989	0.4583	0.3826	2.91e-05	0.721
rs1033569	29365751	T	C	0.4685	0.4382	0.0126	1.10537	1.00792	1.19592	0.4804	0.4788	0.101	1.17031	0.970019	1.41196	0.365	0.3931	0.0724	-0.243	0.1352	0.784272	0.601703	1.02224	99	t	c	0.01849	++-	39.4	0.03693	1.08785	1.01433	1.16669	0.423777	0.412221	0.316	1.06157	0.944488	1.19317	0.4146	0.421	0.0462	0.869369	0.757609	0.997615	0.4583	0.3826	2.91e-05	0.721
rs1034323	30476614	T	C	0.5	0.4767	0.063	1.07698	1.00581	1.16454	0.5179	0.4994	0.135	1.15463	0.956234	1.39419	0.5594	0.547	0.93	-0.0121	0.138	0.987973	0.753836	1.29483	99	t	c	0.02851	++-	0	0.6366	1.08112	1.00826	1.15925	0.555176	0.532057	0.143	1.09271	0.970414	1.23042	0.5227	0.5016	0.205	1.09238	0.952758	1.25246	0.531	0.4942	0.0516	1.162
rs1041981	31648763	A	C	0.3921	0.448	1.11e-07	0.804745	0.982728	0.871947	0.3711	0.3869	0.595	0.947773	0.7778	1.15489	0.4288	0.5257	0.0145	-0.3192	0.1306	0.72673	0.562606	0.938733	99	a	c	2.174e-08	---	-28.8	0.2116	0.815625	0.759463	0.875941	0.344141	0.378873	0.0184	0.865911	0.767931	0.976393	0.4404	0.4784	0.0181	0.849774	0.742449	0.972614	0.3868	0.3997	0.563	1.047
rs1042126	31192267	T	C	0.3219	0.3377	0.11	0.934186	0.99434	1.01542	0.2906	0.3061	0.774	0.970125	0.788688	1.1933	0.2378	0.2842	0.0979	-0.2608	0.1576	0.770435	0.565697	1.04927	99	t	c	0.05165	---	0	0.4505	0.928207	0.86108	1.00057	0.346416	0.337134	0.259	1.0732	0.949433	1.21311	0.2826	0.2892	0.994	0.999455	0.861088	1.16006	0.328	0.3434	0.216	1.104
rs1042134	31191643	G	A	0.3219	0.3377	0.11	0.934186	0.99434	1.01542	0.2909	0.306	0.811	0.975086	0.792503	1.19973	0.2378	0.2842	0.0979	-0.2608	0.1576	0.770435	0.565697	1.04927		a	g	0.05377	+++	0	0.4411	1.07659	0.998733	1.16052	0.346324	0.337161	0.265	1.07223	0.948503	1.21209	0.2826	0.2892	0.994	1.00055	0.862034	1.16132	0.3269	0.3439	0.186	1.112
rs1042190	33144977	T	C	0.3706	0.4426	2.22e-13	0.740056	0.976076	0.802044	0.3698	0.41	0.207	0.884476	0.730865	1.07037	0.309	0.3459	0.167	-0.1942	0.1405	0.823493	0.625265	1.08457	99	t	c	1.854e-13	---	-27	0.207	0.764373	0.7116	0.821059	0.352943	0.385969	0.00347	0.835253	0.739886	0.942912	0.303	0.3259	0.748	0.976036	0.841892	1.13155	0.3558	0.406	0.00816	1.234
rs1042337	33012959	G	A	0.3918	0.366	0.0137	1.1061	1.00812	1.19842	0.3253	0.3515	0.273	0.895386	0.734721	1.09118	0.3576	0.3134	0.0535	0.2887	0.1495	1.33469	0.995689	1.78911		a	g	0.02198	-+-	30.6	0.05613	0.919247	0.855446	0.987807	NA	NA	NA	NA	NA	NA	0.3296	0.3267	0.149	1.11143	0.962835	1.28295	NA	NA	NA	NA
rs1042338	30260768	T	C	0.2167	0.2102	0.934	1.00405	1.00039	1.10545	0.2229	0.243	0.0946	0.827621	0.662939	1.03321	0.2587	0.2226	0.5	0.1082	0.1604	1.11427	0.813683	1.5259	99	t	c	0.7002	+-+	-28.7	0.2115	0.983439	0.903243	1.07075	NA	NA	NA	NA	NA	NA	0.2152	0.2471	0.14	0.88604	0.754536	1.04046	NA	NA	NA	NA
rs1042663	32013109	A	G	0.0758	0.0824	0.26	0.919808	0.987917	1.06379	0.0438	0.0584	0.21	0.754198	0.485246	1.17222	0.0382	0.0545	0.349	-0.3075	0.328	0.735283	0.386594	1.39847	99	a	g	0.1038	---	0	0.5847	0.893955	0.781028	1.02321	0.0881684	0.0849828	0.887	1.0153	0.823356	1.252	0.0595	0.0562	0.232	0.83071	0.613038	1.12567	0.09402	0.07642	0.097	0.803
rs1043483	31001707	C	T	0.1807	0.1986	0.0137	0.880954	0.987302	0.974406	0.1771	0.1885	0.404	0.900595	0.704347	1.15152	0.0747	0.0959	0.487	-0.1716	0.2467	0.842316	0.519374	1.36606		t	c	0.007334	+++	0	0.969	1.13349	1.03434	1.24214	0.190861	0.189507	0.73	1.02638	0.885325	1.1899	0.1155	0.114	0.0672	1.2174	0.986181	1.50283	0.1966	0.249	0.00409	1.307
rs1045251	30367636	T	G	0.452	0.4504	0.866	1.00684	1.00054	1.08944	0.3518	0.3283	0.155	1.15639	0.946474	1.41285	0.4358	0.4572	0.359	-0.126	0.1374	0.881615	0.673475	1.15408	99	t	g	0.6793	++-	-47.1	0.2567	1.01501	0.945675	1.08943	0.584664	0.595893	0.323	0.941254	0.834795	1.06129	0.4617	0.4124	0.0677	1.13762	0.990654	1.30638	0.4391	0.4403	0.984	1.002
rs10456372	29449428	G	A	0.3012	0.2926	0.472	1.03255	1.0028	1.12665	0.2743	0.2728	0.872	1.01745	0.823829	1.25658	0.2274	0.2603	0.0282	-0.3404	0.1552	0.711486	0.524877	0.96444		a	g	0.8883	--+	25	0.06944	0.994416	0.919792	1.07509	0.284528	0.279778	0.475	1.04847	0.921022	1.19355	0.2621	0.2632	0.257	0.914661	0.783821	1.06734	0.3088	0.2591	0.00267	0.776
rs1046080	31703861	C	A	0.0444	0.0349	0.00516	1.32198	1.05612	1.60759	0.0904	0.083	0.39	1.15581	0.830885	1.6078	0.0141	0.0103	0.499	0.3359	0.4971	1.3992	0.528128	3.70697		a	c	0.003523	---	0	0.7773	0.781219	0.66185	0.922116	0.0088851	0.013298	0.0299	0.534128	0.295414	0.965741	0.0156	0.0276	0.161	0.712066	0.443003	1.14455	0.02244	0.01366	0.0314	0.547
rs1046089	31710946	A	G	0.4559	0.4142	1.58e-05	1.18818	1.01359	1.2849	0.4289	0.4055	0.345	1.09478	0.907251	1.32106	0.3906	0.411	0.529	-0.08433	0.13397	0.919128	0.706868	1.19513	99	a	g	5.662e-05	++-	-7.5	0.1555	1.15385	1.07629	1.23699	0.39306	0.339501	0.00101	1.22418	1.08521	1.38096	0.3864	0.3913	0.75	1.02229	0.892594	1.17083	0.4145	0.3275	1.35e-05	0.712
rs10484544	29103698	C	T	0.3998	0.4147	0.263	0.955214	0.996331	1.035	0.3647	0.3641	0.157	0.872755	0.722921	1.05365	0.4653	0.4658	0.227	0.1655	0.137	1.17998	0.902109	1.54345		t	c	0.227	++-	-22.7	0.196	1.04488	0.97312	1.12193	0.377702	0.383821	0.556	0.964221	0.854164	1.08846	0.4313	0.4481	0.921	1.00689	0.87882	1.15361	NA	NA	NA	NA
rs10484546	29432578	C	A	0.3717	0.3903	0.172	0.944963	0.995413	1.02492	0.3543	0.3724	0.533	0.941529	0.779001	1.13797	0.4722	0.4606	0.47	0.1004	0.1389	1.10561	0.842111	1.45157		a	c	0.2089	++-	0	0.5493	1.04728	0.974596	1.12539	0.386803	0.371127	0.318	1.0642	0.941893	1.2024	0.4306	0.4342	0.785	0.981432	0.857814	1.12286	0.3665	0.4044	0.114	1.13
rs10484548	29616252	C	T	0.0374	0.0269	0.000157	1.53769	1.10078	1.92211	0.0422	0.0466	0.537	0.863812	0.542851	1.37454	0.0069	0.0154	0.265	-0.7543	0.6763	0.47034	0.124949	1.77048		t	c	0.003321	-++	45.1	0.02616	0.742376	0.60845	0.905779	NA	NA	NA	NA	NA	NA	0.0098	0.0196	0.0926	0.604376	0.336104	1.08678	NA	NA	NA	NA
rs10484549	30134269	C	T	0.0924	0.0888	0.724	1.02461	1.00329	1.17264	0.1652	0.1354	0.0362	1.3222	1.0182	1.71698	0.2535	0.2123	0.0664	0.2825	0.1539	1.32644	0.981038	1.79346		t	c	0.06245	---	9.4	0.1101	0.899515	0.804746	1.00544	NA	NA	NA	NA	NA	NA	0.23	0.1846	0.0436	1.18483	1.0049	1.39698	NA	NA	NA	NA
rs10484551	30364817	A	G	0.0854	0.0736	0.158	1.10917	1.01502	1.28086	0.0578	0.0863	0.0116	0.623941	0.432649	0.89981	0.0382	0.0325	0.406	0.3028	0.3645	1.35364	0.662576	2.7655	99	a	g	0.5921	+-+	54.4	0.01246	1.03666	0.908726	1.1826	0.0877429	0.0715333	0.0105	1.32849	1.0708	1.6482	0.0484	0.048	0.613	1.08841	0.784123	1.51079	0.07479	0.06786	0.937	1.012
rs10484558	31723493	C	T	0.0395	0.0625	7.11e-06	0.638496	0.915894	0.77661	0.019	0.0244	0.285	0.697746	0.360797	1.34937	0	0.0034	0.983	-13.2637	624.164	1.73639e-06	0	#NUM!		t	c	4.044e-06	+++	0	0.9683	1.55504	1.28883	1.87624	0.0381115	0.064759	9.2e-05	0.581763	0.438394	0.77202	0.014	0.0062	0.000454	3.72975	1.78696	7.78474	0.03632	0.1026	9.8e-09	2.917
rs10484564	32860027	C	G	0.0189	0.026	0.0339	0.737595	0.917963	0.977146	0.005	0.0114	0.546	0.726658	0.257502	2.05059	0.0021	0	0.216	99.1929	80.1888	1.1993e+43	6.6198e-26	2.17277e+111	99	c	g	0.0276	--+	0	0.4629	0.73705	0.561828	0.96692	NA	NA	NA	NA	NA	NA	0.004	0.0071	0.549	0.738754	0.274573	1.98765	NA	NA	NA	NA
rs10484565	32903010	A	G	0.1254	0.1097	0.032	1.13998	1.01581	1.28496	0.1578	0.1468	0.0952	1.25383	0.961197	1.63554	0.0712	0.0565	0.434	0.216	0.276	1.2411	0.722556	2.13179	99	a	g	0.006081	+++	0	0.7907	1.1616	1.04371	1.29281	0.177474	0.106928	2.85e-12	1.82491	1.54209	2.15959	0.0942	0.1	0.136	1.18687	0.947432	1.48681	0.1453	0.1028	0.00156	0.701
rs10484566	32943236	G	T	0.0711	0.0776	0.169	0.900487	0.984449	1.04572	0.0723	0.0708	0.896	1.02357	0.721118	1.45289	0.1597	0.1387	0.504	0.1183	0.1768	1.12558	0.795943	1.59174		t	g	0.3788	+--	0	0.4543	1.05908	0.932028	1.20345	0.0301479	0.0296902	0.848	0.96716	0.686643	1.36228	0.1406	0.0974	0.000992	1.43844	1.15853	1.78599	0.01603	0.02964	0.00551	2.205
rs10484568	33043729	G	A	0.0122	0.0111	0.637	1.08985	1.03123	1.55804	0.0185	0.0134	0.995	0.997525	0.464015	2.14445	0.033	0.0394	0.518	-0.2278	0.3522	0.796284	0.399272	1.58806		a	g	0.9124	-++	0	0.7302	0.983734	0.733729	1.31892	NA	NA	NA	NA	NA	NA	0.0265	0.0192	0.827	1.05422	0.656635	1.69254	0.007479	0.0088	0.972	0.984
rs10484569	33166930	A	G	0.3953	0.3574	0.000152	1.16816	1.01258	1.26598	0.3589	0.3392	0.522	1.0676	0.873699	1.30453	0.3906	0.3955	0.863	-0.02327	0.13519	0.976999	0.74958	1.27342	99	a	g	0.0003615	++-	-93.4	0.3556	1.13963	1.06053	1.22462	0.427759	0.384682	0.00049	1.23623	1.09721	1.39285	0.4167	0.437	0.603	0.964243	0.840715	1.10592	0.4092	0.3645	0.00874	0.816
rs1048664	30370491	G	A	0.1246	0.1114	0.0369	1.13511	1.0152	1.27862	0.0601	0.0477	0.171	1.33136	0.884048	2.005	0.0347	0.0411	0.791	-0.08968	0.33848	0.914224	0.470904	1.77489		a	g	0.02109	--+	0	0.6122	0.875815	0.78247	0.980297	NA	NA	NA	NA	NA	NA	0.0446	0.049	0.615	1.08581	0.788143	1.49589	NA	NA	NA	NA
rs1048709	32022914	A	G	0.2924	0.2787	0.176	1.06208	1.00527	1.15897	0.3038	0.279	0.123	1.18128	0.955921	1.45977	0.2639	0.2757	0.31	-0.1515	0.1493	0.859418	0.641383	1.15157	99	a	g	0.133	++-	-34.2	0.2253	1.06141	0.981953	1.1473	NA	NA	NA	NA	NA	NA	0.2612	0.2747	0.921	0.99237	0.853518	1.15381	NA	NA	NA	NA
rs1049623	30972808	T	C	0.3654	0.3952	0.00411	0.88552	0.989954	0.962198	0.3499	0.3333	0.679	1.04258	0.85584	1.27007	0.334	0.3188	0.521	0.09048	0.14098	1.0947	0.830406	1.44311	99	t	c	0.02623	-++	-3.2	0.144	0.919707	0.854366	0.990046	NA	NA	NA	NA	NA	NA	0.351	0.3618	0.161	1.10599	0.960781	1.27314	NA	NA	NA	NA
rs1049633	30975506	A	G	0.0013	0.0004	0.0268	5.74322	14.9583	26.9946	0.0113	0.0102	0.314	1.59329	0.643964	3.94209	0.0017	0.0051	0.247	-1.4037	1.2118	0.245686	0.0228495	2.64171	99	a	g	0.1269	++-	18.8	0.08505	1.783	0.84845	3.74696	NA	NA	NA	NA	NA	NA	0.0023	0.0041	0.555	0.681704	0.191185	2.43073	NA	NA	NA	NA
rs1050391	33025835	A	G	0.1923	0.1792	0.143	1.07775	1.00753	1.19131	0.1482	0.1739	0.0645	0.78537	0.607884	1.01468	0.1979	0.2055	0.651	0.07439	0.16458	1.07723	0.780214	1.48731	99	a	g	0.4298	+-+	22.2	0.07637	1.03676	0.947932	1.13391	0.201015	0.178813	0.058	1.15834	0.995581	1.3477	0.2011	0.1799	0.0348	1.1981	1.01298	1.41707	0.1998	0.1584	0.00519	0.764
rs1052248	31664560	A	T	0.2391	0.2179	0.00905	1.13093	1.01143	1.2404	0.2692	0.2473	0.49	1.07794	0.871046	1.33397	0.3403	0.2654	0.0587	0.2639	0.1396	1.302	0.990331	1.71175	99	a	t	0.001876	+++	0	0.55	1.13701	1.0486	1.23287	NA	NA	NA	NA	NA	NA	0.2892	0.2478	0.0154	1.21037	1.03719	1.41247	NA	NA	NA	NA
rs1052486	31718665	A	G	0.5106	0.4822	0.000855	1.14312	1.01057	1.23664	0.494	0.4635	0.216	1.12563	0.933311	1.35757	0.3889	0.4195	0.379	-0.118	0.1342	0.888696	0.683156	1.15608	99	a	g	0.001414	++-	-23.7	0.1986	1.12053	1.0448	1.20174	0.431972	0.405536	0.155	1.08943	0.968197	1.22585	0.4086	0.4036	0.153	1.10322	0.96416	1.26233	0.4626	0.4303	0.139	0.893
rs1052693	30984131	C	T	0.4512	0.471	0.0388	0.919716	0.993377	0.995719	0.4602	0.4565	0.736	0.968323	0.803182	1.16742	0.3924	0.4024	0.818	-0.03135	0.13593	0.969136	0.74247	1.265		t	c	0.04317	+++	0	0.8409	1.07541	1.00214	1.15403	0.414249	0.418647	0.914	0.993472	0.882212	1.11876	0.4297	0.4397	0.209	1.09227	0.951828	1.25342	0.4038	0.4565	0.0321	1.181
rs1052989	31254382	T	C	0.3515	0.3577	0.0781	0.927577	0.993732	1.00849	0.3073	0.3121	0.0658	0.820206	0.66412	1.01298	0.3872	0.3527	0.14	0.2085	0.1412	1.23183	0.934025	1.62458	99	t	c	0.06723	--+	24.8	0.06988	0.932487	0.86522	1.00498	0.452253	0.453367	0.34	0.944032	0.83863	1.06268	0.3627	0.3558	0.391	1.06144	0.926364	1.21621	0.515	0.4134	1.01e-07	0.661
rs1053924	32228693	T	C	0.3409	0.3794	4.12e-05	0.842999	0.986154	0.914703	0.3434	0.3527	0.235	0.88506	0.723548	1.08262	0.4219	0.3904	0.332	0.1354	0.1395	1.14499	0.871081	1.50504	99	t	c	0.0001261	--+	10.5	0.107	0.867101	0.806129	0.932685	0.407275	0.469019	0.000106	0.790751	0.701858	0.890903	0.4046	0.3981	0.928	1.00644	0.875893	1.15645	0.5983	0.4958	3.59e-09	1.592
rs1055388	31609716	C	T	0.1561	0.1622	0.219	0.935092	0.992837	1.04081	0.2048	0.1804	0.296	1.13428	0.895322	1.43702	0.224	0.2243	0.792	-0.04184	0.15874	0.959023	0.702598	1.30904		t	c	0.4621	+-+	-88.1	0.3454	1.03552	0.943461	1.13655	0.237201	0.26506	0.0398	0.869551	0.760554	0.994168	0.2035	0.1856	0.24	1.10891	0.933126	1.31781	0.2521	0.2707	0.292	1.097
rs10573	31763417	A	G	0.1044	0.0835	6.45e-06	1.36468	1.04289	1.56206	0.1182	0.1071	0.277	1.18388	0.873202	1.6051	0.1094	0.1182	0.811	-0.05546	0.2323	0.94605	0.600035	1.4916	99	a	g	1.407e-05	++-	-46.5	0.2553	1.30213	1.15585	1.46692	NA	NA	NA	NA	NA	NA	0.1047	0.1206	0.136	0.85153	0.689367	1.05184	0.01175	0.003937	0.0364	0.412
rs1057373	32921257	A	C	0.1453	0.1491	0.669	0.976393	0.997386	1.08945	0.1554	0.1618	0.412	0.901315	0.703255	1.15516	0.1771	0.1661	0.406	0.154	0.1851	1.16649	0.811561	1.67665	99	a	c	0.6349	--+	0	0.5161	0.976872	0.886896	1.07598	0.140501	0.123709	0.0867	1.16227	0.979308	1.37941	0.162	0.1701	0.93	0.992083	0.83074	1.18476	0.1357	0.1181	0.148	0.849
rs1058026	31429664	C	A	0.2362	0.2395	0.5	0.968565	0.997041	1.06274	0.1886	0.2228	0.119	0.83044	0.657549	1.04879	0.1588	0.1513	0.774	-0.05416	0.18873	0.947281	0.654378	1.37129		a	c	0.2161	+++	0	0.4865	1.05443	0.969584	1.1467	0.306961	0.356136	0.00243	0.824568	0.727414	0.934698	0.1762	0.1728	0.078	1.17666	0.981918	1.41002	0.3066	0.3342	0.0502	1.174
rs1058318	30620142	T	C	0.2807	0.2754	0.989	1.00062	1.00005	1.09267	0.3265	0.3254	0.839	1.02097	0.83621	1.24655	0.3177	0.3048	0.357	0.1371	0.1489	1.14694	0.856634	1.53564	99	t	c	0.7366	+++	0	0.6783	1.01339	0.937709	1.09518	0.281004	0.255956	0.0995	1.11638	0.979575	1.27229	0.2751	0.3022	0.285	0.921364	0.792832	1.07073	0.2724	0.2564	0.269	0.911
rs1059231	33396249	G	A	0.2228	0.2061	0.0462	1.10013	1.00899	1.20833	0.2482	0.2454	0.9	1.01376	0.818675	1.25534	0.2656	0.2688	0.787	-0.04012	0.14863	0.960674	0.717893	1.28556		a	g	0.08484	--+	0	0.5785	0.930159	0.856655	1.00997	0.231204	0.263792	0.00517	0.824847	0.720011	0.944948	0.2584	0.2417	0.422	1.06702	0.910755	1.25009	0.2233	0.2696	0.00366	1.301
rs1059288	33375650	G	A	0.3441	0.3159	0.00271	1.13409	1.0104	1.23128	0.405	0.4145	0.607	0.951924	0.789178	1.14823	0.3906	0.411	0.419	-0.1038	0.1284	0.901406	0.700848	1.15936		a	g	0.02768	-++	21.1	0.07934	0.922194	0.85802	0.991167	0.336883	0.364502	0.0415	0.879595	0.777245	0.995423	0.3994	0.3554	0.202	1.09702	0.95162	1.26463	0.3323	0.3613	0.08	1.151
rs1059510	30565711	T	C	0.2965	0.2784	0.13	1.06972	1.00589	1.16719	0.3154	0.3177	0.467	1.07978	0.878026	1.3279	0.2674	0.2723	0.597	0.07964	0.15081	1.0829	0.805778	1.45532	99	t	c	0.0787	+++	0	0.9943	1.07208	0.992016	1.1586	0.308666	0.274184	0.0326	1.15327	1.01208	1.31416	0.2453	0.2862	0.0724	0.869304	0.746125	1.01282	0.265	0.2631	0.794	0.978
rs1061535	30045903	T	C	0.0953	0.0844	0.0358	1.15618	1.01986	1.32394	0.0843	0.0992	0.934	1.01376	0.733487	1.40114	0.0175	0.0241	0.462	-0.3427	0.4659	0.709851	0.28483	1.76909	99	t	c	0.06425	++-	0	0.4652	1.12401	0.993052	1.27223	0.126849	0.125861	0.89	1.01267	0.847645	1.20983	0.0396	0.0459	0.173	1.25938	0.903664	1.75512	0.1335	0.1084	0.018	0.757
rs1061783	33390606	T	C	0.3238	0.2956	0.00197	1.14102	1.01108	1.24043	0.3843	0.3973	0.495	0.937039	0.777386	1.12948	0.3542	0.3699	0.656	-0.05902	0.1325	0.942688	0.727079	1.22223	99	t	c	0.02043	+--	17.9	0.08759	1.09035	1.01348	1.17305	0.303663	0.332347	0.0216	0.86192	0.758883	0.978947	0.3673	0.3281	0.121	1.12037	0.970462	1.29344	0.2853	0.333	0.00523	1.261
rs1061801	33390316	A	G	0.0851	0.0729	0.0198	1.18435	1.02437	1.36548	0.1152	0.1243	0.411	0.886477	0.665218	1.18133	0.0858	0.0931	0.949	-0.01483	0.22993	0.985279	0.627826	1.54625	99	a	g	0.101	+--	-16.9	0.1808	1.10816	0.980203	1.25282	0.070409	0.0665957	0.546	1.07447	0.85179	1.35536	0.103	0.0745	0.0477	1.28184	1.0025	1.63903	0.0438	0.06068	0.0747	1.378
rs1061807	32244816	A	G	0.1842	0.1759	0.406	1.0435	1.00428	1.1537	0.1398	0.1624	0.693	0.948456	0.729094	1.23382	0.1303	0.1152	0.846	0.0391	0.2011	1.03987	0.701134	1.54227	99	a	g	0.5068	+-+	0	0.801	1.03138	0.941354	1.13002	0.253708	0.208481	0.000136	1.30974	1.14081	1.50368	0.1311	0.1373	0.4	1.08912	0.892911	1.32845	0.2265	0.2003	0.12	0.866
rs1061808	32244525	T	G	0.3503	0.3895	2.13e-05	0.838618	0.985817	0.909522	0.3561	0.359	0.288	0.897089	0.734245	1.09605	0.4444	0.4092	0.271	0.1518	0.1381	1.16393	0.887918	1.52573	99	t	g	0.0001021	--+	24.6	0.07048	0.866148	0.805558	0.931294	0.438751	0.490446	0.00115	0.822137	0.730313	0.925505	0.4176	0.4089	0.922	0.993116	0.864845	1.14041	0.562	0.4775	7.23e-07	0.679
rs1062470	31192414	A	G	0.4611	0.4504	0.469	1.02959	1.0023	1.11404	0.5193	0.5157	0.246	0.894957	0.741863	1.07964	0.5174	0.476	0.0973	0.226	0.1363	1.25358	0.959687	1.63746	99	a	g	0.5177	+-+	4.8	0.1224	1.02337	0.954023	1.09776	0.481797	0.479131	0.437	0.954885	0.85003	1.07268	0.5014	0.5376	0.0218	0.855712	0.749049	0.977563	0.5171	0.4416	5.99e-05	0.734
rs1063280	30248321	T	C	0.102	0.108	0.586	0.964775	0.995386	1.09758	0.0907	0.1065	0.793	1.04237	0.76447	1.4213	0.0469	0.0462	0.424	-0.2469	0.3088	0.781219	0.426498	1.43096	99	t	c	0.5828	-+-	0	0.7035	0.967829	0.861125	1.08776	0.137247	0.150226	0.167	0.889278	0.752166	1.05138	0.0645	0.051	0.0105	1.46755	1.0938	1.969	0.1015	0.1769	1.1e-06	1.78
rs1063355	32735692	T	G	0.4706	0.441	0.00369	1.12367	1.00922	1.21569	0.4899	0.4053	6.24e-05	1.48349	1.22302	1.79945	0.5398	0.3693	1.56e-06	0.6497	0.1353	1.91497	1.4689	2.4965	99	t	g	1.024e-07	+++	79.2	6.81e-05	1.21034	1.1281	1.29857	0.439675	0.465664	0.0315	0.877991	0.779679	0.9887	0.4925	0.3517	6.29e-15	1.72716	1.5055	1.98145	0.4872	0.4836	0.863	0.987
rs1064191	31183354	C	T	0.46	0.4687	0.702	0.984688	0.99878	1.06573	0.4494	0.4704	0.86	1.01697	0.842923	1.22696	0.4826	0.4966	0.576	-0.07145	0.12791	0.931043	0.724587	1.19632		t	c	0.6681	+-+	0	0.8584	1.01542	0.946796	1.08901	0.445961	0.465792	0.327	0.94259	0.837488	1.06088	0.4767	0.4438	0.02	1.17258	1.02544	1.34083	0.4327	0.4903	0.00176	1.27
rs1064627	30806520	G	A	0.2392	0.2622	0.0205	0.89761	0.990176	0.983512	0.1987	0.1926	0.725	1.04336	0.823638	1.32171	0.2101	0.2209	0.74	-0.05675	0.17098	0.94483	0.675791	1.32098		a	g	0.04007	+-+	0	0.5002	1.09035	1.0038	1.18437	0.212741	0.217335	0.841	0.985598	0.854979	1.13617	0.2109	0.2149	0.956	0.995402	0.843723	1.17435	0.1774	0.2464	7.03e-05	1.468
rs10745	30138036	A	G	0.0691	0.0666	0.694	1.0317	1.00486	1.20498	0.0289	0.0334	0.702	0.900865	0.52798	1.5371	0.0122	0.0098	0.527	0.4148	0.6562	1.51407	0.418386	5.47916	99	a	g	0.732	+-+	0	0.7467	1.02624	0.884904	1.19015	0.120592	0.121988	0.758	0.972008	0.811122	1.1648	0.0275	0.0242	0.054	1.50112	0.993077	2.26908	0.1154	0.1031	0.245	0.866
rs1075379	33845778	C	T	0.0944	0.1063	0.128	0.902524	0.986563	1.02978	0.1258	0.1322	0.362	0.878008	0.663528	1.16182	0.1382	0.1556	0.0886	-0.3177	0.1866	0.727821	0.504879	1.04921		t	c	0.02727	+++	0	0.5553	1.13633	1.01442	1.27288	0.110816	0.138266	0.00144	0.751394	0.628479	0.898349	0.1356	0.1381	0.0795	0.834699	0.682076	1.02147	0.1303	0.1318	0.655	1.052
rs1075496	30766218	A	C	0.2971	0.3196	0.118	0.93314	0.994022	1.0176	0.3133	0.3086	0.82	0.976774	0.797587	1.19622	0.2378	0.262	0.121	-0.2497	0.1611	0.779034	0.568101	1.06829	99	a	c	0.0627	---	0	0.4869	0.929229	0.860171	1.00383	0.238908	0.25753	0.219	0.91913	0.803139	1.05187	0.2547	0.2634	0.445	0.942265	0.808882	1.09764	0.2051	0.2946	1.6e-06	1.556
rs1076712	32408130	C	T	0.4505	0.4666	0.239	0.953925	0.996307	1.03176	0.3325	0.3542	0.269	0.896766	0.739352	1.0877	0.3464	0.3879	0.115	-0.2195	0.1394	0.80292	0.61096	1.05519		t	c	0.06253	+++	0	0.444	1.06897	0.996538	1.14668	0.543139	0.565753	0.0714	0.896258	0.795653	1.00958	0.4036	0.3751	0.00838	1.20878	1.04984	1.39178	0.4925	0.4208	0.000477	0.765
rs1076828	30736231	A	G	0.0708	0.0692	0.631	1.03796	1.00567	1.20816	0.1232	0.133	0.0398	0.746769	0.565344	0.986413	0.0567	0.0647	0.202	-0.3382	0.2648	0.713053	0.424345	1.19819	99	a	g	0.3883	+--	25.2	0.06901	0.944783	0.830303	1.07505	NA	NA	NA	NA	NA	NA	0.0705	0.071	0.524	0.918202	0.706315	1.19365	NA	NA	NA	NA
rs1076829	30735195	C	T	0.0711	0.0692	0.609	1.04007	1.00593	1.2091	0.1214	0.1342	0.0221	0.7213	0.545315	0.95408	0.059	0.0651	0.232	-0.3086	0.258	0.734475	0.442958	1.21784		t	c	0.3588	-++	34.3	0.04756	1.06184	0.934089	1.20706	0.0593436	0.0620542	0.688	0.949785	0.738271	1.2219	0.0708	0.0722	0.413	0.897036	0.691548	1.16358	0.05021	0.06322	0.249	1.213
rs1076832	30527810	A	C	0.1393	0.1438	0.239	0.934737	0.992442	1.04594	0.1458	0.1253	0.161	1.21677	0.925142	1.60033	0.099	0.101	0.917	0.02211	0.21268	1.02236	0.673853	1.5511	99	a	c	0.607	-++	-29	0.2122	0.973848	0.880346	1.07728	0.141638	0.117685	0.00953	1.25681	1.05852	1.49226	0.093	0.1159	0.219	0.867021	0.690603	1.08851	0.1325	0.1156	0.117	0.838
rs1077432	29890847	C	T	0.1845	0.1685	0.0253	1.12328	1.01191	1.24373	0.1964	0.1978	0.568	1.07356	0.841483	1.36964	0.0503	0.0599	0.175	-0.378	0.2789	0.685231	0.396673	1.1837		t	c	0.04324	--+	-29.8	0.2143	0.908918	0.828442	0.997212	NA	NA	NA	NA	NA	NA	0.0763	0.105	0.157	0.843382	0.666009	1.06799	NA	NA	NA	NA
rs1079541	30514735	A	C	0.0807	0.0626	3.79e-05	1.38042	1.05069	1.60927	0.0938	0.0882	0.252	1.21884	0.868673	1.71016	0.0223	0.0365	0.105	-0.6322	0.3904	0.531421	0.247243	1.14223	99	a	c	0.0001109	++-	32.9	0.05073	1.31141	1.14305	1.50455	NA	NA	NA	NA	NA	NA	0.0331	0.0371	0.903	0.976983	0.671127	1.42223	0.009615	0.003242	0.0267	0.353
rs1079687	30716252	G	A	0.1122	0.1228	0.142	0.911531	0.988624	1.03137	0.0933	0.097	0.782	1.04577	0.761178	1.43676	0.0534	0.0566	1	-6.206e-05	0.2908	0.999938	0.565508	1.7681		a	g	0.2132	+-+	0	0.7092	1.07433	0.959641	1.20273	0.140609	0.149409	0.454	0.938141	0.793509	1.10914	0.0672	0.0633	0.934	0.988214	0.746243	1.30864	0.1047	0.1846	2.15e-07	1.841
rs10807081	31277743	T	G	0.2484	0.2497	0.413	0.962607	0.996533	1.05446	0.1885	0.2012	0.147	0.834519	0.653566	1.06557	0.296	0.2822	0.555	0.08958	0.1519	1.09371	0.81209	1.473	99	t	g	0.2879	--+	0	0.3689	0.956476	0.881065	1.03834	0.317648	0.323266	0.209	0.922132	0.812459	1.04661	0.2743	0.2595	0.244	1.09312	0.941057	1.26975	0.2938	0.2964	0.935	1.007
rs10807100	32411046	A	G	0.4316	0.4157	0.32	1.04067	1.00314	1.12576	0.494	0.4965	0.841	0.981258	0.815636	1.18051	0.3038	0.3442	0.256	-0.16	0.141	0.852144	0.646385	1.1234	99	a	g	0.6019	+--	-95.7	0.3599	1.01877	0.949925	1.09261	NA	NA	NA	NA	NA	NA	0.316	0.3881	0.00276	0.804781	0.698082	0.92779	NA	NA	NA	NA
rs10885	31712570	T	C	0.1047	0.0834	4.61e-06	1.37104	1.04352	1.56921	0.1181	0.1079	0.27	1.18649	0.87564	1.60769	0.1094	0.1182	0.811	-0.05546	0.2323	0.94605	0.600035	1.4916	99	t	c	1.029e-05	++-	-42.5	0.2457	1.30735	1.16048	1.4728	NA	NA	NA	NA	NA	NA	0.1052	0.1209	0.131	0.8499	0.688156	1.04966	0.01816	0.003474	0.000146	0.218
rs10946999	29679588	T	G	0.2269	0.2326	0.217	0.94217	0.994383	1.0356	0.2036	0.2477	0.0932	0.818158	0.647316	1.03409	0.3212	0.3048	0.24	0.1672	0.1423	1.18199	0.894305	1.56222	99	t	g	0.1803	--+	-1.8	0.1401	0.944405	0.868583	1.02685	0.26223	0.263554	0.66	0.970564	0.849604	1.10875	0.291	0.2872	0.172	0.90198	0.777779	1.04601	0.2553	0.2617	0.905	1.01
rs10947056	30203582	G	C	0.0406	0.0325	0.0319	1.24847	1.04601	1.52901	0.0214	0.009	0.0439	2.33054	1.02336	5.30741	0.0035	0.0043	0.722	-0.3796	1.0657	0.684135	0.0847227	5.52439		c	g	0.01171	--+	-64.1	0.2956	0.777245	0.638905	0.945539	NA	NA	NA	NA	NA	NA	0.0128	0.007	0.113	1.82891	0.867691	3.85497	NA	NA	NA	NA
rs10947072	30480257	T	C	0.3275	0.3381	0.391	0.964679	0.997051	1.04725	0.2639	0.2355	0.0963	1.20093	0.967833	1.49018	0.2344	0.262	0.434	-0.1242	0.1586	0.883203	0.647228	1.20521	99	t	c	0.6949	-+-	-1	0.138	0.98521	0.914498	1.06139	0.311149	0.282487	0.0432	1.14116	1.00426	1.29673	0.2307	0.2862	0.0153	0.82632	0.70826	0.964059	0.2863	0.2587	0.0456	0.846
rs10947088	30817809	C	T	0.0632	0.075	0.266	0.911412	0.98495	1.07328	0.0628	0.0549	0.664	1.09655	0.723692	1.66151	0.1337	0.1455	0.751	-0.06862	0.2165	0.933681	0.610816	1.42721		t	c	0.3517	+-+	0	0.7193	1.07037	0.927487	1.23525	NA	NA	NA	NA	NA	NA	0.1075	0.1191	0.0257	0.783822	0.63284	0.970825	NA	NA	NA	NA
rs10947109	30944204	C	T	0.0749	0.0667	0.319	1.07994	1.01171	1.25649	0.0819	0.0963	0.0703	0.731177	0.520909	1.02632	0.0434	0.0565	0.53	-0.193	0.3072	0.824482	0.451531	1.50548		t	c	0.9791	-++	14.2	0.09726	0.998202	0.872448	1.14208	0.0703811	0.0561614	0.0247	1.3193	1.03821	1.67649	0.0652	0.0619	0.506	1.09925	0.8317	1.45288	0.0641	0.06183	0.878	0.976
rs10947114	31010160	T	C	0.3447	0.3512	0.353	0.96153	0.996757	1.04454	0.3242	0.3194	0.313	1.11071	0.905533	1.36238	0.3959	0.3701	0.929	0.0128	0.1439	1.01288	0.763957	1.34292	99	t	c	0.6588	-++	0	0.4295	0.983439	0.913211	1.05907	0.486013	0.489187	0.555	0.965275	0.858276	1.08561	0.3645	0.336	0.651	1.03274	0.89803	1.18765	0.4776	0.4546	0.65	0.966
rs10947121	31107976	T	C	0.359	0.3222	3.72e-06	1.21294	1.01592	1.31632	0.4516	0.4513	0.681	1.0406	0.860568	1.2583	0.462	0.4734	0.315	-0.1305	0.1299	0.877656	0.68038	1.13213	99	t	c	7.92e-05	++-	42.9	0.03017	1.15616	1.0757	1.24263	0.238977	0.247937	0.234	0.919915	0.801469	1.05587	0.4615	0.44	0.213	0.916704	0.799501	1.05109	0.2436	0.2568	0.533	1.056
rs10947129	31119641	A	G	0.1184	0.1241	0.428	0.952305	0.994113	1.0746	0.1482	0.1526	0.167	1.20226	0.925827	1.56122	0.0677	0.0976	0.176	-0.3176	0.235	0.727894	0.459232	1.15373	99	a	g	0.6535	-+-	3.9	0.1247	0.975895	0.877197	1.0857	0.062004	0.062392	0.658	1.05722	0.826558	1.35226	0.0689	0.0995	0.0281	0.760991	0.596332	0.971114	0.0609	0.05998	0.821	1.036
rs10947207	31469464	C	T	0.3006	0.2957	0.234	1.05275	1.00436	1.1458	0.2181	0.2291	0.48	0.924659	0.744015	1.14916	0.2997	0.3016	0.631	-0.07114	0.14806	0.931331	0.696744	1.2449		t	c	0.4863	-++	0	0.4359	0.973361	0.901907	1.05048	0.275752	0.262921	0.424	1.05627	0.923799	1.20774	0.2929	0.2811	0.818	1.0175	0.877983	1.17919	0.2746	0.248	0.2	0.896
rs10947427	33752231	A	G	0.1047	0.1091	0.602	0.966552	0.995661	1.09833	0.0788	0.09	0.565	0.906522	0.64876	1.2667	0.019	0.0414	0.0931	-0.7006	0.4172	0.496287	0.219081	1.12425	99	a	g	0.3535	---	-56.1	0.2778	0.945634	0.840223	1.06427	0.120592	0.0938038	0.0068	1.29877	1.07598	1.5677	0.044	0.0474	0.69	1.0722	0.761371	1.50993	0.1165	0.09773	0.0651	0.803
rs10947428	33755036	C	T	0.0632	0.0728	0.0334	0.837914	0.971591	0.98623	0.0512	0.064	0.283	0.786628	0.507601	1.21904	0.0247	0.0281	0.497	-0.3174	0.4668	0.728039	0.291613	1.81762		t	c	0.01439	+++	0	0.9282	1.20695	1.03808	1.4033	0.0450859	0.0499828	0.303	0.861012	0.646183	1.14726	0.0277	0.0384	0.342	0.811669	0.527773	1.24828	0.02991	0.04817	0.015	1.668
rs110662	33280910	G	A	0.0538	0.0525	0.576	1.05084	1.00866	1.25037	0.0984	0.0834	0.657	1.07899	0.771012	1.51	0.092	0.089	0.509	0.158	0.239	1.17117	0.733124	1.87094		a	g	0.3832	---	0	0.9113	0.93688	0.80912	1.08481	0.0333669	0.0260777	0.164	1.27812	0.907076	1.80095	0.0983	0.0742	0.0692	0.793755	0.618685	1.01836	0.04487	0.02478	0.00724	0.589
rs1108052	30177774	C	A	0.2696	0.2807	0.89	1.00691	1.00067	1.11009	0.237	0.2304	0.907	0.986009	0.778728	1.24846	0.151	0.1918	0.0137	-0.4888	0.1982	0.613362	0.415916	0.904541		a	c	0.6337	-++	32.1	0.05266	1.02163	0.935749	1.11539	0.162116	0.166308	0.589	0.957063	0.816153	1.1223	0.1797	0.2033	0.145	0.879093	0.739289	1.04533	0.1207	0.1938	1.01e-05	1.629
rs1108746	31247483	A	C	0.078	0.1036	5.74e-06	0.720601	0.954665	0.830208	0.0862	0.1064	0.385	0.867188	0.628925	1.19571	0.033	0.0412	0.353	-0.3252	0.3501	0.722383	0.363711	1.43476	99	a	c	4.319e-06	---	0	0.5843	0.74193	0.653182	0.842737	0.142013	0.170101	0.04	0.845015	0.718671	0.993571	0.0598	0.0689	0.661	1.06449	0.805085	1.40748	0.1314	0.1725	0.00115	1.431
rs1109771	32295583	A	G	0.2981	0.3477	2.73e-08	0.783159	0.979151	0.853663	0.2873	0.2805	0.693	0.957835	0.77363	1.1859	0.3099	0.3368	0.328	-0.1427	0.1457	0.867014	0.651634	1.15358	99	a	g	7.902e-08	---	-26.1	0.2048	0.809855	0.749816	0.874702	0.272734	0.294701	0.0399	0.871368	0.76369	0.994228	0.3105	0.3311	0.0599	0.867539	0.748156	1.00597	0.25	0.3307	4.26e-06	1.493
rs1110446	30178916	T	C	0.2354	0.2579	0.131	0.927595	0.992701	1.02256	0.1781	0.1753	0.642	0.942057	0.732311	1.21188	0.1372	0.1764	0.0171	-0.4903	0.2057	0.612443	0.409232	0.91656	99	t	c	0.03913	---	-1.9	0.1404	0.91092	0.833691	0.995303	0.161686	0.166511	0.548	0.952363	0.811879	1.11715	0.1666	0.1815	0.356	0.919024	0.768056	1.09967	0.1218	0.1931	1.45e-05	1.612
rs1110464	30404050	C	T	0.2982	0.3062	0.184	0.94382	0.995081	1.02784	0.3453	0.3612	0.658	0.95638	0.784924	1.16529	0.3194	0.2945	0.28	0.1567	0.1451	1.16964	0.880121	1.55441		t	c	0.2897	++-	-99.3	0.3666	1.04164	0.965934	1.12329	NA	NA	NA	NA	NA	NA	0.3117	0.3378	0.654	0.967314	0.836369	1.11876	NA	NA	NA	NA
rs1116221	30179309	T	C	0.138	0.1234	0.00705	1.17402	1.0189	1.31934	0.1771	0.1908	0.52	0.922092	0.720284	1.18044	0.0399	0.0685	0.00564	-0.798	0.2883	0.450229	0.255875	0.792207	99	t	c	0.106	+--	68.6	0.001727	1.08926	0.98198	1.20826	NA	NA	NA	NA	NA	NA	0.0633	0.0917	0.103	0.808795	0.626479	1.04417	NA	NA	NA	NA
rs1116222	30179258	G	T	0.1368	0.1219	0.00479	1.18394	1.02	1.3313	0.1771	0.1874	0.606	0.936749	0.730558	1.20113	0.0434	0.0702	0.0112	-0.7153	0.2821	0.489045	0.281333	0.850115		t	g	0.06998	-++	64.8	0.003396	0.908192	0.818263	1.008	0.11157	0.0922407	0.0435	1.22	1.00692	1.47818	0.0768	0.0938	0.0884	0.805971	0.628868	1.03295	0.06731	0.07272	0.701	1.058
rs1117490	30278489	C	T	0.1775	0.1562	0.000503	1.20368	1.01955	1.3362	0.1482	0.1323	0.113	1.25521	0.947284	1.66322	0.059	0.0839	0.0945	-0.4211	0.2518	0.656324	0.400666	1.07512		t	c	0.0006408	--+	30.4	0.05641	0.845946	0.768481	0.93122	0.131376	0.1282	0.514	1.06137	0.887781	1.26889	0.0976	0.0911	0.539	1.07746	0.849111	1.36722	0.1335	0.1033	0.00599	0.727
rs11244	32888702	A	G	0.2927	0.285	0.547	1.02696	1.00231	1.11987	0.2976	0.2639	0.18	1.15361	0.936281	1.4214	0.2188	0.2483	0.467	-0.1134	0.1558	0.892793	0.657857	1.21163	99	a	g	0.3949	++-	0	0.3737	1.03417	0.957126	1.11742	0.384528	0.352625	0.0278	1.14639	1.01513	1.29463	0.2514	0.2487	0.999	0.999945	0.854096	1.1707	0.3996	0.3275	8.51e-06	0.701
rs1129640	31614603	T	C	0.083	0.0783	0.603	1.03862	1.00542	1.19777	0.0867	0.0708	0.176	1.27138	0.897631	1.80074	0.092	0.0668	0.104	0.3976	0.2449	1.48825	0.9209	2.40513	99	t	c	0.1648	+++	-42.6	0.246	1.09439	0.963672	1.24285	0.0733788	0.0778436	0.626	0.946988	0.760479	1.17924	0.0885	0.0644	0.0154	1.38829	1.06469	1.81025	0.0812	0.08314	0.895	0.981
rs1131896	31487094	A	G	0.3967	0.4351	1.14e-05	0.834218	0.985434	0.904555	0.3976	0.406	0.704	1.03657	0.861226	1.24762	0.3125	0.3613	0.0559	-0.2699	0.1412	0.763456	0.578885	1.00688	99	a	g	2.308e-05	-+-	22.2	0.07639	0.856672	0.79737	0.920384	0.421849	0.471394	0.00462	0.841013	0.745834	0.948338	0.3592	0.3499	0.458	1.05386	0.917646	1.21029	0.4124	0.4887	7.91e-05	1.35
rs1131904	31491050	G	A	0.2993	0.2998	0.758	1.01335	1.00112	1.10267	0.2534	0.2723	0.0536	0.817177	0.6657	1.00312	0.4153	0.3829	0.452	0.1036	0.1378	1.10916	0.846633	1.45308		a	g	0.8225	-+-	7.7	0.1144	1.00864	0.935693	1.08727	0.275985	0.269539	0.743	1.02276	0.894094	1.16993	0.3734	0.3222	0.0675	1.13841	0.99069	1.30815	0.2767	0.2554	0.442	0.937
rs1132547	30361318	G	T	0.1257	0.1126	0.0416	1.13186	1.01487	1.27508	0.0607	0.0522	0.29	1.24433	0.83032	1.86478	0.0351	0.0414	0.798	-0.08665	0.33854	0.916998	0.472278	1.78049		t	g	0.02944	--+	0	0.742	0.882409	0.78836	0.987677	0.129383	0.125578	0.559	1.05503	0.881681	1.26247	0.046	0.0514	0.735	1.05701	0.767167	1.45635	0.1218	0.104	0.0849	0.816
rs1140809	30719655	C	A	0.4433	0.4522	0.0778	0.929833	0.994135	1.00813	0.4373	0.4716	0.248	0.890564	0.731624	1.08403	0.4149	0.4315	0.567	0.07879	0.13754	1.08198	0.826307	1.41675		a	c	0.06545	++-	0	0.5015	1.07004	0.995582	1.15008	NA	NA	NA	NA	NA	NA	0.4232	0.4635	0.0384	0.867053	0.757525	0.992418	NA	NA	NA	NA
rs1144708	31817999	T	C	0.4792	0.4542	0.00308	1.12683	1.00949	1.21954	0.447	0.4363	0.682	1.04032	0.860892	1.25715	0.3976	0.4366	0.127	-0.2049	0.1341	0.814729	0.626419	1.05965	99	t	c	0.01754	++-	28.9	0.06013	1.08893	1.01495	1.16832	0.428333	0.389978	0.019	1.15164	1.0235	1.29581	0.4274	0.4061	0.612	1.03557	0.904684	1.18539	0.4402	0.4187	0.309	0.924
rs1150735	30153178	A	G	0.2874	0.3092	0.031	0.910246	0.991996	0.991453	0.288	0.2807	0.913	0.988625	0.805084	1.21401	0.3212	0.3014	0.589	0.0771	0.1427	1.08015	0.816611	1.42874	99	a	g	0.07026	--+	0	0.4319	0.932301	0.864199	1.00577	0.382253	0.40469	0.085	0.899777	0.797698	1.01492	0.2909	0.3082	0.114	0.885749	0.762081	1.02949	0.3921	0.4111	0.447	1.06
rs1150740	30138668	A	C	0.0608	0.0529	0.163	1.12541	1.0198	1.32852	0.0482	0.0493	0.688	1.09222	0.710063	1.68005	0.0191	0.0306	0.0273	-0.9101	0.4123	0.402484	0.179387	0.903037	99	a	c	0.3146	++-	33	0.05052	1.08112	0.928583	1.25872	NA	NA	NA	NA	NA	NA	0.0265	0.0327	0.812	1.04817	0.710725	1.54582	NA	NA	NA	NA
rs1150742	30136810	C	T	0.2596	0.2715	0.315	0.95594	0.996047	1.04378	0.2482	0.2442	0.897	0.985812	0.794699	1.22288	0.3056	0.2877	0.646	0.06598	0.1434	1.06821	0.806474	1.41488		t	c	0.4164	++-	0	0.7492	1.03293	0.955229	1.11695	0.366325	0.384036	0.166	0.918626	0.814444	1.03613	0.2751	0.2871	0.0832	0.873371	0.749327	1.01795	0.3654	0.387	0.412	1.067
rs1150743	30100240	T	C	0.2319	0.2398	0.35	0.956657	0.995894	1.04973	0.1952	0.1874	0.609	1.06418	0.838504	1.35058	0.2951	0.2791	0.607	0.07442	0.14454	1.07726	0.811494	1.43006	99	t	c	0.6131	-++	0	0.5638	0.978925	0.901214	1.06334	NA	NA	NA	NA	NA	NA	0.2654	0.2713	0.159	0.894833	0.76655	1.04458	NA	NA	NA	NA
rs1150754	32158736	T	C	0.0159	0.0162	0.742	0.946883	0.982446	1.30983	0.0311	0.0225	0.358	1.33123	0.72279	2.45183	0.0244	0.0201	0.738	0.1505	0.4506	1.16242	0.480621	2.81138	99	t	c	0.8135	-++	0	0.6042	1.03334	0.786757	1.35722	0.0392491	0.0245269	0.00316	1.65966	1.19073	2.31327	0.0159	0.0178	0.447	0.818214	0.487767	1.37253	0.04594	0.02362	0.000342	0.481
rs1150755	32146528	T	C	0.0159	0.0161	0.766	0.952057	0.984199	1.3166	0.0337	0.0247	0.244	1.42219	0.786386	2.57206	0.0245	0.0196	0.707	0.1683	0.4485	1.18329	0.491271	2.85012	99	t	c	0.6894	-++	0	0.49	1.05675	0.806158	1.38524	NA	NA	NA	NA	NA	NA	0.0164	0.0181	0.453	0.821429	0.491494	1.37285	NA	NA	NA	NA
rs1150793	31825675	G	A	0.0947	0.0765	4.52e-05	1.33847	1.04168	1.53974	0.1169	0.1043	0.195	1.22446	0.901539	1.66305	0.1198	0.1147	0.637	0.1024	0.2167	1.10783	0.724458	1.69407		a	g	2.608e-05	---	0	0.6511	0.769665	0.681194	0.869626	NA	NA	NA	NA	NA	NA	0.1047	0.1155	0.226	0.876782	0.708688	1.08475	0.008547	0.003705	0.168	0.522
rs11531	31858488	A	G	0.0608	0.0541	0.185	1.11791	1.01856	1.31842	0.1024	0.1201	0.299	0.851633	0.629005	1.15306	0.1354	0.137	0.54	-0.1168	0.1903	0.889763	0.612756	1.292	99	a	g	0.69	+--	-31.1	0.2176	1.02788	0.898037	1.1765	0.0437998	0.051259	0.326	0.868971	0.655026	1.1528	0.1155	0.1017	0.235	1.1418	0.917567	1.42082	0.06624	0.04447	0.00175	0.599
rs11538263	31709714	A	G	0.0156	0.0131	0.12	1.31322	1.09807	1.8512	0.0165	0.0196	0.675	1.18875	0.530449	2.66401	0.0035	0.0001	0.622	4.9122	9.9558	135.938	4.5582e-07	4.05405e+10	99	a	g	0.1088	+++	0	0.8745	1.29486	0.944073	1.77598	NA	NA	NA	NA	NA	NA	0.0025	0.0086	0.0388	0.318565	0.107605	0.943106	0.004274	0.006716	0.573	1.373
rs11538264	31711168	A	G	0.0395	0.0625	7.11e-06	0.638496	0.915894	0.77661	0.0181	0.0238	0.221	0.661795	0.341604	1.28211	0	0.0034	0.983	-13.2637	624.164	1.73639e-06	0	#NUM!	99	a	g	3.271e-06	---	0	0.9946	0.640312	0.530695	0.772571	0.0381115	0.064759	9.2e-05	0.581763	0.438394	0.77202	0.0136	0.0065	0.000721	3.49363	1.69197	7.21373	0.03632	0.1028	8.33e-09	2.932
rs11575839	31665770	A	G	0.0827	0.0659	4.64e-05	1.35827	1.04615	1.57391	0.0468	0.0434	0.768	0.934102	0.594073	1.46875	0.0694	0.0497	0.755	0.08492	0.27235	1.08863	0.638339	1.85656	99	a	g	0.0001864	+-+	-42.3	0.2453	1.29486	1.13084	1.48266	0.026727	0.0179746	0.0152	1.65521	1.10726	2.47433	0.0549	0.0402	0.0279	1.43973	1.04031	1.99251	0.01603	0.02107	0.31	1.349
rs1158785	32866549	T	C	0.2159	0.2648	2.91e-08	0.768703	0.975843	0.843591	0.259	0.2773	0.308	0.89476	0.722501	1.10809	0.2378	0.2688	0.147	-0.2171	0.1496	0.804849	0.600306	1.07909	99	t	c	1.352e-08	---	0	0.4385	0.788834	0.726783	0.856182	0.220688	0.241888	0.0809	0.883103	0.767597	1.01599	0.2248	0.2201	0.524	1.05366	0.89713	1.2375	0.203	0.273	3.51e-05	1.468
rs11751198	31861505	A	G	0.0491	0.0692	0.000398	0.723525	0.94368	0.865459	0.0219	0.0272	0.191	0.661927	0.356587	1.22872	0.0069	0.0119	0.689	-0.2845	0.71	0.75239	0.187102	3.02557	99	a	g	0.0001533	---	0	0.962	0.719068	0.606218	0.852925	0.0392491	0.0660661	7.75e-05	0.581937	0.439954	0.769742	0.0199	0.0137	0.00885	2.04873	1.19745	3.50518	0.03739	0.1021	1.96e-08	2.817
rs11751333	29876116	T	C	0.0997	0.1342	1.54e-05	0.739479	0.959539	0.847925	0.0639	0.0522	0.506	1.15327	0.757879	1.75494	0.1059	0.125	0.205	-0.3127	0.2469	0.731469	0.450848	1.18676	99	t	c	4.158e-05	-+-	-1.7	0.1398	0.768973	0.678184	0.871914	0.0483504	0.0718589	0.000859	0.651102	0.502239	0.844087	0.0982	0.1134	0.402	0.911232	0.733165	1.13255	0.05449	0.1181	7.17e-07	2.17
rs11753296	29909089	A	G	0.3196	0.3683	2.54e-05	0.835329	0.985044	0.908301	0.2241	0.2198	0.715	1.04222	0.834949	1.30094	0.2951	0.2928	0.76	-0.04641	0.15163	0.95465	0.709209	1.28503	99	a	g	0.0001684	-+-	-5.1	0.1493	0.864676	0.801515	0.932815	0.403813	0.446623	0.00267	0.834202	0.740852	0.939314	0.3031	0.3116	0.611	0.962666	0.831508	1.11451	0.4156	0.4998	6.74e-05	1.355
rs11753326	31033964	C	T	0.0877	0.0786	0.319	1.07369	1.01	1.23492	0.0976	0.116	0.0354	0.720651	0.531118	0.977822	0.0469	0.0599	0.61	-0.1506	0.2951	0.860192	0.482393	1.53387		t	c	0.9349	-++	29.5	0.05863	1.00521	0.887751	1.13822	0.07281	0.057012	0.015	1.34047	1.06074	1.69396	0.0675	0.0649	0.308	1.15287	0.876939	1.51561	0.06303	0.05651	0.452	0.888
rs11753431	30087622	A	G	0.2442	0.2505	0.673	1.02113	1.00203	1.12528	0.1819	0.1693	0.495	1.09385	0.84532	1.41544	0.1389	0.1832	0.00952	-0.5425	0.2092	0.581293	0.385763	0.875931	99	a	g	0.9528	++-	45.7	0.02516	1.0027	0.917513	1.0958	0.158134	0.162435	0.612	0.959243	0.816447	1.12701	0.1555	0.1853	0.274	0.904629	0.755874	1.08266	0.1314	0.1887	0.000621	1.444
rs11753629	29890310	A	G	0.3269	0.3742	5.25e-05	0.8424	0.985845	0.915416	0.2289	0.2291	0.769	1.0336	0.829331	1.28819	0.309	0.2997	0.962	0.007271	0.151561	1.0073	0.748422	1.35572	99	a	g	0.0003893	-++	-3.7	0.1452	0.872668	0.809398	0.940883	0.414677	0.456325	0.0027	0.835556	0.742741	0.939968	0.3138	0.3196	0.674	0.96939	0.838841	1.12026	0.5652	0.4912	0.000449	1.307
rs11753872	29844921	A	C	0.1	0.1342	1.96e-05	0.742569	0.960143	0.851302	0.0651	0.0522	0.478	1.16381	0.765707	1.7689	0.1059	0.125	0.205	-0.3127	0.2469	0.731469	0.450848	1.18676	99	a	c	5.458e-05	-+-	1.3	0.1319	0.772363	0.681309	0.875588	0.0483504	0.0718589	0.000859	0.651102	0.502239	0.844087	0.0987	0.1134	0.406	0.912018	0.733966	1.13326	0.05449	0.1179	8.3e-07	2.16
rs11754464	31831714	T	C	0.0392	0.0624	5.88e-06	0.635102	0.914703	0.772921	0.0202	0.0238	0.295	0.710703	0.374845	1.34749	0	0.0034	0.983	-13.2637	624.164	1.73639e-06	0	#NUM!	99	t	c	3.515e-06	---	0	0.947	0.641273	0.531492	0.77373	0.0381115	0.0647597	9.19e-05	0.581752	0.438385	0.772006	0.0135	0.0062	0.000599	3.61527	1.73535	7.53174	0.03739	0.1028	1.6e-08	2.834
rs11755961	30061078	T	C	0.2439	0.2506	0.71	1.01856	1.00179	1.12238	0.1819	0.1695	0.509	1.09067	0.842847	1.41135	0.1424	0.1866	0.0113	-0.5264	0.2077	0.590728	0.393178	0.887534	99	t	c	0.9886	++-	42.8	0.03025	1.0006	0.915768	1.09329	0.155838	0.160623	0.56	0.953107	0.810726	1.12049	0.1699	0.1878	0.253	0.901267	0.754066	1.0772	0.1368	0.189	0.00198	1.388
rs11756897	33007117	G	A	0.207	0.1889	0.0323	1.11229	1.01042	1.22612	0.2522	0.2305	0.233	1.14271	0.917664	1.42294	0.224	0.1986	0.421	0.1292	0.1604	1.13792	0.830951	1.55828		a	g	0.01024	---	0	0.9701	0.893865	0.820491	0.973801	0.1496	0.118884	0.00249	1.29716	1.09707	1.53375	0.223	0.1704	1.24e-05	1.46368	1.23378	1.73642	0.1496	0.1116	0.00299	0.72
rs11757306	30915037	C	T	0.0882	0.0685	1.77e-05	1.37506	1.04742	1.59035	0.0818	0.0853	0.957	1.00966	0.712526	1.43072	0.016	0.031	0.111	-0.7303	0.4584	0.481764	0.196172	1.18313		t	c	0.0002134	--+	44.8	0.02662	0.778178	0.681478	0.8886	NA	NA	NA	NA	NA	NA	0.0326	0.0428	0.288	0.823598	0.575877	1.17788	0.00641	0.002547	0.189	0.492
rs11757629	30852508	C	A	0.0687	0.0791	0.4	0.934429	0.989351	1.09422	0.0534	0.0465	0.475	0.845269	0.532867	1.34082	0.1163	0.1353	0.434	-0.1824	0.2328	0.833268	0.527985	1.31507		a	c	0.2222	+++	0	0.8424	1.09243	0.947902	1.25898	NA	NA	NA	NA	NA	NA	0.0964	0.1139	0.103	0.834498	0.671342	1.03731	0.00641	0.006948	0.882	0.931
rs11757750	30060141	C	T	0.2439	0.2506	0.71	1.01856	1.00179	1.12238	0.1819	0.1694	0.497	1.09349	0.845124	1.41483	0.1389	0.1832	0.00952	-0.5425	0.2092	0.581293	0.385763	0.875931		t	c	0.9901	--+	45.4	0.02567	0.9994	0.91467	1.09198	0.155838	0.160623	0.56	0.953107	0.810726	1.12049	0.1559	0.1852	0.297	0.90892	0.759479	1.08776	0.1368	0.189	0.00198	1.388
rs11758087	29872422	A	G	0.0997	0.1343	1.43e-05	0.738592	0.959382	0.846908	0.0639	0.0522	0.506	1.15327	0.757879	1.75494	0.1059	0.125	0.205	-0.3127	0.2469	0.731469	0.450848	1.18676	99	a	g	3.884e-05	-+-	-1.2	0.1385	0.768127	0.677439	0.870956	NA	NA	NA	NA	NA	NA	0.0987	0.1134	0.406	0.912018	0.733966	1.13326	NA	NA	NA	NA
rs11758255	29158693	G	A	0.2073	0.1978	0.163	1.07105	1.00665	1.17959	0.3111	0.2994	0.106	1.18223	0.965161	1.44811	0.2483	0.2277	0.984	0.003141	0.154333	1.00315	0.741299	1.35748		a	g	0.05974	---	0	0.6022	0.922655	0.848579	1.0032	0.198391	0.172047	0.0335	1.1787	1.01353	1.37079	0.2519	0.2351	0.691	1.03234	0.882609	1.20746	0.1806	0.1769	0.929	1.009
rs11759011	33758790	A	G	0.0865	0.097	0.196	0.913301	0.987613	1.04785	0.122	0.1228	0.893	1.0207	0.757595	1.37518	0.1217	0.1337	0.231	-0.2376	0.1985	0.788518	0.534374	1.16353	99	a	g	0.1526	-+-	0	0.5834	0.916952	0.81426	1.0326	0.0791997	0.117434	2.71e-06	0.624292	0.509451	0.765022	0.1131	0.1252	0.0725	0.823617	0.666449	1.01785	0.1004	0.1128	0.215	1.169
rs11760176	30078406	T	C	0.236	0.2445	0.924	1.00475	1.00046	1.10811	0.1747	0.1584	0.231	1.17668	0.901351	1.53612	0.1354	0.1729	0.0219	-0.4825	0.2105	0.617238	0.408575	0.932468	99	t	c	0.9929	++-	40.2	0.03519	0.9996	0.913778	1.09348	0.158335	0.163005	0.592	0.956914	0.814258	1.12456	0.1476	0.178	0.222	0.892412	0.743398	1.0713	0.1325	0.1887	0.000805	1.432
rs11962017	29781979	A	G	0.0772	0.0589	2.14e-05	1.40253	1.05419	1.63934	0.0882	0.0758	0.0957	1.35907	0.947212	1.95001	0.0122	0.0223	0.325	-0.52214	0.53093	0.59325	0.209556	1.67948	99	a	g	1.159e-05	++-	-55.5	0.2763	1.37355	1.19184	1.58297	NA	NA	NA	NA	NA	NA	0.0279	0.0365	0.244	0.79115	0.533231	1.17382	0.08547	0.006484	3.24e-16	0.121
rs11962040	32376466	C	T	0.0058	0.0051	0.239	1.37742	1.18593	2.34612	0.0073	0.0076	0.773	0.851547	0.286205	2.53362	0.0143	0.0189	0.14	-0.7344	0.4981	0.479793	0.180744	1.27364		t	c	0.8508	-++	-10.8	0.1644	0.959637	0.624482	1.47467	0.00739477	0.011833	0.0317	0.516819	0.27447	0.973154	0.041	0.0135	0.295	1.31157	0.789542	2.17877	0.004274	0.008569	0.0756	2.601
rs11962388	29301838	C	T	0.0257	0.0158	1.69e-05	1.82429	1.17896	2.39897	0.0516	0.0437	0.0552	1.59999	0.989658	2.58673	0.0069	0.0137	0.298	-0.7143	0.6863	0.489535	0.127524	1.8792		t	c	9.213e-06	--+	-10.9	0.1647	0.588546	0.46565	0.743877	NA	NA	NA	NA	NA	NA	0.0074	0.0124	0.336	0.714245	0.359981	1.41715	NA	NA	NA	NA
rs11963870	30843208	A	G	0.0529	0.0461	0.197	1.12391	1.02096	1.3423	0.07	0.0713	0.795	0.952238	0.658589	1.37682	0.0694	0.0514	0.0966	0.4752	0.286	1.60834	0.918182	2.81725	99	a	g	0.1431	+-+	-70.5	0.3094	1.12176	0.961789	1.30834	0.0494881	0.05142	0.693	1.0559	0.806772	1.38196	0.075	0.0727	0.921	1.01286	0.787528	1.30265	0.0438	0.04863	0.781	1.053
rs11964266	32376375	G	A	0.0058	0.005	0.213	1.40269	1.19766	2.39028	0.0075	0.0079	0.717	0.817258	0.273927	2.43828	0.0146	0.019	0.144	-0.728	0.4979	0.482874	0.181975	1.28131		a	g	0.828	-++	-6.1	0.1518	0.95342	0.620193	1.46569	0.00739477	0.011833	0.0317	0.516819	0.27447	0.973154	0.041	0.0135	0.295	1.31157	0.789542	2.17877	0.004274	0.008569	0.0756	2.601
rs11964542	30179739	C	T	0.0377	0.0276	0.000293	1.50587	1.09494	1.87935	0.0658	0.0682	0.617	1.10505	0.74736	1.63393	0.0087	0.0171	0.212	-0.7666	0.614	0.46459	0.139451	1.54781		t	c	0.001591	--+	19.3	0.08396	0.735945	0.608404	0.890222	NA	NA	NA	NA	NA	NA	0.0158	0.0299	0.0122	0.538849	0.332245	0.873928	NA	NA	NA	NA
rs11965524	30081166	A	T	0.3134	0.317	0.52	1.02889	1.00248	1.12222	0.2108	0.2024	0.637	1.05967	0.832978	1.34806	0.151	0.1918	0.0271	-0.443	0.2004	0.642107	0.433534	0.951024	99	a	t	0.7651	++-	26.4	0.06609	1.01227	0.934477	1.09655	0.279405	0.285385	0.518	0.958106	0.841357	1.09106	0.1839	0.2095	0.876	0.986566	0.832347	1.16936	0.2511	0.2918	0.055	1.181
rs11966040	30837466	G	T	0.0529	0.046	0.188	1.12681	1.02143	1.3458	0.07	0.0713	0.795	0.952248	0.658596	1.37683	0.0694	0.0514	0.0966	0.4752	0.286	1.60834	0.918182	2.81725		t	g	0.1365	-+-	-70.4	0.3092	0.889674	0.7628	1.03765	0.0493077	0.0513216	0.701	1.05443	0.805045	1.38107	0.075	0.0727	0.921	1.01286	0.787528	1.30265	0.05342	0.04863	0.331	0.845
rs11966200	31945045	T	C	0.0328	0.0259	0.00974	1.35481	1.07242	1.70561	0.0736	0.0713	0.232	1.24932	0.867146	1.79993	0.0087	0.0171	0.246	-0.7086	0.6113	0.492333	0.148563	1.63158	99	t	c	0.009292	++-	-48.9	0.261	1.29059	1.06484	1.5642	NA	NA	NA	NA	NA	NA	0.0168	0.0307	0.0377	0.6138	0.387342	0.972656	0	0.0002316	0.971	112054
rs11966619	30537012	G	T	0.0801	0.0621	3.51e-05	1.38004	1.05038	1.60753	0.0932	0.0882	0.283	1.20406	0.857636	1.69042	0.0211	0.0342	0.147	-0.5875	0.4049	0.555715	0.251301	1.22888		t	g	9.635e-05	--+	22.6	0.07544	0.761321	0.663847	0.873108	NA	NA	NA	NA	NA	NA	0.0368	0.0402	0.76	0.946104	0.662807	1.35049	0.008547	0.002779	0.0324	0.341
rs11967235	32889411	T	C	0.0146	0.0209	0.145	0.789173	0.927444	1.08476	0.0133	0.0112	0.954	1.02395	0.457989	2.28931	0.0035	0.0137	0.121	-1.342	0.8662	0.261323	0.0478468	1.42725	99	t	c	0.1138	-+-	-97	0.3623	0.790413	0.590579	1.05786	NA	NA	NA	NA	NA	NA	0.0061	0.0093	0.94	1.03146	0.462854	2.29859	0.005342	0.003937	0.548	0.72
rs11967576	33060751	T	C	0.0371	0.0337	0.45	1.08425	1.01712	1.33737	0.0479	0.0454	0.427	1.20057	0.764308	1.88586	0.1041	0.055	0.00635	0.7101	0.2602	2.03419	1.22153	3.3875	99	t	c	0.05623	+++	20	0.08196	1.1897	0.995351	1.42199	0.0415245	0.0287932	0.00409	1.58472	1.16115	2.16279	0.0832	0.0511	0.00816	1.45909	1.10284	1.93043	0.0406	0.03057	0.0972	0.722
rs11967808	30287167	C	G	0.0374	0.0277	0.000427	1.49007	1.09253	1.86025	0.0675	0.0653	0.545	1.12784	0.764177	1.66455	0.0087	0.0188	0.119	-0.9317	0.5971	0.393884	0.12221	1.26949	99	c	g	0.002197	++-	31.4	0.05407	1.34608	1.11302	1.62795	NA	NA	NA	NA	NA	NA	0.0154	0.0289	0.034	0.596328	0.369719	0.96183	NA	NA	NA	NA
rs11967839	33756122	T	C	0.0543	0.0526	0.792	1.02424	1.00428	1.22416	0.0523	0.0434	0.359	1.2586	0.769542	2.05846	0.0649	0.0497	0.581	0.162	0.2935	1.17586	0.66149	2.0902	99	t	c	0.4891	+++	0	0.6925	1.05844	0.901121	1.24323	0.04457	0.0436994	0.544	1.09219	0.82229	1.45069	0.0555	0.0604	0.367	0.859681	0.618873	1.19419	0.03739	0.04771	0.0857	1.397
rs11967883	31220333	T	C	0.2152	0.2031	0.267	1.05562	1.00519	1.16151	0.1795	0.1578	0.637	1.06246	0.826282	1.36615	0.2038	0.1647	0.0821	0.2927	0.1684	1.34004	0.963325	1.86407	99	t	c	0.1057	+++	0	0.3947	1.0738	0.985073	1.17051	0.206485	0.200731	0.35	1.07167	0.927022	1.23888	0.1918	0.1835	0.665	1.03899	0.873904	1.23525	0.2286	0.1799	0.00129	0.742
rs11968400	31912708	T	C	0.0836	0.096	0.167	0.902416	0.98515	1.04397	0.1096	0.1096	0.617	1.07926	0.800529	1.45505	0.0278	0.0462	0.109	-0.5787	0.3613	0.560627	0.27614	1.1382	99	t	c	0.1949	-+-	-31.4	0.2184	0.918329	0.807371	1.04454	0.040475	0.0670262	6.79e-05	0.578118	0.436551	0.765591	0.0573	0.0588	0.196	0.822372	0.6113	1.10632	0.04487	0.1044	2.37e-07	2.416
rs11969272	29472280	A	G	0.0377	0.0267	9.03e-05	1.55924	1.10382	1.94753	0.0398	0.0443	0.758	0.927215	0.573664	1.49866	0.0071	0.0154	0.274	-0.7391	0.6751	0.477544	0.127162	1.79337	99	a	g	0.001286	+--	36.1	0.04368	1.38763	1.13663	1.69406	NA	NA	NA	NA	NA	NA	0.0102	0.0177	0.272	0.717829	0.397233	1.29717	NA	NA	NA	NA
rs11969321	32972868	C	G	0.074	0.0765	0.599	0.961001	0.994125	1.11442	0.0679	0.0761	0.407	0.859418	0.600858	1.22924	0.1406	0.1233	0.509	0.1242	0.1882	1.13224	0.782961	1.63734	99	c	g	0.6003	--+	0	0.5694	0.966282	0.849863	1.09865	0.0420933	0.035284	0.292	1.17736	0.870839	1.59176	0.1258	0.0784	2.45e-05	1.65355	1.30907	2.08866	0.02244	0.03404	0.0276	1.717
rs11970154	31027857	C	G	0.0789	0.0998	0.00143	0.79016	0.966484	0.913224	0.0604	0.0702	0.354	0.833851	0.567983	1.22417	0.033	0.0342	0.788	0.1011	0.3755	1.10639	0.529999	2.30961	99	c	g	0.001337	--+	0	0.6661	0.804125	0.703787	0.91877	0.0819539	0.0922528	0.302	0.896472	0.727702	1.10438	0.0433	0.0429	0.23	1.22205	0.880926	1.69526	0.07372	0.1373	4.22e-06	1.883
rs12111310	30816407	C	T	0.0631	0.075	0.263	0.910829	0.984836	1.07272	0.0605	0.0543	0.831	1.04666	0.689167	1.58958	0.1324	0.1458	0.642	-0.1008	0.2168	0.904114	0.591125	1.38282		t	c	0.2872	+-+	0	0.8265	1.08101	0.936532	1.24779	NA	NA	NA	NA	NA	NA	0.108	0.1193	0.0267	0.785142	0.63387	0.972517	NA	NA	NA	NA
rs12153855	32182782	C	T	0.0795	0.0615	2.19e-05	1.38643	1.05053	1.61219	0.1145	0.1015	0.0775	1.323	0.969708	1.805	0.0174	0.0291	0.101	-0.7297	0.4444	0.482054	0.20175	1.1518		t	c	1.849e-05	--+	27.2	0.06409	0.746022	0.652422	0.853051	NA	NA	NA	NA	NA	NA	0.034	0.0448	0.228	0.806255	0.568027	1.1444	0.004274	0.002316	0.523	0.665
rs12174396	31482558	G	A	0.1848	0.201	0.00408	0.860837	0.984791	0.953537	0.2159	0.2165	0.784	0.968381	0.77001	1.21786	0.1787	0.1901	0.839	-0.03498	0.17209	0.965625	0.689164	1.35299		a	g	0.007154	+++	0	0.5684	1.13145	1.0341	1.23796	0.174858	0.178807	0.563	0.955551	0.818862	1.11506	0.1943	0.2105	0.586	0.95482	0.808542	1.12756	0.1806	0.1765	0.723	0.967
rs12176323	30320483	T	C	0.0684	0.0602	0.0329	1.18688	1.02733	1.38919	0.0378	0.049	0.522	0.859418	0.540619	1.36621	0.0476	0.0423	0.531	-0.1879	0.2999	0.828698	0.46038	1.49168	99	t	c	0.1085	+--	-43.9	0.2491	1.12558	0.974187	1.3005	0.0938567	0.0847711	0.29	1.11659	0.911132	1.36839	0.0525	0.0407	0.175	1.2543	0.904052	1.74024	0.07692	0.06878	0.481	0.906
rs12177980	32794062	G	A	0.3239	0.3629	0.000186	0.854157	0.987049	0.927792	0.308	0.3479	0.0486	0.814973	0.665077	0.998653	0.4634	0.3956	0.0319	0.2878	0.1341	1.33349	1.02528	1.73436		a	g	0.0005901	++-	62.5	0.004862	1.13758	1.05696	1.22434	0.340728	0.404905	7.87e-06	0.759864	0.672997	0.857942	0.3819	0.355	0.167	1.10375	0.959501	1.26968	0.3397	0.4145	5.08e-05	1.379
rs12179975	30805540	C	T	0.1446	0.1532	0.166	0.924955	0.991424	1.03293	0.1095	0.1142	0.809	0.963589	0.713007	1.30224	0.066	0.0579	0.326	0.277	0.282	1.31917	0.759025	2.29268		t	c	0.2386	++-	0	0.4603	1.06322	0.960194	1.1773	0.174681	0.175673	0.917	0.991804	0.849206	1.15835	0.0871	0.0814	0.12	1.21392	0.95054	1.55028	0.1335	0.2043	1.04e-05	1.605
rs12192704	30900249	A	G	0.1484	0.1488	0.497	0.962674	0.99583	1.07444	0.1903	0.167	0.246	1.15801	0.903716	1.48385	0.2724	0.2394	0.186	0.1999	0.1511	1.22128	0.908231	1.64223	99	a	g	0.778	-++	-15.1	0.1758	1.01379	0.921862	1.11489	0.146758	0.137263	0.106	1.15164	0.970937	1.36597	0.2337	0.2256	0.239	0.907543	0.772306	1.06646	0.1485	0.1341	0.37	0.909
rs12193085	33077674	T	C	0.2495	0.2716	0.0156	0.895933	0.990261	0.979388	0.2541	0.2424	0.31	1.12086	0.899417	1.39683	0.1784	0.2309	0.111	-0.2621	0.1645	0.769434	0.557373	1.06218	99	t	c	0.02797	-+-	12.8	0.1008	0.914205	0.843945	0.990315	0.32421	0.35972	0.00101	0.81226	0.717068	0.920088	0.2278	0.2491	0.174	0.896247	0.765428	1.04943	0.3269	0.3467	0.115	1.137
rs12195964	30898460	G	T	0.1486	0.1491	0.488	0.961876	0.995743	1.07346	0.1916	0.1676	0.231	1.16265	0.908228	1.48834	0.2726	0.2397	0.188	0.1985	0.1509	1.21957	0.907316	1.63929		t	g	0.7781	+--	-12.3	0.1684	0.986393	0.896946	1.08476	0.146763	0.137263	0.106	1.15169	0.970977	1.36603	0.2337	0.2258	0.236	0.907012	0.77188	1.0658	0.1485	0.1341	0.37	0.909
rs12198173	32134786	A	G	0.0787	0.061	2.14e-05	1.38984	1.05124	1.61768	0.1048	0.0934	0.0894	1.32445	0.957735	1.83159	0.0174	0.0291	0.101	-0.7297	0.4444	0.482054	0.20175	1.1518	99	a	g	2.064e-05	++-	27.5	0.06333	1.34313	1.17254	1.53853	NA	NA	NA	NA	NA	NA	0.034	0.0433	0.35	0.844382	0.592383	1.20358	NA	NA	NA	NA
rs12198448	31100325	C	T	0.098	0.1	0.289	1.07808	1.0105	1.23878	0.1205	0.1183	0.684	1.06409	0.788686	1.43566	0.1128	0.1404	0.27	-0.2503	0.227	0.778567	0.498965	1.21485		t	c	0.4297	--+	0	0.3902	0.952276	0.843476	1.07511	NA	NA	NA	NA	NA	NA	0.1047	0.1396	0.00389	0.738363	0.600957	0.907186	0.01816	0.009264	0.0175	0.466
rs12198723	30904713	G	T	0.0865	0.078	0.276	1.0806	1.01087	1.24231	0.1229	0.116	0.974	1.00482	0.750473	1.34536	0.2188	0.1901	0.134	0.24937	0.16641	1.28322	0.926081	1.77808		t	g	0.1417	---	0	0.5288	0.915761	0.814318	1.02984	0.0847554	0.0815402	0.368	1.10578	0.888955	1.37549	0.1761	0.1732	0.188	0.88733	0.742791	1.05999	0.08761	0.07828	0.276	0.862
rs12206131	31521989	G	A	0.0401	0.03	0.000897	1.4141	1.07342	1.73495	0.0747	0.0749	0.403	1.16789	0.811739	1.68031	0.0087	0.019	0.13	-0.9038	0.5966	0.405028	0.125791	1.30413		a	g	0.002376	--+	16.5	0.09118	0.760941	0.638008	0.90756	NA	NA	NA	NA	NA	NA	0.0154	0.0318	0.0132	0.553887	0.347205	0.8836	0.004274	0.002084	0.395	0.605
rs12207382	33810679	T	C	0.1282	0.1408	0.146	0.910164	0.988114	1.03344	0.0993	0.1248	0.237	0.817749	0.586021	1.14111	0.063	0.0828	0.218	-0.3531	0.2864	0.702507	0.400739	1.23151	99	t	c	0.04601	---	0	0.5918	0.888518	0.791178	0.997834	0.138605	0.141639	0.733	0.969572	0.811849	1.15794	0.0894	0.0836	0.937	1.01143	0.763181	1.34042	0.1432	0.1656	0.358	1.103
rs12207756	31194661	T	C	0.1871	0.194	0.452	0.96203	0.996107	1.06402	0.2634	0.2484	0.737	1.03717	0.838319	1.2832	0.1649	0.1524	0.362	0.1669	0.183	1.18164	0.825488	1.69144	99	t	c	0.7674	-++	0	0.4906	0.986788	0.903481	1.07778	0.145469	0.13351	0.613	1.04447	0.882763	1.23579	0.1871	0.2218	0.014	0.811967	0.687692	0.958701	0.1752	0.1322	0.00131	0.715
rs12207915	32885730	C	T	0.1947	0.1815	0.0587	1.10412	1.01022	1.22352	0.1861	0.1783	0.111	1.22826	0.953858	1.5816	0.1192	0.1498	0.0503	-0.4173	0.2131	0.658823	0.433885	1.00038		t	c	0.0632	--+	38.4	0.03881	0.915852	0.834763	1.00482	0.157971	0.173556	0.135	0.883935	0.751342	1.03993	0.1661	0.1986	0.00836	0.783397	0.653412	0.939241	0.1635	0.1748	0.3	1.111
rs12210318	30889883	A	G	0.0861	0.0781	0.333	1.07159	1.00972	1.23257	0.1242	0.1167	0.941	1.01102	0.756449	1.35126	0.2189	0.1901	0.133	0.25026	0.16637	1.28436	0.926978	1.77952	99	a	g	0.1658	+++	0	0.5259	1.08665	0.966088	1.22226	NA	NA	NA	NA	NA	NA	0.1756	0.1737	0.171	0.883333	0.73944	1.05523	NA	NA	NA	NA
rs12210947	30843084	G	A	0.1386	0.1267	0.133	1.09274	1.01032	1.2268	0.1434	0.1572	0.281	0.866841	0.668317	1.12434	0.2847	0.2397	0.117	0.2394	0.1528	1.27049	0.941682	1.7141		a	g	0.1606	-+-	-2.5	0.1421	0.931089	0.842683	1.02877	0.129124	0.131454	0.957	1.00491	0.841514	1.20002	0.2118	0.215	0.354	0.926464	0.788342	1.08878	0.1239	0.1308	0.492	1.08
rs12213869	33676665	G	A	0.3694	0.368	0.872	1.00683	1.00056	1.09362	0.4398	0.3822	0.0024	1.37259	1.11882	1.68393	0.3963	0.4303	0.133	-0.1973	0.1313	0.820944	0.634671	1.06189		a	g	0.4205	--+	63.2	0.004394	0.970251	0.901496	1.04425	0.431756	0.417428	0.373	1.05583	0.936979	1.18975	0.398	0.3714	0.205	1.09883	0.949926	1.27106	0.4103	0.4083	0.953	0.996
rs12215963	31246598	G	A	0.0404	0.0304	0.000467	1.4602	1.08359	1.80511	0.0723	0.0754	0.455	1.15004	0.797144	1.65917	0.0087	0.0188	0.133	-0.8951	0.5961	0.408567	0.127014	1.31424		a	g	0.001755	--+	24.1	0.0718	0.748638	0.624502	0.897448	NA	NA	NA	NA	NA	NA	0.0156	0.0319	0.024	0.584563	0.366744	0.931753	0.03632	0.002779	2.82e-08	0.118
rs12333245	32127747	A	G	0.1526	0.1579	0.737	0.981719	0.998017	1.09321	0.1337	0.134	0.863	0.976364	0.744001	1.2813	0.066	0.0908	0.49	-0.1696	0.246	0.844002	0.521128	1.36692	99	a	g	0.6113	---	0	0.8354	0.97492	0.88391	1.0753	0.113766	0.112522	0.976	0.997194	0.827736	1.20134	0.0768	0.1087	0.0527	0.797836	0.63484	1.00268	0.1186	0.1044	0.163	0.846
rs1233330	29907082	A	G	0.0658	0.0475	1.83e-05	1.43142	1.06062	1.68668	0.0635	0.0692	0.719	1.07117	0.736804	1.55727	0.0087	0.0171	0.357	-0.5469	0.5936	0.578741	0.180801	1.85254	99	a	g	8.982e-05	++-	-0.2	0.1358	1.34689	1.16049	1.56324	NA	NA	NA	NA	NA	NA	0.0192	0.0191	0.194	1.3846	0.847796	2.2613	0.007479	0.00579	0.488	0.724
rs1233384	29667274	T	C	0.2912	0.2739	0.354	1.04221	1.00362	1.13739	0.2229	0.2303	0.268	0.880469	0.702926	1.10286	0.1736	0.2003	0.0701	-0.3117	0.1721	0.732201	0.52256	1.02595	99	t	c	0.9798	+--	25.5	0.06833	1.001	0.924794	1.08349	0.363481	0.327668	0.00374	1.19919	1.06076	1.35568	0.1932	0.1984	0.555	1.05257	0.887992	1.24764	0.3536	0.2934	0.00153	0.775
rs1233388	29661706	G	A	0.5094	0.4857	0.0706	1.07462	1.00563	1.16183	0.4615	0.45	0.576	0.947034	0.782712	1.14585	0.4375	0.4384	0.804	-0.03285	0.13234	0.967684	0.746592	1.25425		a	g	0.18	-++	0	0.3975	0.953515	0.889425	1.02222	0.570567	0.54972	0.0542	1.12231	0.997739	1.26244	0.4618	0.4329	0.0175	1.18097	1.02953	1.3547	0.437	0.4954	0.0192	1.195
rs1233390	29659840	A	G	0.3988	0.371	0.0322	1.0917	1.00707	1.18296	0.33	0.3037	0.808	1.02586	0.835143	1.26013	0.3594	0.363	0.814	-0.03221	0.13712	0.968303	0.740104	1.26686	99	a	g	0.05181	++-	0	0.6309	1.07412	0.999372	1.15445	0.394472	0.363513	0.0117	1.16865	1.03538	1.31906	0.3538	0.3267	0.00312	1.24229	1.07584	1.43448	0.3921	0.3296	0.00225	0.787
rs1233394	29657240	A	C	0.2927	0.2749	0.327	1.04465	1.00382	1.1399	0.2263	0.2378	0.198	0.86338	0.690229	1.07997	0.1736	0.2003	0.0711	-0.3108	0.1722	0.73286	0.522928	1.02707	99	a	c	0.9906	+--	31.9	0.05301	1.0005	0.924513	1.08273	0.36289	0.327261	0.00412	1.19776	1.05898	1.35472	0.1969	0.204	0.627	1.04259	0.881019	1.2338	0.3536	0.2941	0.00155	0.775
rs1233397	29653694	G	A	0.5061	0.4807	0.0591	1.07741	1.00579	1.16416	0.4639	0.4524	0.666	0.959004	0.792822	1.16002	0.441	0.4401	0.853	-0.02454	0.1324	0.975759	0.752734	1.26486		a	g	0.1392	-++	0	0.4505	0.949139	0.88569	1.01713	0.571104	0.550129	0.0541	1.1225	0.997783	1.26281	0.4674	0.4375	0.0135	1.18903	1.03635	1.36419	0.437	0.4944	0.0197	1.195
rs1233400	29645954	A	G	0.233	0.2257	0.962	0.997721	0.999788	1.09466	0.194	0.1943	0.427	0.906749	0.712071	1.15465	0.1632	0.1815	0.238	-0.2097	0.1775	0.810827	0.572582	1.14821	99	a	g	0.5452	---	0	0.4355	0.974433	0.895848	1.05991	NA	NA	NA	NA	NA	NA	0.1791	0.1747	0.382	1.08201	0.906723	1.29118	NA	NA	NA	NA
rs1233405	29637733	A	G	0.2983	0.2795	0.177	1.06208	1.00528	1.15913	0.2995	0.3032	0.755	1.03282	0.843019	1.26535	0.2656	0.2363	0.123	0.23793	0.1544	1.26862	0.937354	1.71696	99	a	g	0.08672	+++	0	0.5065	1.07015	0.990232	1.15652	0.334328	0.296326	0.00741	1.19118	1.04822	1.35363	0.2607	0.2521	0.0301	1.18904	1.01682	1.39044	0.3152	0.3013	0.582	0.956
rs1233417	29619829	C	T	0.3927	0.4396	7.61e-06	0.831994	0.985296	0.901772	0.4115	0.4205	0.731	0.968187	0.80545	1.1638	0.4132	0.4041	0.837	-0.02789	0.13555	0.972495	0.745599	1.26844		t	c	3.484e-05	+++	-30.5	0.2161	1.16195	1.08215	1.24763	0.459613	0.497358	0.0114	0.860058	0.765114	0.966785	0.4051	0.4472	0.0601	0.877954	0.766565	1.00553	0.5171	0.481	0.0606	0.868
rs1233420	29611302	G	A	0.5576	0.5626	0.635	1.01968	1.00157	1.10503	0.5217	0.4956	0.159	1.14896	0.947001	1.394	0.5087	0.4983	0.386	0.1196	0.1378	1.12705	0.860288	1.47652		a	g	0.2403	---	0	0.4533	0.958007	0.891865	1.02905	0.492034	0.508085	0.236	0.931087	0.827283	1.04792	0.5209	0.4984	0.00103	1.25711	1.09655	1.44117	0.516	0.4435	3.09e-05	0.726
rs1233421	29609493	A	C	0.3696	0.3403	0.00537	1.12407	1.00968	1.22055	0.3897	0.3847	0.482	1.07195	0.88318	1.30107	0.3854	0.3408	0.0402	0.2749	0.134	1.3164	1.01234	1.71179	99	a	c	0.0009851	+++	0	0.4496	1.13021	1.05094	1.21545	NA	NA	NA	NA	NA	NA	0.3603	0.3542	0.0437	1.1547	1.00407	1.32792	NA	NA	NA	NA
rs1233426	29606081	T	C	0.3816	0.3574	0.0259	1.09695	1.00756	1.18995	0.3725	0.3552	0.258	1.11997	0.920447	1.36274	0.3819	0.3322	0.0251	0.3049	0.1361	1.35649	1.03888	1.7712	99	t	c	0.002644	+++	-79.5	0.3282	1.11739	1.03943	1.2012	0.360296	0.326069	0.023	1.15475	1.02015	1.30712	0.3636	0.3419	0.00385	1.23155	1.06931	1.4184	0.3237	0.3277	0.597	1.044
rs1233478	29585800	T	G	0.159	0.131	1.65e-06	1.32174	1.03234	1.48148	0.124	0.123	0.555	1.09035	0.818207	1.45301	0.0781	0.085	0.82	-0.05397	0.2376	0.947461	0.594719	1.50942	99	t	g	6.653e-06	++-	-30.1	0.215	1.2682	1.14375	1.4062	0.0806223	0.0712091	0.213	1.15099	0.923382	1.4347	0.1028	0.0983	0.635	0.945829	0.751448	1.19049	0.08226	0.0667	0.126	0.803
rs1233482	29583661	A	C	0.152	0.1447	0.394	1.05027	1.00554	1.17559	0.1542	0.1665	0.132	0.824564	0.641355	1.06011	0.158	0.1781	0.31	-0.1782	0.1755	0.836775	0.593226	1.18031	99	a	c	0.8923	+--	0.1	0.1351	0.993223	0.899975	1.09613	0.164501	0.160917	0.449	1.06367	0.906984	1.24741	0.1569	0.1621	0.0158	0.792577	0.656268	0.957198	0.1656	0.1364	0.0121	0.77
rs1233486	29577631	A	G	0.152	0.1448	0.404	1.0491	1.00541	1.1742	0.153	0.166	0.124	0.82078	0.638161	1.05566	0.158	0.1781	0.31	-0.1782	0.1755	0.836775	0.593226	1.18031	99	a	g	0.8699	+--	1.6	0.131	0.991834	0.898716	1.0946	0.164501	0.160703	0.444	1.06432	0.90753	1.24819	0.1569	0.1621	0.0158	0.792577	0.656268	0.957198	0.1699	0.1369	0.00464	0.746
rs1233487	29576788	G	A	0.1959	0.2125	0.0132	0.884901	0.988247	0.974732	0.2313	0.2367	0.477	0.923513	0.741798	1.14974	0.2326	0.1935	0.216	0.2061	0.1667	1.22888	0.88636	1.70375		a	g	0.03209	++-	-11.5	0.1665	1.0979	1.00798	1.19585	0.221274	0.217728	0.63	1.03549	0.898621	1.19321	0.2156	0.2325	0.427	0.937838	0.800411	1.09886	0.2318	0.2057	0.113	0.865
rs1233490	29569893	G	A	0.1523	0.145	0.407	1.04877	1.00537	1.17368	0.153	0.166	0.124	0.820616	0.638034	1.05545	0.1597	0.1781	0.334	-0.1695	0.1754	0.844087	0.598527	1.19039		a	g	0.8782	-++	-0.8	0.1374	1.00773	0.913299	1.11192	NA	NA	NA	NA	NA	NA	0.156	0.1616	0.025	0.805697	0.667021	0.973204	NA	NA	NA	NA
rs1233492	29566456	G	A	0.1523	0.145	0.407	1.04877	1.00537	1.17368	0.1542	0.1665	0.137	0.826546	0.642896	1.06266	0.158	0.1781	0.31	-0.1782	0.1755	0.836775	0.593226	1.18031		a	g	0.8831	-++	-2.4	0.1419	1.00743	0.913025	1.11159	NA	NA	NA	NA	NA	NA	0.1574	0.1622	0.0205	0.800164	0.662671	0.966184	NA	NA	NA	NA
rs1233495	29552100	A	G	0.1959	0.2125	0.0131	0.884803	0.988236	0.974624	0.2301	0.2355	0.46	0.920655	0.739458	1.14625	0.2326	0.1935	0.216	0.2061	0.1667	1.22888	0.88636	1.70375	99	a	g	0.03108	--+	-11.7	0.1668	0.910374	0.835808	0.991592	0.221099	0.217867	0.652	1.03327	0.896525	1.19088	0.2151	0.2325	0.409	0.93543	0.798344	1.09606	0.2372	0.2059	0.0527	0.838
rs1245218	30456021	G	A	0.0734	0.0884	0.0351	0.850586	0.975931	0.988781	0.0969	0.1116	0.561	0.912707	0.670753	1.24194	0.0139	0.0223	0.216	-0.5822	0.4708	0.558668	0.222024	1.40575		a	g	0.02118	+++	0	0.6083	1.17046	1.02381	1.33812	0.0521263	0.0782123	0.000252	0.635906	0.495307	0.816416	0.0268	0.0331	0.273	1.24179	0.843138	1.82893	0.07799	0.1223	0.00179	1.524
rs1245371	30146331	G	A	0.248	0.2582	0.277	0.951191	0.9955	1.04092	0.2473	0.2439	0.899	0.986078	0.794244	1.22425	0.3056	0.2877	0.646	0.06598	0.1434	1.06821	0.806474	1.41488		a	g	0.3792	++-	0	0.7267	1.03645	0.956981	1.12252	0.366325	0.384036	0.166	0.918626	0.814444	1.03613	0.2733	0.2855	0.0712	0.868528	0.74521	1.01225	0.3697	0.387	0.566	1.046
rs12525616	31008414	T	G	0.2775	0.2835	0.223	0.946608	0.995168	1.03397	0.2259	0.2244	0.357	1.11416	0.885145	1.40243	0.283	0.2363	0.32	0.1555	0.1563	1.16824	0.859978	1.587	99	t	g	0.6021	-++	-31.2	0.2176	0.979023	0.904136	1.06011	NA	NA	NA	NA	NA	NA	0.263	0.2254	0.00713	1.23632	1.0593	1.44293	NA	NA	NA	NA
rs12528082	31088726	T	C	0.1591	0.1664	0.536	0.966775	0.996387	1.0761	0.1026	0.095	0.0958	1.31469	0.952726	1.81417	0.0625	0.0548	0.845	0.05449	0.27813	1.056	0.612232	1.82144	99	t	c	0.9809	-++	-25.3	0.2026	0.998801	0.903788	1.1038	0.158134	0.166954	0.9	0.98987	0.844105	1.16081	0.084	0.0593	0.000198	1.65753	1.27025	2.1629	0.1592	0.2003	0.00723	1.314
rs12528087	31088582	A	G	0.1158	0.0971	0.00359	1.20481	1.02364	1.36577	0.0881	0.0801	0.0654	1.38445	0.97938	1.95705	0.0625	0.0531	0.695	0.1099	0.2804	1.11617	0.64424	1.93379	99	a	g	0.0007441	+++	0	0.7219	1.21945	1.08671	1.36841	0.114334	0.0998279	0.0211	1.24781	1.03513	1.50418	0.0715	0.0521	0.00693	1.49118	1.11577	1.9929	0.09722	0.09055	0.625	0.939
rs12528584	31119824	T	C	0.1184	0.1241	0.428	0.952305	0.994113	1.0746	0.1482	0.1526	0.167	1.20226	0.925827	1.56122	0.0677	0.0976	0.176	-0.3176	0.235	0.727894	0.459232	1.15373	99	t	c	0.6535	-+-	3.9	0.1247	0.975895	0.877197	1.0857	0.0620023	0.0621773	0.628	1.06298	0.830909	1.35986	0.0689	0.0995	0.0281	0.760991	0.596332	0.971114	0.0609	0.05998	0.821	1.036
rs12529697	31233386	A	G	0.0488	0.046	0.29	1.10409	1.01832	1.32631	0.0421	0.0405	0.377	1.22728	0.779168	1.93311	0.0333	0.0346	0.855	0.06624	0.36189	1.06848	0.525679	2.17177	99	a	g	0.1873	+++	0	0.9069	1.11773	0.947315	1.3188	0.0386035	0.0322496	0.264	1.19601	0.875655	1.63356	0.0508	0.0364	0.388	1.1645	0.824024	1.64565	0.02671	0.03011	0.717	1.088
rs12614	32022158	T	C	0.1006	0.1238	0.00507	0.830581	0.976188	0.945729	0.0844	0.083	0.347	0.84358	0.591638	1.20281	0.0278	0.0479	0.191	-0.4433	0.3386	0.641915	0.330564	1.24652	99	t	c	0.001675	---	0	0.7503	0.825059	0.731797	0.930207	0.0397093	0.0706304	1.48e-06	0.526852	0.400266	0.693471	0.0442	0.0603	0.613	0.927287	0.692378	1.24189	0.03632	0.1075	1.42e-09	3.101
rs1264297	30992785	C	A	0.2585	0.2615	0.849	0.991352	0.999223	1.0841	0.2578	0.2396	0.786	1.03044	0.830191	1.279	0.3021	0.2791	0.455	0.1085	0.1453	1.1146	0.838376	1.48185		a	c	0.8894	+--	0	0.7231	0.994416	0.918531	1.07657	0.213409	0.222114	0.464	0.948511	0.823304	1.09276	0.2956	0.3088	0.661	1.03298	0.893695	1.19397	0.2073	0.2059	0.638	0.957
rs1264298	30992415	G	A	0.2586	0.2615	0.856	0.991734	0.999258	1.08452	0.2566	0.2396	0.863	1.01925	0.820949	1.26546	0.3021	0.2791	0.455	0.1085	0.1453	1.1146	0.838376	1.48185		a	g	0.9124	+--	0	0.7377	0.99551	0.919542	1.07775	0.213482	0.222202	0.463	0.948462	0.8233	1.09265	0.2956	0.3091	0.702	1.02868	0.890052	1.18891	0.2073	0.2059	0.638	0.957
rs1264301	30990760	T	G	0.2586	0.2615	0.856	0.991737	0.999258	1.08451	0.2566	0.2396	0.863	1.01925	0.820949	1.26546	0.3021	0.2791	0.455	0.1085	0.1453	1.1146	0.838376	1.48185	99	t	g	0.9123	-++	0	0.7377	1.00451	0.927855	1.0875	0.213394	0.222101	0.463	0.948483	0.823274	1.09273	0.2952	0.3088	0.694	1.02957	0.890643	1.19017	0.2073	0.2059	0.638	0.957
rs1264302	30990613	T	C	0.2585	0.2615	0.856	0.99175	0.999259	1.08455	0.2566	0.2396	0.863	1.01925	0.820949	1.26546	0.3021	0.2791	0.455	0.1085	0.1453	1.1146	0.838376	1.48185	99	t	c	0.9121	-++	0	0.7378	1.00451	0.927855	1.0875	0.213879	0.222677	0.46	0.948201	0.823289	1.09206	0.2955	0.3087	0.675	1.03144	0.892277	1.19231	0.2073	0.2059	0.638	0.957
rs1264303	30990492	G	A	0.2586	0.2615	0.856	0.991737	0.999258	1.08451	0.2566	0.2396	0.863	1.01925	0.820949	1.26546	0.3021	0.2791	0.455	0.1085	0.1453	1.1146	0.838376	1.48185		a	g	0.9123	+--	0	0.7377	0.99551	0.919542	1.07775	NA	NA	NA	NA	NA	NA	0.2952	0.3088	0.704	1.0285	0.889717	1.18893	NA	NA	NA	NA
rs1264304	30990394	T	C	0.0013	0.0004	0.0283	5.64991	14.5858	26.5581	0.011	0.0087	0.297	1.66646	0.637944	4.35317	0.0017	0.0051	0.247	-1.4037	1.2118	0.245686	0.0228495	2.64171	99	t	c	0.12	++-	17	0.08981	1.8443	0.852526	3.98984	NA	NA	NA	NA	NA	NA	0.0028	0.005	0.749	0.825577	0.255703	2.66551	NA	NA	NA	NA
rs1264305	30990256	T	C	0.2586	0.2615	0.856	0.991737	0.999258	1.08451	0.2567	0.2396	0.855	1.02035	0.821852	1.2668	0.3021	0.2791	0.455	0.1085	0.1453	1.1146	0.838376	1.48185	99	t	c	0.9095	-++	0	0.7367	1.00461	0.927948	1.08761	0.213382	0.222082	0.464	0.948521	0.823299	1.09279	0.2952	0.3088	0.704	1.0285	0.889717	1.18893	0.2073	0.2059	0.638	0.957
rs1264308	30987966	T	C	0.0013	0.0004	0.0292	5.59174	14.3439	26.2738	0.011	0.0087	0.297	1.66646	0.637944	4.35317	0.0017	0.0051	0.247	-1.4037	1.2118	0.245686	0.0228495	2.64171	99	t	c	0.1214	++-	16.4	0.09144	1.83988	0.850482	3.98028	NA	NA	NA	NA	NA	NA	0.0028	0.005	0.715	0.799718	0.240644	2.65766	NA	NA	NA	NA
rs1264309	30983878	G	A	0.2588	0.2615	0.875	0.992864	0.99936	1.0857	0.257	0.2396	0.842	1.02228	0.823439	1.26915	0.3021	0.2791	0.455	0.1085	0.1453	1.1146	0.838376	1.48185		a	g	0.8872	+--	0	0.7401	0.994316	0.918439	1.07646	0.213016	0.221834	0.461	0.948175	0.822931	1.09248	0.2952	0.3088	0.693	1.02958	0.890651	1.19018	0.1998	0.2059	0.995	1.001
rs1264312	30980961	A	G	0.0012	0.0003	0.0204	6.26871	17.2394	29.5681	0.0111	0.0087	0.276	1.70472	0.653487	4.44701	0.0024	0.0051	0.404	-0.9323	1.1172	0.393647	0.0440684	3.51631	99	a	g	0.0853	++-	7.1	0.1162	1.95619	0.911008	4.2005	NA	NA	NA	NA	NA	NA	0.0023	0.0042	0.577	0.697129	0.196023	2.47924	NA	NA	NA	NA
rs1264318	30971509	G	C	0.0865	0.0775	0.307	1.0764	1.01046	1.23983	0.1096	0.1235	0.204	0.827621	0.618017	1.10831	0.059	0.0839	0.127	-0.388	0.2543	0.678412	0.412125	1.11676		c	g	0.9815	-++	19.7	0.08283	1.0015	0.88534	1.1329	0.0802048	0.0632549	0.012	1.33778	1.06829	1.67526	0.0819	0.0789	0.852	0.976259	0.758695	1.25621	0.06944	0.06508	0.683	0.941
rs1264319	30970402	T	C	0.0865	0.0774	0.3	1.07775	1.01065	1.24156	0.1096	0.1235	0.204	0.827621	0.618017	1.10831	0.0589	0.0839	0.126	-0.3897	0.2546	0.67726	0.411183	1.11551	99	t	c	0.9917	+--	20.5	0.08082	0.9993	0.883394	1.13041	0.0802048	0.0632549	0.012	1.33778	1.06829	1.67526	0.0819	0.0789	0.852	0.976259	0.758695	1.25621	0.06944	0.06508	0.683	0.941
rs1264333	30952293	C	T	0.2591	0.2618	0.879	0.99308	0.99938	1.08589	0.2578	0.2401	0.895	1.01461	0.81751	1.25922	0.3038	0.2791	0.387	0.1258	0.1454	1.13406	0.852839	1.508		t	c	0.8777	+--	0	0.682	0.993819	0.91798	1.07592	0.215586	0.222892	0.526	0.955509	0.830042	1.09994	0.299	0.3106	0.707	1.02803	0.890203	1.1872	0.219	0.2061	0.209	0.89
rs1264348	30906452	A	C	0.4355	0.4228	0.0714	1.08314	1.00696	1.18136	0.4318	0.4287	0.875	1.01782	0.816793	1.26832	0.3622	0.3744	0.697	-0.06332	0.16271	0.938643	0.682337	1.29123	99	a	c	0.1126	++-	0	0.6342	1.06545	0.985305	1.15212	0.30882	0.303184	0.576	1.03939	0.907729	1.19015	0.3836	0.4103	0.964	1.00356	0.861146	1.16952	0.3098	0.2879	0.076	0.862
rs1264362	30884569	G	C	0.0944	0.0859	0.14	1.10654	1.01372	1.26594	0.1048	0.1096	0.525	0.907529	0.67283	1.2241	0.0399	0.0634	0.0561	-0.5642	0.2953	0.568815	0.318865	1.01469		c	g	0.5066	-++	30.9	0.05537	0.960117	0.851421	1.08269	0.102959	0.0871343	0.139	1.16308	0.953305	1.41903	0.0748	0.075	0.383	1.11998	0.868169	1.44484	0.07799	0.07735	0.668	0.94
rs1264377	30872886	A	G	0.0827	0.0628	6.91e-06	1.41301	1.05348	1.64284	0.0904	0.0963	0.43	1.14351	0.81995	1.59474	0.0145	0.0288	0.0606	-0.9033	0.4814	0.40523	0.157734	1.04106	99	a	g	4.036e-05	++-	46.7	0.02343	1.3291	1.16029	1.52246	NA	NA	NA	NA	NA	NA	0.0298	0.0397	0.277	0.810483	0.55491	1.18376	0.004274	0.002316	0.474	0.638
rs1264420	30683582	A	G	0.2319	0.2337	0.614	0.976003	0.997711	1.07258	0.2036	0.239	0.269	0.878183	0.697537	1.10561	0.1289	0.1499	0.965	-0.008426	0.192214	0.991609	0.680338	1.44529	99	a	g	0.3826	---	0	0.6989	0.962809	0.884295	1.04829	0.243458	0.248494	0.436	0.947209	0.826083	1.0861	0.1783	0.1986	0.266	0.904654	0.758195	1.0794	0.2575	0.249	0.878	0.987
rs1264423	30679450	T	C	0.4348	0.4374	0.283	0.956734	0.996436	1.03716	0.4094	0.437	0.347	0.910337	0.748484	1.10719	0.3941	0.3853	0.31	0.145	0.1429	1.15604	0.873643	1.52972	99	t	c	0.2962	--+	0	0.3722	0.962328	0.895361	1.0343	0.469757	0.44033	0.0937	1.10416	0.983345	1.23982	0.3832	0.4186	0.153	0.904591	0.788226	1.03813	0.4583	0.4342	0.35	0.932
rs1264429	30673080	C	T	0.0702	0.0925	6.52e-05	0.739102	0.95613	0.857333	0.0483	0.0441	0.313	1.26339	0.802567	1.98882	0.0295	0.0308	0.383	-0.3305	0.3787	0.718564	0.342066	1.50946		t	c	0.0003395	+-+	18.2	0.08681	1.28827	1.12157	1.47975	0.0844391	0.106982	0.0414	0.812291	0.663573	0.994339	0.0414	0.0341	0.397	1.16806	0.815359	1.67332	0.07158	0.1484	2.62e-08	2.16
rs1264432	30670000	G	A	0.2825	0.2786	0.879	0.993163	0.999396	1.08453	0.3157	0.3242	0.868	0.983026	0.802724	1.20383	0.3195	0.2997	0.227	0.1811	0.1499	1.19854	0.893415	1.60786		a	g	0.9034	++-	0	0.4734	0.995212	0.920708	1.07574	0.282139	0.259251	0.124	1.10803	0.972512	1.26243	0.2726	0.299	0.364	0.93278	0.802692	1.08395	0.2917	0.2587	0.0372	0.84
rs1264437	30661850	C	T	0.2843	0.2816	0.775	0.987262	0.998874	1.07793	0.322	0.3328	0.86	0.982082	0.803149	1.20088	0.3524	0.3459	0.64	0.0681	0.1456	1.07047	0.804708	1.42401		t	c	0.8469	++-	0	0.8632	1.00763	0.932562	1.08874	0.281631	0.258798	0.124	1.1079	0.972389	1.26229	0.294	0.3214	0.209	0.910666	0.787033	1.05372	0.2778	0.2591	0.197	0.897
rs1264439	30660481	A	C	0.2465	0.2423	0.968	1.0019	1.00017	1.09828	0.2639	0.279	0.488	0.927706	0.750339	1.147	0.2969	0.274	0.259	0.1728	0.1531	1.18863	0.880491	1.6046	99	a	c	0.9394	+-+	0	0.4168	1.0031	0.924924	1.08789	0.25774	0.231071	0.0783	1.12795	0.986771	1.28932	0.2463	0.2702	0.369	0.931858	0.798896	1.08695	0.2511	0.2283	0.119	0.872
rs1264440	30659265	A	G	0.3219	0.3088	0.392	1.03807	1.0032	1.13072	0.3398	0.3492	0.831	0.978739	0.803842	1.19169	0.3316	0.3099	0.254	0.1679	0.1471	1.18282	0.886552	1.57809	99	a	g	0.3294	+-+	0	0.5681	1.03842	0.962755	1.12003	0.348689	0.312155	0.0178	1.16247	1.0265	1.31645	0.2901	0.3161	0.318	0.927455	0.799985	1.07524	0.313	0.3013	0.41	0.935
rs1264459	30563899	G	A	0.062	0.0516	0.0204	1.21667	1.03304	1.43599	0.0858	0.0913	0.591	1.09816	0.780247	1.54562	0.0347	0.0462	0.66	-0.1503	0.341	0.86045	0.441022	1.67877		a	g	0.03005	--+	0	0.5613	0.851207	0.735851	0.984647	0.0204778	0.026463	0.198	0.774332	0.521388	1.14999	0.0434	0.0457	0.471	1.12984	0.810412	1.57518	0.0235	0.02918	0.363	1.253
rs1264518	30518185	T	C	0.062	0.0618	0.729	1.0287	1.00454	1.20724	0.0804	0.0894	0.0255	0.665777	0.46584	0.951526	0.0729	0.0976	0.0204	-0.5421	0.2339	0.581526	0.367679	0.919748	99	t	c	0.2033	+--	54.8	0.01192	0.913657	0.794963	1.05007	0.0784983	0.0763769	0.638	1.05426	0.846064	1.3137	0.0869	0.0817	0.46	0.910927	0.711032	1.16702	0.09081	0.07503	0.146	0.821
rs1264538	30497237	C	T	0.4799	0.488	0.997	1.00015	1.00001	1.08286	0.4603	0.4352	0.0355	1.22778	1.01405	1.48656	0.2777	0.3184	0.174	-0.2081	0.1531	0.812126	0.601592	1.09634		t	c	0.6425	--+	33.9	0.04845	0.983242	0.915537	1.05595	0.370632	0.362475	0.703	1.02416	0.906046	1.15768	0.292	0.348	0.119	0.889283	0.767179	1.03082	0.3397	0.3812	0.121	1.13
rs1264551	30485152	A	G	0.1488	0.1655	0.035	0.888812	0.987164	0.991767	0.1542	0.1636	0.728	1.04677	0.808845	1.35468	0.0382	0.0479	0.596	-0.1668	0.3147	0.846369	0.456753	1.56833	99	a	g	0.06206	-+-	0	0.5058	0.909555	0.823355	1.00478	0.152446	0.181799	0.00428	0.791796	0.67345	0.93094	0.0633	0.0732	0.249	1.16968	0.896292	1.52645	0.1528	0.2131	0.00135	1.387
rs1264567	30474079	C	T	0.0708	0.0719	0.707	1.02924	1.00435	1.19634	0.0799	0.0832	0.0688	0.709922	0.490921	1.02662	0.0399	0.0497	0.168	-0.4124	0.299	0.662059	0.368454	1.18963		t	c	0.5159	-++	18.9	0.08479	1.04592	0.913441	1.19762	0.076223	0.0765921	0.964	1.00511	0.805032	1.25492	0.0682	0.0616	0.933	1.01194	0.766787	1.33548	0.08547	0.07087	0.166	0.824
rs1264581	30405484	T	C	0.0097	0.0107	0.49	0.870167	0.946544	1.29171	0.0396	0.0367	0.664	1.1116	0.690132	1.79046	0.0104	0.0189	0.179	-0.7535	0.5613	0.470716	0.156665	1.41432	99	t	c	0.547	-+-	-90	0.3491	0.91384	0.681597	1.22521	NA	NA	NA	NA	NA	NA	0.0233	0.0135	0.154	1.46959	0.865078	2.49654	NA	NA	NA	NA
rs1264626	30360990	T	C	0.4572	0.4727	0.255	0.954784	0.996318	1.03403	0.5702	0.5715	0.747	0.969534	0.803115	1.17044	0.5134	0.4897	0.36	0.125	0.1366	1.13315	0.866983	1.48103	99	t	c	0.3739	--+	0	0.4857	0.96841	0.902257	1.03941	0.327257	0.332096	0.681	0.974115	0.859446	1.10408	0.4702	0.5294	0.0195	0.850163	0.741894	0.974233	0.3654	0.3724	0.921	0.992
rs1264701	30174337	T	G	0.2596	0.2721	0.134	0.933747	0.993877	1.02126	0.2229	0.2407	0.46	0.917897	0.731271	1.15215	0.3646	0.3699	0.758	0.04292	0.13902	1.04385	0.794884	1.37081	99	t	g	0.1329	--+	0	0.7293	0.940729	0.8686	1.01885	0.374289	0.405335	0.018	0.865046	0.766906	0.975744	0.3432	0.3382	0.0587	0.867491	0.748614	1.00525	0.4156	0.4118	0.838	0.984
rs1264702	30173554	C	T	0.2581	0.2683	0.984	0.99901	0.999905	1.09967	0.2313	0.2255	0.927	0.988981	0.78083	1.25262	0.1494	0.19	0.0142	-0.4854	0.198	0.615451	0.417496	0.907266		t	c	0.5488	+++	29.3	0.05904	1.02685	0.94164	1.11978	0.161547	0.166093	0.574	0.955333	0.814387	1.12067	0.1634	0.1998	0.129	0.872879	0.73246	1.04022	0.1207	0.1943	8.68e-06	1.635
rs1265052	31188450	T	C	0.5134	0.5168	0.365	0.964129	0.997114	1.04349	0.5455	0.528	0.814	0.977184	0.80665	1.18377	0.5226	0.5	0.319	0.1288	0.1294	1.13746	0.882652	1.46583	99	t	c	0.5388	--+	0	0.4752	0.97824	0.911773	1.04955	0.564457	0.540742	0.221	1.07761	0.95593	1.21477	0.5205	0.5531	0.0294	0.860814	0.752188	0.985128	0.4209	0.4833	0.000821	1.295
rs1265062	31185984	T	C	0.0909	0.0892	0.906	1.00823	1.00111	1.15469	0.1427	0.1472	0.464	1.1016	0.850275	1.4272	0.1111	0.1147	0.404	-0.1672	0.2002	0.84603	0.571442	1.25256	99	t	c	0.8566	++-	0	0.5446	1.01066	0.900995	1.13367	0.0381115	0.0419535	0.722	0.946537	0.698382	1.28287	0.1266	0.1005	0.203	1.15048	0.927264	1.42743	0.03846	0.04423	0.354	1.197
rs1265063	31185917	G	A	0.4603	0.4688	0.722	0.985743	0.998865	1.06685	0.4494	0.4704	0.86	1.01697	0.842923	1.22696	0.4826	0.4966	0.576	-0.07145	0.12791	0.931043	0.724587	1.19632		a	g	0.6852	+-+	0	0.8584	1.01461	0.946039	1.08814	0.446947	0.466925	0.323	0.942085	0.837004	1.06036	0.4763	0.4438	0.0215	1.17043	1.02348	1.33848	0.4316	0.4903	0.00142	1.277
rs1265076	31221062	A	G	0.1026	0.1101	0.376	0.943291	0.992482	1.07345	0.1614	0.1862	0.665	0.946845	0.739228	1.21277	0.0521	0.0668	0.127	-0.4105	0.2689	0.663319	0.391588	1.12361	99	a	g	0.1982	---	0	0.4392	0.929136	0.830759	1.03916	0.042678	0.0448606	0.879	0.977618	0.730755	1.30788	0.075	0.0983	0.0467	0.779501	0.609846	0.996354	0.04487	0.0484	0.498	1.13
rs1265093	31215166	A	G	0.3287	0.3242	0.941	1.00315	1.00026	1.08991	0.247	0.2517	0.318	0.894939	0.719678	1.11288	0.3281	0.3134	0.51	0.0963	0.1463	1.10109	0.826589	1.46675	99	a	g	0.9173	+-+	0	0.4906	0.996008	0.924158	1.07344	0.350398	0.353916	0.304	0.937444	0.828644	1.06053	0.3301	0.3007	0.197	1.09798	0.95261	1.26554	0.3558	0.3272	0.0906	0.872
rs1265100	31213289	G	A	0.267	0.2612	0.967	1.00189	1.00017	1.09558	0.2451	0.2483	0.185	0.857443	0.682935	1.07654	0.3385	0.3134	0.372	0.1293	0.1448	1.13803	0.856837	1.51151		a	g	0.8598	-+-	-58.6	0.2833	1.00723	0.929999	1.09087	0.341619	0.346515	0.291	0.935538	0.826631	1.05879	0.3105	0.3113	0.817	0.983344	0.853237	1.13329	0.3494	0.3175	0.0586	0.857
rs1265109	31227568	T	G	0.5579	0.5358	0.102	1.06797	1.0052	1.15557	0.4518	0.4362	0.883	0.985565	0.811847	1.19645	0.5365	0.4863	0.0676	0.2442	0.1336	1.2766	0.982499	1.65874	99	t	g	0.05787	+-+	-64	0.2954	1.07047	0.997739	1.14851	0.56314	0.560241	0.796	0.984442	0.874111	1.1087	0.5358	0.495	0.0896	1.12238	0.9823	1.28243	0.3974	0.4891	9.5e-07	1.46
rs1265110	31227401	T	C	0.2754	0.2712	0.926	0.995865	0.999638	1.08677	0.1964	0.2059	0.133	0.832685	0.65559	1.05762	0.2934	0.2791	0.589	0.08156	0.15112	1.08498	0.806836	1.45901	99	t	c	0.6626	--+	-69.4	0.307	0.982554	0.90793	1.06331	0.312856	0.321429	0.161	0.913603	0.804974	1.03689	0.2779	0.2634	0.376	1.06866	0.922424	1.23807	0.2895	0.2946	0.795	1.022
rs1265112	31225998	C	T	0.1029	0.1101	0.402	0.946305	0.992898	1.07676	0.1614	0.185	0.686	0.950079	0.741361	1.21756	0.0521	0.0668	0.127	-0.4105	0.2689	0.663319	0.391588	1.12361		t	c	0.2176	+++	0	0.4326	1.07294	0.959334	1.19999	0.0432309	0.0458259	0.815	0.966552	0.726278	1.28632	0.075	0.0979	0.0487	0.781269	0.611248	0.998582	0.0406	0.04817	0.288	1.22
rs1265114	31225167	T	C	0.1029	0.1101	0.402	0.946305	0.992898	1.07676	0.1614	0.185	0.686	0.950079	0.741361	1.21756	0.0521	0.0668	0.127	-0.4105	0.2689	0.663319	0.391588	1.12361	99	t	c	0.2176	---	0	0.4326	0.932021	0.833338	1.04239	0.0431843	0.0457681	0.816	0.96667	0.726135	1.28688	0.075	0.0979	0.0487	0.781269	0.611248	0.998582	0.04167	0.04887	0.286	1.217
rs1265115	31225054	C	A	0.4275	0.4455	0.186	0.948048	0.995792	1.02603	0.512	0.5278	0.706	1.0376	0.856286	1.2573	0.4496	0.5034	0.0671	-0.2428	0.1326	0.784428	0.604898	1.01724		a	c	0.1247	+-+	-38.5	0.2361	1.05665	0.984852	1.13367	0.431803	0.435244	0.774	1.01756	0.903411	1.14612	0.4521	0.4866	0.169	0.91005	0.795584	1.04098	NA	NA	NA	NA
rs1265156	31250276	A	C	0.3383	0.3451	0.273	0.954966	0.996208	1.03705	0.3145	0.3329	0.423	0.921899	0.755661	1.12471	0.348	0.3326	0.51	0.096	0.1457	1.10076	0.827313	1.46459	99	a	c	0.2694	--+	0	0.5896	0.959349	0.891366	1.03252	0.46587	0.493115	0.0136	0.862956	0.767457	0.970337	0.3551	0.3278	0.0658	1.14159	0.99139	1.31454	0.4498	0.4634	0.465	1.057
rs1265159	31248026	A	G	0.0573	0.0491	0.00743	1.27096	1.04299	1.51484	0.1145	0.1241	0.817	1.03514	0.772346	1.38736	0.0226	0.0274	0.362	-0.358	0.3926	0.699073	0.323843	1.50907	99	a	g	0.02816	++-	-23.7	0.1985	1.17998	1.01787	1.36791	NA	NA	NA	NA	NA	NA	0.0247	0.0479	0.00474	0.581207	0.398806	0.847034	0.004274	0.005558	0.629	1.314
rs1265178	31269208	A	G	0.0576	0.0494	0.00724	1.27133	1.04296	1.51477	0.1083	0.1162	0.961	1.00769	0.740634	1.37103	0.0226	0.0274	0.362	-0.358	0.3926	0.699073	0.323843	1.50907	99	a	g	0.03265	++-	-14.9	0.1753	1.1768	1.01354	1.36636	0.00851422	0.00729862	0.943	1.02374	0.536696	1.95278	0.0247	0.0479	0.00413	0.576552	0.395747	0.839962	0.04167	0.006948	5.27e-08	0.225
rs1265759	32430371	T	C	0.5167	0.5157	0.715	0.985526	0.998862	1.06559	0.5663	0.5673	0.965	1.00422	0.833665	1.20966	0.3542	0.4247	0.0313	-0.3004	0.1395	0.740522	0.563369	0.973381	99	t	c	0.3908	-+-	0.9	0.1329	0.96996	0.904765	1.03985	0.439135	0.425559	0.241	1.07385	0.953291	1.20966	0.4204	0.482	0.000455	0.784365	0.684774	0.898439	0.4562	0.4111	0.0318	0.849
rs1265761	32429575	G	A	0.1041	0.1287	0.0013	0.812808	0.974158	0.922251	0.0964	0.0986	0.851	1.03015	0.755799	1.40408	0.0938	0.1164	0.346	-0.1996	0.2117	0.819058	0.540894	1.24027		a	g	0.002263	+-+	0	0.3786	1.19172	1.06492	1.33363	0.12116	0.161575	1.32e-05	0.686578	0.577616	0.816094	0.1171	0.1031	0.0774	1.21934	0.978424	1.51959	0.1303	0.1596	0.015	1.312
rs1265762	32429093	A	C	0.517	0.5157	0.736	0.98662	0.998948	1.06679	0.5663	0.5673	0.965	1.00422	0.833665	1.20966	0.3542	0.4247	0.0313	-0.3004	0.1395	0.740522	0.563369	0.973381	99	a	c	0.4046	-+-	1.4	0.1314	0.970834	0.90558	1.04079	0.439135	0.425344	0.233	1.0752	0.954513	1.21114	0.4199	0.482	0.000396	0.782441	0.683128	0.896193	0.4444	0.4111	0.131	0.891
rs12660382	31551302	T	C	0.2607	0.2284	3.61e-05	1.22291	1.0194	1.34541	0.2927	0.2748	0.476	1.08084	0.87269	1.33864	0.3715	0.3151	0.0253	0.2981	0.1333	1.3473	1.03752	1.74957	99	t	c	5.072e-06	+++	0	0.4137	1.21228	1.11604	1.31681	0.237694	0.199864	0.000472	1.3062	1.12523	1.51627	0.3404	0.2878	0.108	1.12794	0.973775	1.30652	0.2628	0.182	3.81e-08	0.613
rs1266076	31748497	G	T	0.4951	0.4768	0.0247	1.09415	1.00709	1.1835	0.448	0.4323	0.716	1.03542	0.858519	1.24878	0.3921	0.416	0.48	-0.09501	0.13463	0.909364	0.698455	1.18396		t	g	0.0515	--+	0	0.3894	0.932953	0.870075	1.00038	0.431679	0.404762	0.146	1.0915	0.970057	1.22814	0.4016	0.4	0.272	1.07912	0.941922	1.2363	0.4509	0.4298	0.387	0.936
rs12660883	30872399	C	T	0.3664	0.3671	0.878	0.993577	0.999472	1.07842	0.3639	0.3614	0.54	1.06335	0.873689	1.29417	0.2882	0.3151	0.427	-0.1145	0.144	0.891812	0.672509	1.18263		t	c	0.9082	+-+	0	0.601	1.00431	0.933506	1.08048	0.486348	0.470095	0.202	1.07939	0.959849	1.21381	0.297	0.3023	0.247	1.09095	0.941467	1.26416	0.4765	0.4426	0.246	0.916
rs12662306	31619117	C	A	0.0299	0.0221	0.0071	1.39038	1.0823	1.76746	0.0387	0.0413	0.51	0.856158	0.539414	1.3589	0.0677	0.0445	0.439	0.2195	0.2837	1.24545	0.714229	2.17179		a	c	0.02615	-+-	-20	0.1889	0.797957	0.654005	0.973595	0.0271894	0.0176383	0.0135	1.66715	1.11658	2.4892	0.0422	0.0304	0.145	1.31127	0.911044	1.88732	0.01709	0.02154	0.341	1.315
rs12662501	31298829	T	C	0.0921	0.1054	0.0238	0.857606	0.979741	0.979837	0.0853	0.099	0.98	1.00426	0.722768	1.39537	0.059	0.0719	0.46	-0.194	0.2628	0.823658	0.492093	1.37863	99	t	c	0.02784	-+-	0	0.6657	0.873891	0.774957	0.985455	0.0739477	0.0718589	0.63	1.05695	0.843976	1.32368	0.0963	0.0846	0.929	1.01111	0.792434	1.29013	0.05876	0.07156	0.19	1.228
rs12662611	30065056	T	C	0.2444	0.2506	0.662	1.02189	1.0021	1.12606	0.1819	0.1694	0.5	1.09269	0.844474	1.41386	0.1424	0.186	0.0129	-0.5172	0.208	0.596188	0.396579	0.896264	99	t	c	0.9279	++-	41.4	0.03304	1.00411	0.918979	1.09712	0.155829	0.160623	0.559	0.953047	0.810674	1.12042	0.1699	0.1878	0.253	0.901309	0.754099	1.07726	0.1314	0.1887	0.000621	1.444
rs12663103	32269302	C	T	0.0352	0.0615	1.04e-07	0.5768	0.894427	0.706453	0.0535	0.0453	0.499	1.15616	0.759329	1.76036	0.0556	0.024	0.00294	1.1048	0.3715	3.01862	1.45741	6.25224		t	c	0.0002742	+--	83.6	5.144e-06	1.38944	1.16383	1.65878	0.0324232	0.0604561	4.87e-06	0.513685	0.379875	0.694631	0.0559	0.0249	6.43e-06	2.31924	1.60929	3.34239	0.02457	0.0975	1.28e-10	4.178
rs12663184	30409579	T	C	0.0543	0.0563	0.766	0.974442	0.99559	1.15584	0.0941	0.0897	0.86	0.971115	0.700649	1.34599	0.0773	0.0488	0.0845	0.4819	0.2794	1.61915	0.936389	2.79973	99	t	c	0.8991	--+	-30	0.2146	1.00944	0.872473	1.16792	NA	NA	NA	NA	NA	NA	0.0576	0.0577	0.767	0.957374	0.717915	1.2767	NA	NA	NA	NA
rs12665186	30064821	G	A	0.2442	0.2504	0.644	1.02314	1.00223	1.12754	0.1819	0.1694	0.499	1.09299	0.844644	1.41436	0.1389	0.1826	0.011	-0.5329	0.2096	0.5869	0.389179	0.885074		a	g	0.9162	--+	43.8	0.02839	0.995212	0.910658	1.08762	0.155838	0.160623	0.56	0.953103	0.810722	1.12049	0.1554	0.1852	0.271	0.903984	0.75529	1.08195	0.1314	0.1887	0.000621	1.444
rs12665339	30709211	G	A	0.2172	0.2243	0.129	0.928746	0.992966	1.02181	0.2277	0.2349	0.516	0.928839	0.743419	1.16051	0.2795	0.2808	0.616	0.07837	0.15648	1.08152	0.795861	1.46972		a	g	0.1473	++-	0	0.6456	1.06439	0.978358	1.15798	0.254266	0.226549	0.0571	1.14041	0.996414	1.30521	0.2365	0.2686	0.0395	0.85095	0.729743	0.992289	0.2447	0.2235	0.158	0.883
rs12665501	31616048	G	T	0.0299	0.0221	0.00767	1.38547	1.08128	1.76073	0.0387	0.0411	0.516	0.857958	0.540442	1.36202	0.0677	0.0445	0.439	0.2195	0.2837	1.24545	0.714229	2.17179		t	g	0.02727	-+-	-22.9	0.1964	0.799475	0.655377	0.975255	0.0275256	0.0180465	0.0157	1.6367	1.10256	2.42961	0.0422	0.0303	0.141	1.31455	0.913421	1.89185	0.01709	0.02131	0.345	1.312
rs12665745	31549880	A	G	0.2495	0.2133	8.6e-06	1.24679	1.02166	1.374	0.2713	0.2575	0.719	1.04056	0.837586	1.29272	0.3633	0.31	0.0248	0.3054	0.1361	1.35717	1.0394	1.77208	99	a	g	2.59e-06	+++	-39.6	0.2387	1.2236	1.12492	1.33094	0.248535	0.212551	0.00097	1.27964	1.10586	1.48073	0.3296	0.2856	0.225	1.09568	0.945404	1.26984	0.2628	0.1846	1.28e-07	0.626
rs1269556	30516766	C	T	0.5268	0.5296	0.784	1.01109	1.00087	1.09413	0.4968	0.4752	0.0409	1.22402	1.00835	1.48582	0.3104	0.3533	0.117	-0.2292	0.1462	0.795169	0.597051	1.05903		t	c	0.545	--+	37	0.04191	0.978338	0.911507	1.05007	0.417593	0.402856	0.337	1.06073	0.940496	1.19635	0.3249	0.3774	0.145	0.897182	0.775265	1.03827	0.3771	0.4182	0.154	1.116
rs130067	31226490	G	T	0.3246	0.3172	0.688	1.01721	1.00142	1.10544	0.2398	0.2465	0.367	0.904114	0.726344	1.12539	0.3281	0.3134	0.51	0.0963	0.1463	1.10109	0.826589	1.46675		t	g	0.8215	-+-	0	0.507	0.991437	0.919737	1.06873	0.351536	0.353701	0.353	0.943232	0.833761	1.06708	0.3277	0.299	0.244	1.08812	0.944122	1.25408	0.3162	0.3249	0.686	1.034
rs130072	31220463	T	C	0.0447	0.0602	0.00029	0.711379	0.939204	0.855244	0.0422	0.0545	0.559	0.875378	0.560239	1.36778	0.0295	0.0394	0.224	-0.4398	0.3619	0.644165	0.316914	1.30934	99	t	c	0.0001713	---	0	0.6603	0.728039	0.616917	0.859177	0.0346985	0.0389415	0.702	0.940875	0.687621	1.2874	0.0503	0.049	0.907	0.981179	0.713376	1.34952	0.02991	0.04053	0.106	1.415
rs130076	31230461	A	G	0.0582	0.0499	0.00678	1.27264	1.04298	1.51532	0.1205	0.1305	0.99	0.998099	0.749819	1.32859	0.0226	0.0274	0.362	-0.358	0.3926	0.699073	0.323843	1.50907	99	a	g	0.03672	+--	-5.3	0.1497	1.16871	1.00973	1.35272	NA	NA	NA	NA	NA	NA	0.0247	0.0486	0.00565	0.5907	0.406866	0.857595	0.08654	0.008569	2.29e-18	0.139
rs13118	31935265	T	A	0.0719	0.089	0.0175	0.829469	0.971579	0.967774	0.0946	0.0973	0.544	1.10476	0.800644	1.5244	0.0097	0.0204	0.163	-0.8294	0.5941	0.436311	0.136172	1.39799		a	t	0.042	+-+	-4.5	0.1474	1.15408	1.00513	1.32509	0.0431752	0.0696489	0.000145	0.604015	0.461251	0.790966	0.0299	0.038	0.838	1.03978	0.715976	1.51003	0.04594	0.104	5.02e-07	2.335
rs1318631	29743487	A	G	0.2931	0.283	0.874	1.00704	1.00061	1.09842	0.307	0.3137	0.299	0.896193	0.728925	1.10184	0.2587	0.2911	0.225	-0.1851	0.1526	0.831021	0.616192	1.12075	99	a	g	0.574	+--	-76.9	0.3228	0.978045	0.905181	1.05677	0.278157	0.236015	0.000211	1.28535	1.12596	1.46731	0.2812	0.2789	0.891	0.989539	0.851777	1.14958	0.2778	0.2304	0.0147	0.811
rs13191375	31927143	A	C	0.0752	0.0903	0.0484	0.857521	0.976813	0.998916	0.101	0.0981	0.424	1.13519	0.832215	1.54846	0.0227	0.0399	0.0449	-0.7879	0.3929	0.454799	0.21056	0.982342	99	a	c	0.08054	-+-	27.3	0.06378	0.886743	0.774879	1.01476	0.0416138	0.068148	7.55e-05	0.581259	0.439549	0.768657	0.0555	0.052	0.148	0.79218	0.577799	1.0861	0.04594	0.1047	3.64e-07	2.359
rs13191519	31373731	C	T	0.0671	0.0591	0.0107	1.24116	1.03649	1.4651	0.135	0.1477	0.979	0.996431	0.759831	1.3067	0.0347	0.0462	0.253	-0.3564	0.3121	0.700192	0.379798	1.29087		t	c	0.06416	-++	9	0.1111	0.87792	0.764917	1.00762	NA	NA	NA	NA	NA	NA	0.0388	0.0602	0.018	0.684517	0.49997	0.937184	NA	NA	NA	NA
rs13192469	31634835	C	T	0.0623	0.0721	0.0433	0.850271	0.974807	0.995122	0.0852	0.0853	0.49	0.889229	0.637371	1.24061	0.0885	0.0839	0.901	-0.02743	0.21967	0.972943	0.632558	1.49649		t	c	0.03993	+++	0	0.8368	1.15212	1.00658	1.3187	0.148464	0.178356	0.00481	0.797702	0.680529	0.93505	0.0839	0.084	0.73	1.04341	0.819764	1.32807	0.1581	0.1762	0.142	1.165
rs13192471	32779081	C	T	0.181	0.1998	0.0132	0.880364	0.987235	0.973753	0.1096	0.0963	0.286	1.1878	0.865846	1.62946	0.1059	0.1045	0.57	0.1234	0.217	1.13134	0.739397	1.73104		t	c	0.06282	+--	3.3	0.1264	1.09297	0.995223	1.20032	0.190557	0.223537	0.00797	0.823076	0.711986	0.951499	0.1369	0.1187	0.0775	1.19934	0.980156	1.46753	0.1838	0.2202	0.0145	1.263
rs13194087	31967557	A	G	0.1213	0.1451	0.0127	0.855132	0.980927	0.967102	0.1344	0.1312	0.877	1.02277	0.768408	1.36132	0.0317	0.055	0.113	-0.5251	0.3316	0.591496	0.308808	1.13296	99	a	g	0.01362	-+-	-50.5	0.2647	0.869184	0.777612	0.971541	0.0398891	0.070466	1.83e-06	0.528498	0.40107	0.696414	0.0527	0.0846	0.0472	0.761309	0.581543	0.996645	0.03632	0.1068	1.48e-09	3.098
rs13195066	30668775	G	A	0.1883	0.1955	0.165	0.931732	0.99296	1.02964	0.1458	0.1584	0.688	0.947252	0.72727	1.23377	0.0972	0.1113	0.933	-0.01788	0.21102	0.982279	0.649548	1.48545		a	g	0.1548	+++	0	0.9665	1.06844	0.975368	1.17039	0.211681	0.208818	0.831	1.01595	0.878675	1.17467	0.1387	0.1501	0.375	0.916865	0.756992	1.1105	0.2169	0.2059	0.893	0.988
rs13195441	32851276	A	G	0.4965	0.4267	1.95e-12	1.32453	1.02225	1.43239	0.4639	0.4275	0.0156	1.25591	1.04416	1.51061	0.3438	0.3288	0.723	0.04995	0.14096	1.05122	0.797454	1.38574	99	a	g	3.542e-13	+++	-53	0.2707	1.29525	1.20795	1.38885	0.414676	0.394363	0.197	1.08346	0.959145	1.22389	0.4008	0.4165	0.525	0.956507	0.834052	1.09694	0.437	0.3854	0.0117	0.824
rs13196724	32189400	G	C	0.0555	0.0633	0.443	0.935401	0.988667	1.10949	0.0431	0.0408	0.574	0.871012	0.538121	1.40983	0.026	0.0394	0.308	-0.36382	0.35701	0.695016	0.345225	1.39923		c	g	0.2645	+++	0	0.7055	1.09341	0.934728	1.27903	NA	NA	NA	NA	NA	NA	0.0295	0.0489	0.0529	0.709869	0.501738	1.00434	0.01068	0.01065	0.952	0.978
rs13198118	30878711	G	T	0.3885	0.3775	0.603	1.02172	1.00174	1.10789	0.4007	0.4199	0.299	0.903463	0.74594	1.09425	0.4685	0.4583	0.847	0.0256	0.1327	1.02593	0.790973	1.33068		t	g	0.9004	-+-	0	0.5039	0.995411	0.926505	1.06944	0.472616	0.46394	0.815	1.01418	0.901155	1.14137	0.4323	0.4127	0.264	1.08148	0.942586	1.24084	0.4754	0.4414	0.205	0.909
rs13199524	32174743	T	C	0.0784	0.0609	2.41e-05	1.38748	1.05104	1.61525	0.1048	0.0928	0.0865	1.32803	0.960136	1.8369	0.0174	0.0291	0.101	-0.7286	0.4444	0.482584	0.201972	1.15307	99	t	c	2.239e-05	++-	27.1	0.0644	1.34192	1.17126	1.53745	NA	NA	NA	NA	NA	NA	0.034	0.0433	0.353	0.84525	0.592897	1.20501	0.005342	0.002316	0.284	0.529
rs13199787	32813254	C	T	0.2083	0.2691	8.96e-12	0.717961	0.96895	0.789668	0.2272	0.2536	0.129	0.840045	0.670784	1.05202	0.2726	0.2962	0.312	-0.1502	0.1487	0.860536	0.642973	1.15171		t	c	6.247e-12	+++	-53.1	0.2707	1.34232	1.23431	1.45978	0.183732	0.205895	0.0506	0.86346	0.744626	1.00126	0.237	0.2459	0.502	0.948816	0.813835	1.10618	0.1485	0.233	6.98e-08	1.753
rs13202464	31452562	G	A	0.152	0.1277	0.000653	1.21077	1.02126	1.35153	0.106	0.1087	0.949	1.00997	0.743304	1.3723	0.0584	0.0479	0.274	0.329	0.301	1.38958	0.770312	2.50668		a	g	0.0007512	---	0	0.482	0.839205	0.757888	0.929248	0.176034	0.129084	4.14e-05	1.40638	1.19588	1.65393	0.0858	0.0968	0.997	0.999575	0.79081	1.26345	0.1709	0.1151	7.73e-06	0.62
rs13204139	32860663	A	G	0.0295	0.0302	0.795	0.969902	0.992987	1.22109	0.0422	0.0458	0.668	1.1055	0.698562	1.7495	0.0226	0.012	0.307	0.5218	0.5105	1.68506	0.619539	4.58312	99	a	g	0.8679	-++	0	0.5304	1.01725	0.83145	1.24456	0.0102389	0.00967857	0.738	0.90801	0.514612	1.60215	0.0148	0.0219	0.485	0.836296	0.506286	1.38142	0.009615	0.01042	0.975	1.012
rs13204228	30842234	G	A	0.0603	0.0712	0.00678	0.800339	0.964728	0.940362	0.0742	0.0637	0.438	1.15696	0.800371	1.67243	0.0399	0.036	0.999	0.0003522	0.3412	1.00035	0.512528	1.95249		a	g	0.03415	+--	-16.1	0.1786	1.16871	1.01171	1.35007	0.0711001	0.0703376	0.565	1.07044	0.84963	1.34864	0.0386	0.0412	0.946	1.01183	0.718823	1.42428	0.06944	0.05512	0.214	0.826
rs13204672	32690774	G	A	0.0869	0.0657	1.34e-06	1.43435	1.05417	1.66025	0.1193	0.1131	0.114	1.27265	0.944024	1.71567	0.0226	0.036	0.169	-0.5488	0.3988	0.577643	0.264359	1.26219		a	g	2.143e-06	--+	24.5	0.07061	0.731104	0.642264	0.832232	NA	NA	NA	NA	NA	NA	0.0424	0.0468	0.879	1.02594	0.738208	1.42581	NA	NA	NA	NA
rs13211318	32210658	C	A	0.0792	0.0615	2.8e-05	1.38098	1.04995	1.6061	0.1145	0.1015	0.0775	1.323	0.969708	1.805	0.0191	0.036	0.0383	-0.8571	0.4138	0.424391	0.188596	0.954992		a	c	3.544e-05	--+	49.1	0.01966	0.753821	0.659372	0.8618	NA	NA	NA	NA	NA	NA	0.0349	0.0459	0.223	0.806583	0.570832	1.1397	0.004274	0.002547	0.668	0.765
rs13211368	31663797	A	G	0.016	0.0176	0.562	0.91299	0.972358	1.24223	0.0214	0.0224	0.324	0.715267	0.367544	1.39196	0.0109	0.0036	0.238	1.0495	0.8897	2.85622	0.499418	16.335	99	a	g	0.4584	--+	-86	0.3412	0.900865	0.68361	1.18716	NA	NA	NA	NA	NA	NA	0.0065	0.0133	0.0751	0.507922	0.240885	1.07098	0.003205	0.005327	0.285	1.964
rs13214831	30839484	A	G	0.4272	0.4309	0.524	0.97416	0.997893	1.05588	0.4024	0.3985	0.435	1.07939	0.891162	1.30739	0.3264	0.3545	0.261	-0.1569	0.1395	0.85479	0.650301	1.12358	99	a	g	0.5692	-+-	0	0.3758	0.979415	0.911616	1.05226	NA	NA	NA	NA	NA	NA	0.3473	0.352	0.183	1.09941	0.956134	1.26416	NA	NA	NA	NA
rs13215	32921830	A	C	0.0073	0.0094	0.672	0.906613	0.956426	1.42816	0.0159	0.0093	0.0547	2.21156	0.984151	4.96978	0	0.0034	0.983	-13.3101	624.121	1.65767e-06	0	#NUM!	99	a	c	0.5676	-+-	-12.9	0.17	1.12255	0.755246	1.66848	NA	NA	NA	NA	NA	NA	0.0042	0.0021	0.0763	3.23898	0.883267	11.8775	NA	NA	NA	NA
rs13215409	30979598	C	A	0.4506	0.4706	0.0353	0.918274	0.993253	0.994157	0.4597	0.4571	0.67	0.960213	0.796596	1.15744	0.3906	0.4024	0.733	-0.04645	0.13589	0.954612	0.7314	1.24595		a	c	0.03408	+++	0	0.888	1.07918	1.00566	1.15808	0.414824	0.418721	0.93	0.994712	0.883297	1.12018	0.4325	0.4407	0.201	1.09339	0.953398	1.25395	0.391	0.4562	0.00518	1.243
rs13217108	31903119	T	C	0.0328	0.0259	0.00986	1.35421	1.07232	1.70489	0.0735	0.0713	0.234	1.24845	0.866539	1.79867	0.0087	0.0171	0.246	-0.7095	0.6113	0.49189	0.148429	1.63011	99	t	c	0.009443	++-	-48.7	0.2606	1.28995	1.06431	1.56342	NA	NA	NA	NA	NA	NA	0.0159	0.0305	0.0385	0.613599	0.386373	0.974458	0.007479	0.002547	0.109	0.434
rs13217120	32043907	C	G	0.0576	0.0641	0.571	0.952667	0.991909	1.12643	0.0506	0.0452	0.888	0.96997	0.633785	1.48448	0.026	0.0411	0.277	-0.38561	0.35452	0.680036	0.339436	1.3624	99	c	g	0.4218	---	0	0.6443	0.939601	0.807029	1.09395	NA	NA	NA	NA	NA	NA	0.0265	0.0485	0.0156	0.642164	0.448449	0.919559	0.009615	0.01088	0.822	1.091
rs13437000	33213042	C	T	0.4971	0.4726	0.0153	1.1014	1.00757	1.19083	0.4373	0.4217	0.328	1.10117	0.907659	1.33593	0.4358	0.4418	0.6	0.0685	0.1305	1.0709	0.829212	1.38303		t	c	0.007849	---	0	0.9788	0.909828	0.848674	0.975388	0.53413	0.495267	0.00137	1.21154	1.07692	1.36299	0.4707	0.4936	0.628	0.967048	0.844441	1.10746	0.5331	0.4847	0.00837	0.821
rs1345228	29540369	G	A	0.1839	0.1994	0.00726	0.872659	0.986548	0.963889	0.2303	0.2355	0.463	0.92118	0.739909	1.14686	0.2309	0.1918	0.23	0.2002	0.1667	1.22165	0.881146	1.69373		a	g	0.01992	++-	-6.1	0.1517	1.10916	1.01651	1.21024	0.221254	0.217684	0.643	1.03413	0.897364	1.19175	0.2104	0.2304	0.281	0.916159	0.781372	1.0742	0.2532	0.2057	0.00361	0.77
rs1345229	30290374	A	G	0.1546	0.158	0.732	1.01907	1.00205	1.13547	0.1736	0.1478	0.382	1.11997	0.868736	1.44385	0.2883	0.2774	0.185	0.2019	0.1523	1.22373	0.907912	1.64939	99	a	g	0.297	+++	0	0.4604	1.05148	0.956694	1.15566	0.101251	0.105422	0.415	0.923284	0.761618	1.11927	0.242	0.2458	0.542	0.953075	0.816532	1.11245	0.1197	0.1144	0.646	0.947
rs1351383	32930247	C	A	0.3795	0.3937	0.158	0.943905	0.995385	1.02265	0.3667	0.3802	0.455	0.929991	0.768777	1.12501	0.4428	0.4141	0.103	0.2224	0.1363	1.24907	0.956238	1.63158		a	c	0.2717	++-	0.2	0.1349	1.04071	0.969235	1.11745	0.339705	0.358644	0.243	0.928963	0.820698	1.05151	0.418	0.3739	0.0241	1.17213	1.02104	1.34558	0.3472	0.3594	0.868	1.013
rs1362070	29850278	C	T	0.2965	0.3156	0.339	0.957165	0.996077	1.04708	0.2699	0.2639	0.415	1.10003	0.87459	1.38359	0.1597	0.1866	0.0562	-0.3714	0.1945	0.689768	0.471131	1.00987		t	c	0.3231	+-+	5.8	0.1196	1.04206	0.960278	1.13081	0.293515	0.291738	0.942	1.00476	0.883518	1.14264	0.1839	0.2232	0.215	0.899172	0.760001	1.06383	0.2436	0.3004	0.00787	1.26
rs1362073	29491299	T	C	0.2626	0.255	0.787	1.01229	1.00108	1.10603	0.2928	0.2935	0.929	0.990741	0.807606	1.2154	0.2865	0.2808	0.596	0.08031	0.15145	1.08362	0.805307	1.45813	99	t	c	0.73	+-+	0	0.8855	1.0139	0.937442	1.09658	0.29133	0.314445	0.116	0.903256	0.795233	1.02595	0.2998	0.284	0.0758	1.14106	0.986405	1.31997	0.313	0.3108	0.671	1.035
rs1362076	29549148	T	G	0.1003	0.1356	1.21e-05	0.735437	0.958583	0.843969	0.0914	0.0787	0.0597	1.40551	0.986322	2.00285	0.1372	0.1644	0.0588	-0.3911	0.207	0.676313	0.45076	1.01473	99	t	g	0.0001404	-+-	66	0.002786	0.788518	0.697743	0.891102	0.0489192	0.0729346	0.000476	0.641327	0.496068	0.829121	0.1369	0.1405	0.418	0.922537	0.759001	1.12131	0.05342	0.1183	5.72e-07	2.198
rs1362088	30317815	C	T	0.0681	0.06	0.0318	1.1882	1.02752	1.39081	0.0371	0.0487	0.443	0.833601	0.523763	1.32673	0.0466	0.0411	0.547	-0.1815	0.3015	0.834018	0.461885	1.50597		t	c	0.1129	-++	-31.3	0.218	0.889674	0.769859	1.02814	0.0938567	0.0847676	0.289	1.11668	0.911201	1.36848	0.0516	0.0399	0.18	1.25404	0.90067	1.74606	0.07692	0.06855	0.456	0.901
rs1362089	30317781	G	T	0.3596	0.3373	0.0764	1.07656	1.00604	1.16808	0.3446	0.3469	0.735	0.966243	0.791808	1.17911	0.2934	0.2723	0.834	0.03163	0.15065	1.03214	0.768247	1.38667		t	g	0.1294	-+-	0	0.6068	0.944972	0.878352	1.01665	0.319113	0.285714	0.00524	1.197	1.05529	1.35774	0.2769	0.3196	0.116	0.886329	0.762454	1.03033	0.2959	0.2591	0.0194	0.822
rs1362104	30209635	G	A	0.4734	0.4654	0.383	1.03569	1.00277	1.12069	0.5169	0.5083	0.908	1.01119	0.83718	1.22137	0.4111	0.3722	0.38	0.1239	0.1411	1.1319	0.858425	1.49251		a	g	0.2964	---	0	0.7971	0.963194	0.89775	1.03341	0.369738	0.37543	0.807	1.01526	0.899343	1.14611	0.4053	0.4068	0.389	1.0626	0.925549	1.21996	0.3739	0.3868	0.808	1.019
rs1362126	29798998	A	G	0.4073	0.3941	0.87	1.00684	1.00056	1.0924	0.4024	0.4188	0.294	0.899964	0.739057	1.0959	0.3576	0.4075	0.17	-0.1952	0.1422	0.82267	0.622562	1.0871	99	a	g	0.5489	+--	-50.8	0.2656	0.978045	0.909449	1.05181	0.439704	0.405336	0.0113	1.16571	1.03533	1.31251	0.3869	0.3918	0.732	0.976497	0.852188	1.11894	0.4818	0.3798	2.61e-07	0.67
rs1383261	32873429	T	C	0.367	0.3723	0.649	0.981317	0.998472	1.0642	0.3916	0.3689	0.451	1.07719	0.887987	1.30672	0.3576	0.3682	0.992	0.001417	0.142187	1.00142	0.75785	1.32327	99	t	c	0.9034	-++	0	0.683	0.99551	0.926234	1.06997	0.4562	0.405551	0.000463	1.23847	1.0986	1.39615	0.3748	0.3862	0.609	0.964661	0.840419	1.10727	0.4541	0.3812	3.33e-05	0.725
rs1383265	32847866	C	T	0.3617	0.3319	0.00112	1.14597	1.01123	1.24386	0.3542	0.3585	0.805	0.976295	0.807038	1.18105	0.4149	0.3545	0.0337	0.2872	0.1353	1.33269	1.02226	1.7374		t	c	0.0007668	-+-	-3.6	0.145	0.883115	0.821338	0.949538	0.414676	0.415878	0.912	1.00682	0.892417	1.13589	0.3726	0.3466	0.0627	1.14219	0.992968	1.31383	0.4295	0.4013	0.229	0.912
rs1383267	32941624	A	G	0.3778	0.3932	0.121	0.938615	0.994937	1.01692	0.3639	0.3759	0.567	0.946192	0.78289	1.14356	0.4358	0.4075	0.104	0.2205	0.1355	1.2467	0.955921	1.62593	99	a	g	0.2484	--+	1.1	0.1323	0.958966	0.893108	1.02968	0.33959	0.358431	0.249	0.929703	0.821275	1.05245	0.4097	0.3685	0.0161	1.18495	1.03203	1.36052	0.3494	0.3594	0.958	1.004
rs1419632	29481228	C	A	0.3143	0.3293	0.0317	0.912288	0.992341	0.991983	0.3988	0.3857	0.844	1.01919	0.843439	1.23157	0.3819	0.3493	0.24	0.1656	0.141	1.1801	0.895154	1.55575		a	c	0.1329	+--	-6	0.1514	1.05823	0.982857	1.13939	0.340728	0.361015	0.205	0.924032	0.817657	1.04425	0.3869	0.3737	0.138	1.10857	0.967454	1.27027	0.3707	0.362	0.965	1.003
rs1419633	29481192	T	C	0.3144	0.3296	0.0303	0.911613	0.99228	0.991249	0.4	0.3866	0.815	1.0229	0.84654	1.236	0.3815	0.3488	0.235	0.1677	0.1412	1.18258	0.896684	1.55964	99	t	c	0.1335	-++	-2.4	0.142	0.945066	0.877751	1.01754	0.340728	0.361015	0.205	0.924032	0.817657	1.04425	0.386	0.3724	0.112	1.11694	0.974516	1.28019	0.3707	0.362	0.965	1.003
rs1419640	29458833	T	G	0.4789	0.4669	0.596	1.02187	1.00173	1.107	0.4818	0.4848	0.434	0.927975	0.769565	1.11899	0.4444	0.4486	0.945	-0.009585	0.139176	0.990461	0.753995	1.30109	99	t	g	0.8766	+--	0	0.646	1.00562	0.936738	1.07956	0.505986	0.523629	0.353	0.945812	0.840798	1.06394	0.4604	0.4657	0.614	0.96604	0.844602	1.10494	0.5288	0.4849	0.0793	0.876
rs1419642	29500214	A	G	0.1667	0.1558	0.172	1.07841	1.00821	1.20175	0.1615	0.1759	0.133	0.827704	0.646832	1.05915	0.1733	0.1933	0.22	-0.2038	0.1661	0.815625	0.588984	1.12948	99	a	g	0.7941	+--	28.1	0.06192	1.01268	0.921029	1.11345	0.174435	0.170769	0.506	1.0541	0.902617	1.23101	0.1746	0.1771	0.0222	0.809842	0.675963	0.970235	0.2265	0.1501	3.27e-08	0.593
rs1419653	30453118	C	T	0.3333	0.3286	0.92	1.00422	1.00034	1.08976	0.3867	0.3834	0.946	1.00645	0.834898	1.21324	0.2986	0.2568	0.251	0.166	0.1447	1.18057	0.889041	1.5677		t	c	0.683	---	0	0.5588	0.985013	0.916289	1.05889	NA	NA	NA	NA	NA	NA	0.2952	0.3022	0.998	0.999805	0.861969	1.15968	NA	NA	NA	NA
rs1419673	30204696	G	A	0.2199	0.2202	0.419	0.961299	0.996229	1.05787	0.2578	0.2512	0.488	0.927178	0.748664	1.14826	0.3316	0.2637	0.047	0.29972	0.15086	1.34948	1.00404	1.81377		a	g	0.6775	++-	18.5	0.08597	1.01796	0.936048	1.10704	0.185266	0.171916	0.0711	1.14991	0.988646	1.33747	0.2658	0.2726	0.765	1.02338	0.879342	1.19101	0.188	0.1642	0.144	0.866
rs1419689	30478567	C	A	0.4067	0.3996	0.242	1.04827	1.00373	1.13438	0.3587	0.3244	0.0257	1.25885	1.02852	1.54076	0.2593	0.2979	0.195	-0.205	0.1583	0.814647	0.59734	1.11101		a	c	0.1205	--+	28.8	0.06017	0.944877	0.879642	1.01495	0.31633	0.286049	0.0308	1.15127	1.01335	1.30796	0.27	0.3249	0.0149	0.830998	0.715901	0.964599	0.2927	0.261	0.0259	0.831
rs1419881	31238572	G	A	0.402	0.4294	0.0155	0.906513	0.99223	0.981501	0.459	0.4652	0.644	1.04569	0.86493	1.26423	0.4479	0.4949	0.108	-0.213	0.1323	0.808156	0.623561	1.0474		a	g	0.01574	+-+	-41.2	0.2427	1.09079	1.01647	1.17053	0.433447	0.438253	0.904	1.00737	0.89457	1.13439	0.4558	0.4678	0.711	0.974852	0.852141	1.11523	0.4252	0.4873	0.000802	1.293
rs1426713	32306027	T	C	0.0446	0.0357	0.024	1.25047	1.04435	1.5184	0.0598	0.052	0.293	1.24297	0.828432	1.86492	0.0212	0.0258	0.675	-0.1834	0.4376	0.832435	0.353068	1.96265	99	t	c	0.01852	++-	0	0.6616	1.229	1.03531	1.45893	0.0639204	0.047776	0.0477	1.29519	1.00459	1.66986	0.0368	0.0269	0.0659	1.43966	0.976297	2.12295	0.05021	0.04377	0.309	0.834
rs1431399	33149012	A	G	0.3658	0.4351	7.54e-13	0.745373	0.976667	0.807728	0.3687	0.4089	0.209	0.885104	0.731685	1.07069	0.309	0.3476	0.16	-0.1973	0.1403	0.820944	0.623574	1.08079	99	a	g	5.374e-13	---	-38.3	0.2354	0.768665	0.715596	0.82567	0.353242	0.386188	0.00346	0.835189	0.739813	0.94286	0.3007	0.3245	0.683	0.969736	0.836554	1.12412	0.3611	0.4055	0.0193	1.204
rs1431401	33149164	G	A	0.3658	0.435	8.26e-13	0.745783	0.97671	0.808173	0.3687	0.4089	0.209	0.885122	0.7317	1.07071	0.309	0.3476	0.16	-0.1973	0.1403	0.820944	0.623574	1.08079		a	g	5.87e-13	+++	-39.2	0.2377	1.30044	1.21065	1.39688	0.35425	0.386488	0.00422	0.838392	0.742678	0.946442	0.3007	0.3245	0.684	0.969765	0.836578	1.12416	0.3611	0.4055	0.0193	1.204
rs14365	31743689	C	T	0.3903	0.3931	0.769	0.98823	0.999064	1.06956	0.3301	0.3219	0.869	0.983281	0.804744	1.20143	0.2795	0.2928	0.593	-0.07779	0.14532	0.925159	0.695853	1.23003		t	c	0.6478	+++	0	0.9088	1.01674	0.946913	1.09171	0.426621	0.399742	0.138	1.09385	0.971711	1.23134	0.2938	0.2768	0.0248	1.18484	1.02177	1.37393	0.4466	0.427	0.394	0.937
rs14398	33362643	G	A	0.0673	0.0595	0.119	1.13377	1.02002	1.32765	0.081	0.0906	0.254	0.8244	0.591482	1.14904	0.0608	0.0719	0.77	-0.07448	0.25521	0.928226	0.562878	1.53071		a	g	0.4218	-++	-26.2	0.205	0.94535	0.824152	1.08437	0.0648464	0.0611015	0.411	1.10704	0.869741	1.40908	0.0805	0.0576	0.0838	1.27147	0.968429	1.66933	0.0438	0.05998	0.0834	1.368
rs1475865	31765392	T	C	0.0447	0.035	0.00448	1.32714	1.05679	1.61315	0.0904	0.0803	0.235	1.22348	0.877123	1.70661	0.0148	0.0107	0.478	0.3536	0.4981	1.42419	0.536507	3.78057	99	t	c	0.001753	+++	0	0.9033	1.3033	1.10416	1.53836	0.00853242	0.0126936	0.0371	0.54749	0.302883	0.989642	0.0154	0.0274	0.163	0.71308	0.443467	1.14661	0.01068	0.01251	0.705	1.149
rs1476016	29030698	G	A	0.3967	0.3921	0.935	0.996459	0.999699	1.08481	0.3359	0.3511	0.775	0.969476	0.783908	1.19897	0.2899	0.3065	0.151	-0.2128	0.1482	0.808318	0.604549	1.08077		a	g	0.5809	+++	0	0.3974	1.02163	0.946818	1.10235	0.420364	0.437608	0.363	0.945726	0.838478	1.06669	0.344	0.3377	0.567	0.9553	0.81697	1.11705	NA	NA	NA	NA
rs1480380	33021224	T	C	0.0096	0.0148	0.0632	0.69344	0.86815	1.02033	0.006	0.0075	0.726	0.810503	0.25	2.62767	0.0052	0.0051	0.684	0.3927	0.9654	1.48097	0.223245	9.82455	99	t	c	0.07796	--+	0	0.7288	0.72325	0.504469	1.03691	NA	NA	NA	NA	NA	NA	0.0061	0.0041	0.157	2.04998	0.758853	5.53786	0.005342	0.0044	0.476	0.677
rs1480383	32848834	C	A	0.3435	0.3262	0.103	1.072	1.00583	1.16549	0.361	0.3349	0.401	1.08841	0.893286	1.32616	0.349	0.3527	0.847	0.02743	0.14255	1.02781	0.77727	1.35911		a	c	0.06968	---	0	0.9467	0.933607	0.866768	1.0056	0.383283	0.300471	2.37e-09	1.46105	1.28978	1.65506	0.338	0.3641	0.35	0.935373	0.813138	1.07598	0.3718	0.277	3.68e-08	0.643
rs149392	32997949	C	T	0.0679	0.0749	0.158	0.895986	0.983381	1.04368	0.0637	0.0708	0.529	0.887098	0.610921	1.28813	0.1406	0.1182	0.397	0.1604	0.1895	1.17398	0.809758	1.70203		t	c	0.2533	++-	0	0.407	1.07993	0.946478	1.23221	0.0420933	0.0354991	0.322	1.16559	0.862474	1.57523	0.1238	0.0784	5.68e-05	1.61835	1.28021	2.0458	0.02244	0.03404	0.0276	1.717
rs151719	33011878	C	T	0.2423	0.257	0.169	0.93869	0.994316	1.02719	0.2349	0.2459	0.146	0.850356	0.68329	1.05827	0.2031	0.2226	0.828	0.03414	0.15674	1.03473	0.761039	1.40685		t	c	0.08816	++-	0	0.5644	1.07251	0.989693	1.16225	0.254835	0.253657	0.638	1.0327	0.903376	1.18053	0.2114	0.193	0.0341	1.20115	1.01386	1.42304	0.2596	0.2635	0.946	0.994
rs1535948	33891861	A	G	0.262	0.2799	0.0549	0.914708	0.991916	1.00189	0.2786	0.2719	0.99	1.00143	0.792803	1.26496	0.3271	0.3214	0.716	-0.051	0.1403	0.950279	0.721814	1.25106	99	a	g	0.07002	-+-	0	0.766	0.927836	0.855522	1.00626	0.321388	0.333477	0.336	0.940936	0.830977	1.06544	0.2806	0.2918	0.674	0.967245	0.828257	1.12956	0.3184	0.3286	0.451	1.063
rs1535950	33893805	A	G	0.3651	0.3955	0.00363	0.88361	0.989736	0.960442	0.3513	0.3539	0.744	0.964795	0.777848	1.19667	0.3574	0.3466	0.761	-0.04184	0.13766	0.959023	0.732235	1.25605	99	a	g	0.00505	---	0	0.6709	0.898616	0.833955	0.96829	0.374858	0.416523	0.0025	0.832093	0.738276	0.937832	0.3145	0.3374	0.456	0.944324	0.812311	1.09779	0.3825	0.4247	0.0144	1.208
rs1536036	33739992	G	A	0.3725	0.3719	0.931	1.00352	1.00028	1.08692	0.3855	0.373	0.127	1.16367	0.957772	1.41384	0.3455	0.3596	0.433	-0.10611	0.13531	0.899326	0.689825	1.17245		a	g	0.6715	--+	-44.4	0.2503	0.984718	0.917092	1.05733	0.368032	0.374139	0.43	0.95264	0.844332	1.07484	0.3427	0.365	0.282	0.925522	0.803685	1.06583	0.3494	0.3865	0.0202	1.203
rs1536041	33738995	A	G	0.1372	0.1328	0.648	1.02749	1.00316	1.15431	0.1752	0.1574	0.157	1.20298	0.931298	1.55391	0.1328	0.1605	0.307	-0.1958	0.1916	0.822177	0.56477	1.1969	99	a	g	0.4925	++-	-43.7	0.2486	1.03634	0.935925	1.14754	0.142207	0.13296	0.482	1.06293	0.89708	1.25944	0.1556	0.151	0.487	1.06921	0.885513	1.29103	0.1517	0.1292	0.104	0.837
rs1541268	30211373	G	A	0.2222	0.219	0.701	0.981493	0.998223	1.07956	0.2771	0.2709	0.63	0.949699	0.76971	1.17178	0.3542	0.2945	0.108	0.23751	0.14791	1.26809	0.948955	1.69454		a	g	0.9477	++-	-35.4	0.2284	1.0028	0.922836	1.0897	0.182934	0.167587	0.0391	1.17429	1.00875	1.36699	0.3068	0.2878	0.521	1.05004	0.904508	1.21899	0.1827	0.1589	0.0868	0.842
rs1543796	29098597	G	A	0.3952	0.39	0.972	0.998569	0.999884	1.08272	0.3256	0.341	0.809	0.976051	0.801902	1.18802	0.2829	0.2981	0.227	-0.18215	0.15086	0.833476	0.620124	1.12023		a	g	0.6771	+++	0	0.5107	1.01552	0.944481	1.0919	0.426734	0.444994	0.32	0.940933	0.834401	1.06107	0.3236	0.3231	0.544	0.955752	0.825675	1.10632	NA	NA	NA	NA
rs1544403	29489885	G	A	0.0725	0.0601	0.0146	1.21014	1.02964	1.4104	0.0698	0.0718	0.616	1.1001	0.758054	1.59648	0.0573	0.0599	0.943	0.01875	0.26139	1.01893	0.610441	1.70076		a	g	0.01734	---	0	0.7574	0.8473	0.739252	0.971141	0.0778823	0.0688204	0.266	1.13675	0.908094	1.42298	0.0796	0.0753	0.485	0.913268	0.708078	1.17792	0.07051	0.06091	0.432	0.886
rs1547669	33883619	A	G	0.226	0.2423	0.0679	0.917218	0.992016	1.00638	0.1988	0.2036	0.648	0.946741	0.748345	1.19773	0.2135	0.1918	0.437	0.1222	0.1572	1.12998	0.830347	1.53774	99	a	g	0.1125	--+	0	0.4433	0.934915	0.86036	1.01593	0.190557	0.203098	0.28	0.921742	0.794799	1.06896	0.2021	0.191	0.84	1.01794	0.856415	1.20994	0.187	0.2244	0.0107	1.276
rs154973	33008620	T	C	0.0515	0.0553	0.457	0.935513	0.988359	1.11516	0.0608	0.0708	0.758	0.939	0.628865	1.40208	0.0538	0.0411	0.351	0.2932	0.3142	1.34071	0.72424	2.48192	99	t	c	0.5873	--+	0	0.5422	0.957816	0.819776	1.1191	0.0466439	0.0363597	0.0278	1.38545	1.03969	1.84619	0.0493	0.0443	0.497	1.11571	0.813652	1.52992	0.03846	0.0352	0.606	0.904
rs154978	33007274	C	T	0.4143	0.4469	0.000992	0.876323	0.98968	0.947959	0.3651	0.3991	0.232	0.890555	0.736523	1.0768	0.3524	0.4161	0.0132	-0.3356	0.1354	0.714909	0.548272	0.932192		t	c	5.571e-05	+++	-83.8	0.3369	1.15488	1.07684	1.23859	0.473834	0.496773	0.0587	0.893785	0.795467	1.00425	0.3934	0.4379	0.022	0.852442	0.743602	0.977212	0.5694	0.4775	7.27e-08	0.661
rs154983	32988423	G	T	0.0678	0.075	0.15	0.893883	0.983022	1.04129	0.0641	0.0715	0.559	0.895476	0.618385	1.29673	0.1406	0.1199	0.419	0.153	0.1891	1.16532	0.804418	1.68815		t	g	0.2441	++-	0	0.4244	1.08156	0.947898	1.23406	0.0420933	0.0354991	0.322	1.16559	0.862474	1.57523	0.1238	0.0784	5.68e-05	1.61835	1.28021	2.0458	0.02244	0.03404	0.0276	1.717
rs154984	32988397	A	G	0.074	0.0765	0.585	0.959512	0.993897	1.1127	0.0681	0.0762	0.41	0.860364	0.601638	1.23035	0.1406	0.1233	0.509	0.1242	0.1882	1.13224	0.782961	1.63734	99	a	g	0.5893	--+	0	0.5705	0.965316	0.849014	1.09755	0.0420933	0.0354991	0.322	1.16559	0.862474	1.57523	0.1257	0.0784	2.51e-05	1.65237	1.30817	2.08713	0.02244	0.03404	0.0276	1.717
rs154988	32985244	G	A	0.4139	0.4423	0.0086	0.898993	0.991579	0.973302	0.4027	0.4346	0.334	0.911321	0.75491	1.10014	0.3455	0.399	0.0493	-0.2645	0.1345	0.76759	0.589713	0.99912		a	g	0.001277	+++	0	0.5137	1.12288	1.04638	1.20498	0.448814	0.468979	0.114	0.910652	0.810817	1.02278	0.3896	0.4456	0.00233	0.808714	0.705415	0.927139	0.422	0.4924	4.22e-05	1.367
rs154989	32985151	A	G	0.4137	0.442	0.00842	0.898714	0.991553	0.973019	0.4026	0.4345	0.334	0.911358	0.75494	1.10018	0.3455	0.399	0.0493	-0.2645	0.1345	0.76759	0.589713	0.99912	99	a	g	0.00125	---	0	0.5146	0.890386	0.829726	0.955481	0.448814	0.468979	0.114	0.910652	0.810817	1.02278	0.3897	0.4467	0.00206	0.806781	0.703785	0.92485	0.406	0.4921	8.06e-07	1.462
rs1557611	30226339	T	C	0.217	0.216	0.514	0.968478	0.996925	1.06621	0.2554	0.2523	0.399	0.911895	0.735977	1.12986	0.3281	0.2637	0.0579	0.2868	0.15124	1.33216	0.990416	1.79182	99	t	c	0.7157	--+	13.1	0.1002	0.984521	0.905123	1.07088	0.182594	0.167599	0.0387	1.17486	1.00904	1.36793	0.2645	0.2739	0.935	1.00638	0.864622	1.17138	0.1827	0.1586	0.0815	0.839
rs15604	33375693	G	A	0.0216	0.0212	0.9	0.982819	0.995317	1.28856	0.0227	0.0178	0.241	1.51983	0.754642	3.06091	0.0303	0.0428	0.2	-0.4723	0.3682	0.623566	0.303015	1.28322		a	g	0.8925	+-+	-32.6	0.2213	1.01654	0.800967	1.29012	0.0318612	0.030156	0.515	1.12183	0.794706	1.5836	0.0367	0.0297	0.32	0.815007	0.544717	1.21942	0.04808	0.02686	0.00179	0.548
rs1570759	33741918	G	A	0.5169	0.5108	0.606	1.02077	1.00161	1.1037	0.5592	0.5311	0.00982	1.29429	1.06411	1.57426	0.4794	0.5189	0.164	-0.1795	0.1288	0.835688	0.649243	1.07567		a	g	0.3197	--+	49.3	0.0194	0.965219	0.900166	1.03497	0.518798	0.51821	0.703	0.977871	0.871488	1.09724	0.4994	0.5169	0.61	0.96449	0.839305	1.10835	0.4744	0.4748	0.729	0.974
rs1570760	33730911	T	C	0.2404	0.2301	0.153	1.06874	1.00608	1.17084	0.3084	0.2842	0.0497	1.22519	1.00024	1.50074	0.3021	0.3031	0.719	-0.05062	0.14072	0.95064	0.721494	1.25256	99	t	c	0.05566	++-	-69.7	0.3077	1.08091	0.998226	1.17044	0.217861	0.246343	0.0144	0.842785	0.734219	0.967403	0.276	0.296	0.171	0.902042	0.778281	1.04548	0.2254	0.2499	0.0646	1.182
rs1573294	30494394	G	A	0.0792	0.0617	5.23e-05	1.37223	1.04972	1.59963	0.0937	0.0883	0.276	1.20707	0.860288	1.69365	0.0208	0.0342	0.131	-0.6131	0.4063	0.541669	0.244278	1.20111		a	g	0.0001383	--+	24.5	0.07067	0.76529	0.666915	0.878176	NA	NA	NA	NA	NA	NA	0.0331	0.0371	0.908	0.977989	0.671807	1.42371	0.009615	0.003011	0.0159	0.313
rs1573299	30223944	T	C	0.2173	0.216	0.537	0.970193	0.997096	1.06805	0.2554	0.2523	0.399	0.911895	0.735977	1.12986	0.3281	0.2637	0.0579	0.2868	0.15124	1.33216	0.990416	1.79182	99	t	c	0.7391	--+	12.6	0.1014	0.985802	0.906301	1.07228	0.182611	0.167821	0.0392	1.17436	1.00861	1.36735	0.2644	0.2739	0.938	1.006	0.864305	1.17092	0.1827	0.1586	0.0815	0.839
rs1573648	32839417	G	A	0.2347	0.2995	2.41e-12	0.723511	0.971131	0.792053	0.205	0.2612	0.00095	0.686671	0.549497	0.858089	0.1963	0.2304	0.0698	-0.2926	0.1614	0.746321	0.543925	1.02403		a	g	1.967e-15	+++	0	0.8894	1.38888	1.28063	1.50628	0.213303	0.242221	0.00862	0.828619	0.719468	0.954329	0.1958	0.2263	0.296	0.917734	0.781208	1.07812	0.1848	0.2675	1.45e-06	1.587
rs1573649	32839236	G	A	0.2666	0.3445	4.25e-16	0.697439	0.969183	0.760733	0.2398	0.3135	0.000235	0.67638	0.54917	0.833058	0.2326	0.262	0.0944	-0.2534	0.1515	0.776157	0.576754	1.0445		a	g	1.464e-19	+++	0	0.7499	1.42946	1.32297	1.54453	0.311149	0.374785	2.54e-06	0.742581	0.655226	0.841582	0.243	0.2516	0.942	0.994361	0.853312	1.15871	0.2981	0.3993	3.77e-08	1.575
rs1580345	32945674	C	A	0.3064	0.3159	0.354	0.960837	0.996629	1.04557	0.2929	0.3072	0.434	0.923236	0.755883	1.12764	0.2812	0.2688	0.155	0.2164	0.15225	1.2416	0.921263	1.67332		a	c	0.4462	++-	-37.4	0.2333	1.02973	0.955076	1.11023	0.310011	0.329389	0.272	0.931748	0.821136	1.05726	0.2756	0.2747	0.859	1.01367	0.87299	1.17703	0.3333	0.3307	0.354	0.927
rs1585894	32983301	T	G	0.074	0.0765	0.585	0.959512	0.993897	1.1127	0.0679	0.0759	0.41	0.860278	0.60146	1.23047	0.1406	0.1233	0.509	0.1242	0.1882	1.13224	0.782961	1.63734	99	t	g	0.5894	--+	0	0.5705	0.965316	0.849014	1.09755	0.0420933	0.0354991	0.322	1.16559	0.862474	1.57523	0.1257	0.0784	2.51e-05	1.65237	1.30817	2.08713	0.02244	0.03404	0.0276	1.717
rs1591	32979295	C	A	0.074	0.0765	0.599	0.961001	0.994125	1.11442	0.0679	0.0759	0.41	0.860278	0.60146	1.23047	0.1406	0.1233	0.509	0.1242	0.1882	1.13224	0.782961	1.63734		a	c	0.6017	++-	0	0.5714	1.03479	0.910119	1.17654	0.0420933	0.0357143	0.329	1.16296	0.860674	1.57141	0.1262	0.0789	3.31e-05	1.63808	1.29756	2.06796	0.02244	0.03404	0.0276	1.717
rs1610621	29826769	A	G	0.3205	0.3072	0.149	1.06359	1.00518	1.1565	0.3102	0.3207	0.852	0.980836	0.800559	1.20171	0.2377	0.2225	0.684	0.06411	0.15753	1.06621	0.782979	1.45189	99	a	g	0.1856	+-+	0	0.7672	1.05201	0.975927	1.13402	0.372523	0.353056	0.32	1.06383	0.941857	1.2016	0.2577	0.2757	0.0389	0.848301	0.725681	0.991642	0.3974	0.34	0.000292	0.754
rs1610628	29836188	C	A	0.0365	0.0298	0.00397	1.38006	1.07317	1.7183	0.0488	0.064	0.781	0.943565	0.626803	1.42041	0.0052	0.0103	0.38	-0.6851	0.7798	0.50404	0.109316	2.32404		a	c	0.02273	-++	-1.1	0.1383	0.800275	0.660678	0.969367	NA	NA	NA	NA	NA	NA	0.0108	0.0145	0.338	1.32048	0.747386	2.33304	0.003205	0.005327	0.683	1.308
rs1610644	29867424	T	C	0.179	0.1619	0.0211	1.12849	1.01249	1.25055	0.1969	0.1986	0.575	1.07222	0.840103	1.36847	0.0503	0.0599	0.175	-0.378	0.2789	0.685231	0.396673	1.1837	99	t	c	0.03772	++-	-26.8	0.2065	1.10396	1.00562	1.21191	0.234908	0.213566	0.11	1.12053	0.97472	1.28816	0.0764	0.1047	0.153	0.841844	0.664873	1.06592	0.1923	0.1762	0.126	0.86
rs1610657	29879045	C	T	0.2917	0.309	0.363	0.959292	0.996289	1.04906	0.27	0.2639	0.413	1.1006	0.875045	1.38431	0.1597	0.1866	0.0562	-0.3714	0.1945	0.689768	0.471131	1.00987		t	c	0.3443	+-+	5.9	0.1193	1.04008	0.958831	1.12822	0.292947	0.291523	0.955	1.00375	0.882642	1.14147	0.1829	0.222	0.202	0.896284	0.757514	1.06048	0.2521	0.3004	0.031	1.205
rs1610669	29888072	A	T	0.2871	0.3032	0.41	0.962684	0.996567	1.05378	0.2682	0.2626	0.423	1.09881	0.872713	1.38349	0.1597	0.1866	0.0561	-0.3715	0.1945	0.689699	0.471083	1.00977	99	a	t	0.3815	-+-	4.9	0.1222	0.963965	0.887964	1.04647	0.292862	0.291444	0.955	1.00372	0.882575	1.14148	0.1805	0.2195	0.202	0.894721	0.754162	1.06148	0.2596	0.3004	0.0832	1.16
rs1610699	29886966	G	T	0.1877	0.1694	0.0168	1.12912	1.01216	1.24731	0.2048	0.2088	0.604	1.06479	0.839912	1.34988	0.0538	0.0616	0.19	-0.3584	0.2733	0.698794	0.408989	1.19395		t	g	0.0316	--+	-29.6	0.2138	0.905562	0.827164	0.991389	0.244508	0.219563	0.0533	1.14535	0.998426	1.31389	0.0829	0.1077	0.345	0.895476	0.711963	1.12629	0.2051	0.1823	0.0513	0.828
rs1610711	29877476	C	A	0.181	0.1634	0.0204	1.12716	1.01219	1.24722	0.1965	0.1984	0.586	1.07012	0.838359	1.36595	0.0503	0.0599	0.175	-0.378	0.2789	0.685231	0.396673	1.1837		a	c	0.03684	--+	-27.1	0.2072	0.906468	0.826695	0.993938	NA	NA	NA	NA	NA	NA	0.0764	0.1041	0.174	0.848958	0.670388	1.07509	NA	NA	NA	NA
rs1610719	29868656	G	A	0.2874	0.3036	0.394	0.962251	0.996601	1.05127	0.2699	0.2639	0.415	1.10002	0.874582	1.38357	0.1597	0.1884	0.0444	-0.39	0.194	0.677057	0.462902	0.990287		a	g	0.3591	+-+	12.9	0.1007	1.03842	0.957862	1.12575	0.292947	0.291523	0.955	1.00375	0.882642	1.14147	0.1814	0.222	0.157	0.885389	0.748041	1.04796	0.2521	0.2999	0.0347	1.2
rs1610723	29869452	C	A	0.2877	0.3037	0.411	0.963618	0.996728	1.05272	0.2699	0.2639	0.415	1.10002	0.874582	1.38357	0.1597	0.1866	0.0562	-0.3714	0.1945	0.689768	0.471131	1.00987		a	c	0.3862	+-+	5.5	0.1204	1.03634	0.956135	1.12328	0.292947	0.291523	0.955	1.00375	0.882642	1.14147	0.1814	0.222	0.157	0.885389	0.748041	1.04796	0.2682	0.3004	0.227	1.108
rs1610724	29869495	C	T	0.2873	0.3035	0.395	0.962338	0.996608	1.05138	0.2699	0.2639	0.415	1.10002	0.874582	1.38357	0.1597	0.1866	0.0562	-0.3714	0.1945	0.689768	0.471131	1.00987		t	c	0.372	+-+	5.6	0.1203	1.03749	0.957	1.12474	0.292947	0.291523	0.955	1.00375	0.882642	1.14147	0.1814	0.2215	0.171	0.888954	0.751053	1.05218	0.2521	0.3001	0.0329	1.202
rs1611133	29917361	T	C	0.1766	0.1614	0.0332	1.11847	1.0116	1.23986	0.1867	0.1868	0.798	1.03272	0.807051	1.3215	0.0486	0.0616	0.137	-0.4146	0.2785	0.660604	0.382717	1.14026	99	t	c	0.07545	++-	-9.4	0.1606	1.08861	0.991251	1.19553	0.233788	0.214071	0.147	1.10888	0.964715	1.2746	0.0708	0.1	0.21	0.855949	0.671317	1.09136	0.2019	0.1774	0.0368	0.815
rs1611149	29897978	C	T	0.4196	0.3858	0.0163	1.10242	1.00779	1.19376	0.4217	0.4623	0.0326	0.813377	0.672998	0.983039	0.3385	0.3921	0.16	-0.198	0.141	0.82037	0.622283	1.08151		t	c	0.3275	-++	64.7	0.003439	0.965219	0.899108	1.03619	0.318544	0.291093	0.0252	1.15474	1.01826	1.30952	0.3655	0.3835	0.807	0.983085	0.857388	1.12721	0.3301	0.2754	0.00841	0.806
rs1611192	29879858	G	A	0.1105	0.0931	0.00318	1.20932	1.0243	1.37213	0.1595	0.1643	0.87	1.02205	0.786854	1.32755	0.0382	0.0479	0.149	-0.4447	0.3082	0.641017	0.350368	1.17277		a	g	0.01583	--+	19.8	0.08268	0.871447	0.779331	0.974452	0.108078	0.0901463	0.0704	1.19811	0.98604	1.45579	0.0456	0.0727	0.0104	0.68667	0.515153	0.915293	0.07799	0.07202	0.365	0.879
rs1611285	29839766	C	T	0.0728	0.0727	0.848	0.985319	0.99777	1.14583	0.0452	0.0416	0.38	1.22642	0.777708	1.93403	0.0143	0.012	0.829	0.1243	0.5742	1.13236	0.367463	3.48941		t	c	0.9041	+--	0	0.6569	0.991338	0.86002	1.14271	0.125711	0.122203	0.653	1.04183	0.871502	1.24546	0.0326	0.0351	0.359	1.18422	0.825368	1.6991	0.1079	0.1031	0.533	0.924
rs1611364	29787581	T	C	0.1562	0.1905	0.000608	0.817814	0.977138	0.917478	0.1362	0.1514	0.45	0.898795	0.681505	1.18537	0.1215	0.149	0.0579	-0.4398	0.2319	0.644165	0.408884	1.01483	99	t	c	0.0001468	---	0	0.4709	0.818485	0.738017	0.907727	0.142497	0.193228	6.81e-06	0.69385	0.589914	0.816099	0.1302	0.1429	0.578	1.05727	0.868959	1.28639	0.1335	0.2362	7.05e-11	2.017
rs1611684	29933825	A	G	0.3488	0.3563	0.704	0.984216	0.998697	1.06825	0.4469	0.4101	0.138	1.15081	0.955712	1.38575	0.5191	0.4521	0.0406	0.2704	0.1321	1.31049	1.01155	1.69777	99	a	g	0.4184	-++	31.9	0.05296	1.03015	0.958647	1.10698	0.389078	0.417599	0.0391	0.882427	0.783357	0.994027	0.4763	0.4392	0.955	0.996022	0.868133	1.14275	0.4017	0.428	0.16	1.113
rs1611717	29937556	C	T	0.3488	0.3563	0.712	0.984659	0.998734	1.06871	0.447	0.4101	0.137	1.15125	0.956113	1.38622	0.5174	0.4521	0.0454	0.2649	0.1324	1.3033	1.00541	1.68945		t	c	0.4202	+--	29.8	0.05786	0.970834	0.903452	1.04324	0.389078	0.417384	0.0395	0.882662	0.783549	0.994311	0.4763	0.4392	0.955	0.996023	0.868137	1.14276	0.4017	0.428	0.16	1.113
rs1611738	29939685	A	C	0.0203	0.0228	0.737	0.952591	0.986316	1.26506	0.0531	0.0524	0.585	0.887985	0.579784	1.36002	0.0087	0.0086	0.665	-0.2674	0.6172	0.765367	0.228296	2.56591	99	a	c	0.513	---	0	0.9182	0.92552	0.733984	1.16704	NA	NA	NA	NA	NA	NA	0.0098	0.016	0.229	0.689841	0.37648	1.26403	0.002137	0.005095	0.395	1.947
rs1615962	29853705	A	G	0.1888	0.1737	0.0288	1.11953	1.0115	1.23883	0.1999	0.2005	0.572	1.07296	0.840699	1.36938	0.0529	0.0645	0.145	-0.4078	0.2795	0.665112	0.384574	1.1503	99	a	g	0.05021	++-	-17.9	0.1835	1.09647	0.99998	1.20228	0.23827	0.216941	0.105	1.12281	0.976204	1.29143	0.0786	0.1071	0.155	0.842177	0.664698	1.06704	NA	NA	NA	NA
rs1625636	29840281	T	C	0.0368	0.0297	0.00277	1.39635	1.07575	1.73769	0.0483	0.0632	0.777	0.942386	0.625309	1.42024	0.0056	0.0103	0.416	-0.6296	0.7739	0.532805	0.116899	2.42843	99	t	c	0.01712	+--	0.3	0.1346	1.26226	1.04228	1.52866	NA	NA	NA	NA	NA	NA	0.0117	0.0158	0.432	1.24846	0.718095	2.17054	0.003205	0.004863	0.821	1.162
rs1626392	29840223	T	C	0.1649	0.2027	0.000249	0.806009	0.975427	0.904571	0.1361	0.1456	0.994	0.998905	0.752874	1.32534	0.1198	0.1421	0.108	-0.3722	0.2319	0.689216	0.43748	1.08581	99	t	c	0.0002402	---	-59.1	0.2846	0.822999	0.741651	0.91327	0.151561	0.19884	4.42e-05	0.721535	0.615367	0.84602	0.128	0.1361	0.235	1.12711	0.924956	1.37345	0.1389	0.2409	1.97e-10	1.959
rs1628578	29803481	C	A	0.3181	0.3065	0.259	1.04927	1.00402	1.14066	0.313	0.3214	0.942	1.0076	0.822822	1.23387	0.2431	0.2226	0.734	0.0513	0.1511	1.05264	0.782817	1.41546		a	c	0.2617	---	0	0.9348	0.958103	0.889162	1.03239	0.383944	0.359899	0.171	1.08822	0.964282	1.22809	0.2705	0.2793	0.137	0.888901	0.760947	1.03837	0.3483	0.3446	0.45	0.941
rs1632962	29791787	A	G	0.3249	0.3211	0.955	0.99756	0.999793	1.08558	0.2907	0.3216	0.161	0.859332	0.695255	1.06213	0.3212	0.3134	0.981	0.00336	0.13822	1.00337	0.765251	1.31557	99	a	g	0.5871	--+	0	0.4326	0.979317	0.908137	1.05608	0.426112	0.41003	0.548	1.03675	0.921519	1.1664	0.3371	0.3345	0.263	0.92026	0.795711	1.0643	0.3825	0.3891	0.826	0.983
rs1632983	29881488	T	C	0.2898	0.3096	0.287	0.951934	0.995541	1.04234	0.2614	0.2529	0.387	1.10838	0.877797	1.39953	0.1562	0.1849	0.0541	-0.3753	0.1949	0.687083	0.468929	1.00673	99	t	c	0.2808	-+-	9.6	0.1094	0.955615	0.879927	1.03781	0.28271	0.285085	0.782	0.981746	0.861717	1.11849	0.1769	0.2196	0.114	0.872181	0.736059	1.03348	0.2479	0.2943	0.0378	1.199
rs1632988	29880374	A	G	0.1717	0.1561	0.031	1.12406	1.0125	1.25007	0.1878	0.1889	0.573	1.07637	0.83341	1.39015	0.0482	0.0573	0.181	-0.3891	0.2905	0.677666	0.383475	1.19755	99	a	g	0.05129	++-	-34.8	0.2268	1.10098	0.999572	1.21267	0.220205	0.201655	0.138	1.11852	0.9651	1.29633	0.0756	0.1	0.32	0.8826	0.690055	1.12887	NA	NA	NA	NA
rs1633011	29870672	T	C	0.1793	0.1621	0.0206	1.12882	1.01251	1.25082	0.1965	0.198	0.574	1.07252	0.840453	1.36866	0.0503	0.0582	0.188	-0.3685	0.2799	0.691771	0.399675	1.19734	99	t	c	0.03632	++-	-32.3	0.2206	1.10473	1.00632	1.21276	0.234314	0.213378	0.116	1.11872	0.973129	1.28609	0.0768	0.1042	0.174	0.849093	0.670531	1.07521	0.1923	0.1762	0.126	0.86
rs1633021	29854848	C	T	0.1079	0.0921	0.0061	1.19481	1.0229	1.35689	0.1566	0.163	0.959	1.00697	0.774449	1.3093	0.0382	0.0479	0.149	-0.4447	0.3082	0.641017	0.350368	1.17277		t	c	0.02937	--+	17.7	0.08803	0.882497	0.788594	0.987582	0.108646	0.0905766	0.0689	1.19893	0.987036	1.45631	0.0456	0.0727	0.0104	0.68667	0.515153	0.915293	0.07158	0.07249	0.846	0.972
rs1633028	29854346	G	T	0.2789	0.2963	0.317	0.95509	0.995871	1.04508	0.2618	0.2524	0.372	1.11238	0.880445	1.40541	0.1562	0.1849	0.0541	-0.3753	0.1949	0.687083	0.468929	1.00673		t	g	0.3115	+-+	10.7	0.1064	1.04331	0.961055	1.13261	0.283865	0.285942	0.784	0.98192	0.861902	1.11865	0.175	0.2176	0.103	0.867845	0.732035	1.02885	0.2382	0.2946	0.00768	1.264
rs1633030	29853773	C	T	0.2787	0.2961	0.303	0.953868	0.995764	1.04358	0.2611	0.2528	0.36	1.11717	0.881125	1.41645	0.1562	0.1849	0.0541	-0.3753	0.1949	0.687083	0.468929	1.00673		t	c	0.2993	+-+	11.7	0.1039	1.04446	0.962112	1.13386	0.283783	0.285935	0.779	0.981548	0.861564	1.11824	0.175	0.2175	0.103	0.867984	0.732156	1.02901	0.2382	0.2946	0.00768	1.264
rs1633041	29841202	A	G	0.1789	0.1618	0.0206	1.12896	1.01253	1.25105	0.1964	0.1972	0.522	1.08281	0.848701	1.3815	0.0503	0.0582	0.188	-0.3685	0.2799	0.691771	0.399675	1.19734	99	a	g	0.03369	++-	-33.6	0.2239	1.10628	1.00773	1.21446	0.234603	0.212985	0.104	1.12305	0.976604	1.29145	0.0773	0.1041	0.206	0.859461	0.679632	1.08687	0.1838	0.1765	0.369	0.915
rs1633048	29838621	A	G	0.0363	0.0298	0.00517	1.36831	1.07135	1.70464	0.0488	0.064	0.778	0.942942	0.626365	1.41952	0.0052	0.0103	0.38	-0.6851	0.7798	0.50404	0.109316	2.32404	99	a	g	0.0277	+--	-4.6	0.1477	1.24073	1.0239	1.50348	NA	NA	NA	NA	NA	NA	0.0108	0.0145	0.338	1.32048	0.747386	2.33304	0.003205	0.005327	0.683	1.308
rs1633057	29835002	A	G	0.038	0.0313	0.00429	1.3721	1.0711	1.70484	0.0495	0.0648	0.749	0.935233	0.621037	1.40839	0.0059	0.0108	0.404	-0.6488	0.7777	0.522673	0.113825	2.40006	99	a	g	0.02446	+--	-2.8	0.1429	1.24421	1.02858	1.50503	NA	NA	NA	NA	NA	NA	0.0114	0.015	0.324	1.33162	0.753474	2.35337	0.003205	0.005327	0.683	1.308
rs1633068	29832289	T	C	0.0366	0.0299	0.00403	1.37954	1.0731	1.71778	0.0488	0.064	0.781	0.943584	0.626816	1.42043	0.0052	0.0103	0.38	-0.6851	0.7798	0.50404	0.109316	2.32404	99	t	c	0.02297	+--	-1.3	0.1388	1.24907	1.03119	1.51299	NA	NA	NA	NA	NA	NA	0.0108	0.0145	0.338	1.32048	0.747386	2.33304	0.003205	0.004863	0.821	1.162
rs1633096	29815246	T	G	0.3123	0.3003	0.225	1.05353	1.0044	1.14613	0.312	0.3196	0.693	1.04137	0.851386	1.27375	0.2344	0.214	0.526	0.09988	0.15739	1.10504	0.811716	1.50436	99	t	g	0.1651	+++	0	0.9495	1.05485	0.978182	1.13753	0.373151	0.353485	0.301	1.06625	0.944377	1.20384	0.2514	0.2673	0.0546	0.856431	0.731221	1.00308	0.3504	0.3395	0.265	0.915
rs1634717	31080568	T	G	0.2322	0.2349	0.399	0.960828	0.996294	1.05439	0.2169	0.2326	0.727	1.04201	0.827354	1.31235	0.1458	0.161	0.631	-0.08825	0.18366	0.915532	0.638762	1.31222	99	t	g	0.4562	-+-	0	0.7756	0.968603	0.890664	1.05336	0.250853	0.234725	0.0451	1.15071	1.00343	1.3196	0.1723	0.1759	0.53	1.05919	0.885176	1.26742	0.25	0.2161	0.0226	0.818
rs1634718	31080844	G	A	0.0594	0.0736	0.00116	0.76435	0.957351	0.898939	0.0759	0.0963	0.679	0.931825	0.666686	1.30241	0.0382	0.0582	0.251	-0.3533	0.3078	0.702366	0.384202	1.28401		a	g	0.001017	+++	0	0.5384	1.26846	1.10064	1.46185	0.0449374	0.0488382	0.789	0.962337	0.725945	1.27571	0.0484	0.0665	0.0493	0.750084	0.563089	0.999177	0.05128	0.05095	0.914	1.019
rs1634723	31087135	C	T	0.4346	0.4175	0.505	1.02754	1.00217	1.113	0.4026	0.3832	0.465	1.07707	0.882675	1.31427	0.4287	0.3674	0.0562	0.2642	0.1383	1.30239	0.993156	1.70791		t	c	0.1728	---	-44.4	0.2504	0.951515	0.885821	1.02208	0.499431	0.496773	0.903	0.99264	0.881822	1.11738	0.4181	0.3673	0.000266	1.29315	1.12623	1.4848	0.5053	0.4782	0.354	0.932
rs1634731	31063660	G	A	0.1216	0.1334	0.0324	0.879695	0.985064	0.989282	0.1373	0.1386	0.524	1.0911	0.834438	1.42672	0.1699	0.1473	0.591	0.09676	0.18002	1.1016	0.774081	1.56768		a	g	0.1405	+--	-29	0.2121	1.08047	0.974822	1.19758	0.174061	0.203528	0.00996	0.822676	0.708319	0.955495	0.166	0.1266	0.0103	1.28629	1.06127	1.55903	0.172	0.2103	0.00276	1.351
rs165256	30094663	C	T	0.2471	0.2519	0.559	1.0293	1.0028	1.13401	0.1952	0.181	0.387	1.11717	0.868948	1.4363	0.1441	0.1901	0.00618	-0.5719	0.2088	0.564452	0.37488	0.849887		t	c	0.8063	--+	53.1	0.01405	0.98906	0.905562	1.08026	0.158134	0.162435	0.612	0.959243	0.816447	1.12701	0.1733	0.1904	0.281	0.907246	0.760042	1.08296	0.1314	0.1887	0.000621	1.444
rs1655900	30024597	A	G	0.0164	0.0184	0.61	0.92416	0.976369	1.2515	0.0519	0.0519	0.565	0.881439	0.573145	1.35556	0.0087	0.0086	0.662	-0.2702	0.6171	0.763227	0.227702	2.55823	99	a	g	0.412	---	0	0.9471	0.903391	0.708614	1.15171	NA	NA	NA	NA	NA	NA	0.008	0.014	0.101	0.575236	0.297082	1.11382	0.002137	0.005095	0.395	1.947
rs166325	30101175	C	G	0.003	0.0013	0.111	1.93222	1.70529	4.34486	0.0133	0.011	0.371	1.4531	0.641206	3.29302	0.0019	0.0039	0.207	-1.6547	1.3118	0.191149	0.0146132	2.50034	99	c	g	0.1488	++-	-40.5	0.2409	1.51255	0.862486	2.65259	NA	NA	NA	NA	NA	NA	0.0033	0.0028	0.782	1.20475	0.32164	4.51258	NA	NA	NA	NA
rs166327	30110860	T	C	0.4225	0.4045	0.531	1.02594	1.00205	1.11153	0.5253	0.5354	0.993	0.999144	0.825181	1.20978	0.5365	0.512	0.223	0.1691	0.1389	1.18424	0.901997	1.5548	99	t	c	0.3825	+-+	0	0.5735	1.03231	0.961228	1.10865	0.35438	0.33154	0.0479	1.13207	1.0013	1.27991	0.524	0.4979	0.116	1.11506	0.973293	1.27747	0.3996	0.321	0.000339	0.752
rs16867582	31890596	A	C	0.0327	0.0259	0.00984	1.35429	1.07234	1.70499	0.0735	0.0714	0.234	1.24807	0.866279	1.79813	0.0101	0.0171	0.328	-0.5779	0.5903	0.561075	0.17642	1.78441	99	a	c	0.00889	++-	-82.5	0.3343	1.29227	1.06643	1.56593	NA	NA	NA	NA	NA	NA	0.0159	0.0305	0.0387	0.613939	0.3866	0.974964	0.007479	0.002547	0.109	0.434
rs16867628	29374476	A	G	0.3295	0.3563	0.0199	0.903066	0.991285	0.984017	0.2988	0.2981	0.28	0.896103	0.734445	1.09334	0.4322	0.4279	0.272	0.1518	0.1382	1.16393	0.887744	1.52603	99	a	g	0.03105	--+	-27.3	0.2077	0.920075	0.853034	0.992385	NA	NA	NA	NA	NA	NA	0.3828	0.3905	0.558	1.04351	0.904756	1.20355	NA	NA	NA	NA
rs16868943	33255705	A	G	0.0194	0.0181	0.434	1.1234	1.03452	1.50379	0.0412	0.0482	0.961	0.989031	0.632989	1.54534	0.0036	0.0125	0.206	-1.1311	0.8946	0.322678	0.0558818	1.86324	99	a	g	0.6543	+--	-98.8	0.3657	1.05675	0.829722	1.3459	NA	NA	NA	NA	NA	NA	0.0092	0.0181	0.0425	0.528145	0.285055	0.978541	0	0	NA	#VALUE!
rs16870907	32897785	T	C	0.0864	0.062	4.98e-06	1.40683	1.05129	1.62884	0.1184	0.0889	0.00164	1.66596	1.2125	2.289	0.0365	0.0277	0.455	0.2809	0.3757	1.32432	0.634149	2.76564	99	t	c	3.575e-08	+++	0	0.6211	1.44499	1.26766	1.64712	0.109522	0.0587418	6.33e-10	1.96259	1.58674	2.42747	0.0471	0.0423	0.0108	1.53034	1.10322	2.12282	0.1026	0.05535	1.39e-06	0.511
rs16871297	33058195	G	A	0.105	0.0895	0.00458	1.20961	1.02535	1.37968	0.1217	0.1044	0.078	1.30161	0.970818	1.74511	0.1181	0.0804	0.0401	0.473	0.2304	1.6048	1.02165	2.52082		a	g	0.0001958	---	0	0.4756	0.802198	0.714314	0.900894	0.0602958	0.0428141	0.00478	1.46206	1.12602	1.89838	0.0926	0.0939	0.602	1.06255	0.84599	1.33454	0.05235	0.04539	0.225	0.81
rs16894540	29069798	C	T	0.4051	0.4203	0.224	0.949623	0.995702	1.03214	0.378	0.3774	0.159	0.86895	0.714791	1.05636	0.4861	0.4812	0.164	0.1907	0.1371	1.2101	0.92495	1.58315		t	c	0.2202	++-	-2.6	0.1424	1.04718	0.972781	1.12727	0.384536	0.392231	0.475	0.956655	0.847087	1.0804	0.4492	0.462	0.875	1.01148	0.877715	1.16564	NA	NA	NA	NA
rs16894557	29107805	A	G	0.3172	0.3456	0.013	0.894912	0.990322	0.976835	0.2966	0.3006	0.194	0.874503	0.714357	1.07055	0.408	0.4144	0.484	0.09671	0.13805	1.10154	0.840408	1.44381	99	a	g	0.0131	--+	-82.1	0.3334	0.907102	0.839853	0.979736	NA	NA	NA	NA	NA	NA	0.3699	0.3852	0.817	1.01719	0.880301	1.17537	NA	NA	NA	NA
rs16894709	29380280	T	C	0.0956	0.0848	0.0947	1.12103	1.01543	1.28179	0.1169	0.1137	0.175	1.22581	0.913566	1.64477	0.0938	0.0856	0.984	0.004511	0.217562	1.00452	0.655793	1.53869	99	t	c	0.04455	+++	0	0.741	1.12772	1.003	1.26796	0.0949943	0.0828313	0.13	1.17284	0.955218	1.44003	0.1127	0.1051	0.458	0.921244	0.74194	1.14388	0.09936	0.08198	0.197	0.846
rs16894898	29503036	C	T	0.0284	0.0367	0.0548	0.801516	0.951275	1.00453	0.0169	0.0267	0.0512	0.557496	0.309836	1.00312	0.0053	0.0104	0.318	-0.7902	0.7907	0.453754	0.0963303	2.13736		t	c	0.009207	+++	0	0.426	1.31983	1.07118	1.62619	0.0904443	0.113597	0.0192	0.794292	0.653379	0.965597	0.0186	0.0139	0.0111	2.02881	1.17493	3.50327	0.0844	0.1135	0.00285	1.488
rs16894948	29548236	A	G	0.1289	0.1723	5.74e-07	0.727763	0.961185	0.824315	0.1108	0.106	0.451	1.12491	0.82824	1.52784	0.1528	0.1849	0.0523	-0.37136	0.19134	0.689796	0.474077	1.00367	99	a	g	2.295e-06	-+-	42.9	0.03018	0.766516	0.686432	0.855943	NA	NA	NA	NA	NA	NA	0.1606	0.1598	0.925	1.00885	0.838861	1.21328	NA	NA	NA	NA
rs16895058	29629104	T	C	0.1016	0.1356	3.05e-05	0.747037	0.96081	0.856794	0.0786	0.0635	0.067	1.45688	0.973868	2.17947	0.1111	0.1267	0.263	-0.2781	0.2486	0.757221	0.465168	1.23264	99	t	c	0.0004119	-+-	58	0.008587	0.797718	0.703674	0.904331	NA	NA	NA	NA	NA	NA	0.1062	0.1204	0.412	0.914082	0.737451	1.13302	NA	NA	NA	NA
rs16895214	29723772	G	T	0.0395	0.0312	0.0196	1.27849	1.052	1.57147	0.0157	0.0071	0.13	2.05259	0.808887	5.20852	0.0035	0.0068	0.645	-0.4395	0.9537	0.644359	0.0993852	4.17766		t	g	0.01103	--+	0	0.4747	0.771283	0.631276	0.942341	NA	NA	NA	NA	NA	NA	0.0103	0.0062	0.251	1.59063	0.720185	3.51313	0	0	NA	#VALUE!
rs16896044	30089729	A	G	0.0921	0.0887	0.761	1.0212	1.00284	1.1689	0.159	0.1288	0.0387	1.32035	1.01458	1.71828	0.2552	0.2072	0.0404	0.31796	0.15512	1.37432	1.01402	1.86264	99	a	g	0.05971	+++	20.4	0.0811	1.11338	0.995689	1.24498	0.0875995	0.0707831	0.0239	1.28622	1.03544	1.59773	0.2291	0.1841	0.0402	1.18882	1.00779	1.40238	0.08547	0.0711	0.206	0.838
rs16896923	30108666	C	T	0.0923	0.0891	0.8	1.01765	1.00237	1.16502	0.1639	0.1337	0.0351	1.32644	1.01986	1.72519	0.2541	0.2064	0.0435	0.31384	0.15543	1.36867	1.00924	1.85611		t	c	0.06465	---	22.6	0.07557	0.899964	0.804676	1.00654	0.0875995	0.0707831	0.0239	1.28622	1.03544	1.59773	0.2304	0.185	0.0436	1.18487	1.00488	1.3971	0.09509	0.07133	0.0293	0.743
rs16897888	30848494	A	C	0.1374	0.1259	0.146	1.0898	1.01003	1.22387	0.1434	0.1508	0.378	0.887275	0.680328	1.15717	0.2882	0.2414	0.0944	0.2548	0.1523	1.2902	0.957233	1.739	99	a	c	0.1382	+-+	-14.6	0.1746	1.07875	0.975938	1.19239	0.129124	0.131483	0.959	1.0047	0.841329	1.19978	0.2078	0.213	0.26	0.910715	0.773847	1.07179	0.1239	0.1304	0.513	1.076
rs16897900	30863872	C	A	0.3696	0.3831	0.351	0.961818	0.996822	1.04377	0.3699	0.3817	0.185	0.875815	0.71979	1.06566	0.5538	0.5308	0.424	0.108	0.1352	1.11405	0.854711	1.45207		a	c	0.2715	++-	-94.7	0.358	1.04154	0.968681	1.11988	0.317406	0.339654	0.0146	0.85506	0.753721	0.970025	0.4996	0.4951	0.2	0.916345	0.801836	1.04721	0.328	0.3856	0.00806	1.237
rs16897921	30897505	A	G	0.1486	0.1491	0.488	0.961885	0.995744	1.07347	0.1916	0.1676	0.231	1.16265	0.908228	1.48834	0.2726	0.2397	0.188	0.1985	0.1509	1.21957	0.907316	1.63929	99	a	g	0.778	-++	-12.3	0.1684	1.01379	0.921862	1.11489	0.146763	0.137263	0.106	1.15169	0.970977	1.36603	0.2337	0.226	0.232	0.906251	0.771223	1.06492	0.1485	0.1341	0.37	0.909
rs16898614	31131819	G	A	0.0412	0.0303	0.00116	1.39847	1.07019	1.71198	0.0596	0.0662	0.636	1.09893	0.743661	1.62393	0.0903	0.0771	0.966	0.009886	0.234049	1.00994	0.638362	1.59779		a	g	0.00367	---	-70.4	0.3093	0.780438	0.660282	0.922459	NA	NA	NA	NA	NA	NA	0.0875	0.0515	0.017	1.39583	1.06139	1.83564	0.01816	0.01088	0.0881	0.596
rs16899646	31524899	G	C	0.1824	0.1607	0.000758	1.18806	1.01743	1.31339	0.1627	0.1415	0.413	1.11505	0.859346	1.44684	0.2378	0.25	0.38	-0.1395	0.159	0.869793	0.636902	1.18784		c	g	0.00237	--+	-12.9	0.1701	0.870228	0.795669	0.951774	0.160583	0.131814	0.00475	1.28227	1.08008	1.52232	0.2121	0.1852	0.409	1.07401	0.906438	1.27256	0.1335	0.1207	0.414	0.913
rs169494	32205854	A	G	0.155	0.1578	0.947	1.00367	1.00039	1.11722	0.1253	0.124	0.909	0.983419	0.739238	1.30826	0.066	0.089	0.52	-0.1588	0.2468	0.853167	0.525961	1.38393	99	a	g	0.9133	+--	0	0.8107	0.994515	0.901499	1.09713	0.115312	0.113663	1	0.999883	0.831244	1.20274	0.0777	0.1041	0.13	0.837383	0.665651	1.05342	0.1004	0.1049	0.875	1.02
rs169737	33684555	T	C	0.0448	0.0518	0.147	0.865368	0.972158	1.05198	0.0721	0.0844	0.57	0.898795	0.622139	1.29848	0.0165	0.0302	0.186	-0.6127	0.4638	0.541886	0.21833	1.34494	99	t	c	0.07713	---	0	0.5915	0.858301	0.724452	1.01688	NA	NA	NA	NA	NA	NA	0.0208	0.0363	0.048	0.644937	0.417566	0.996115	0.01389	0.01227	0.613	0.844
rs1705003	33493931	G	A	0.0509	0.0467	0.246	1.11143	1.01903	1.32858	0.0588	0.0675	0.629	0.908973	0.617008	1.33909	0.029	0.0274	0.445	0.3183	0.4171	1.37479	0.607006	3.11371		a	g	0.3251	-+-	0	0.5506	0.923301	0.787607	1.08237	0.040583	0.0355519	0.231	1.2078	0.888461	1.64193	0.0457	0.0378	0.0853	0.729361	0.509141	1.04483	0.04594	0.03451	0.0775	0.718
rs171329	33012639	A	G	0.3991	0.4445	6.54e-06	0.833676	0.985716	0.902286	0.3747	0.3788	0.314	0.906123	0.747872	1.09786	0.3438	0.4058	0.0714	-0.253	0.1403	0.776468	0.58979	1.02223	99	a	g	1.16e-06	---	0	0.6227	0.839205	0.781878	0.900735	0.465301	0.533348	2.92e-06	0.753396	0.668722	0.848792	0.3845	0.3871	0.623	1.03561	0.900718	1.1907	0.5256	0.4648	0.000475	0.767
rs17178826	29881516	G	A	0.0997	0.1342	1.54e-05	0.739479	0.959539	0.847925	0.0639	0.0523	0.51	1.15165	0.756818	1.75248	0.1059	0.125	0.205	-0.3127	0.2469	0.731469	0.450848	1.18676		a	g	4.123e-05	+-+	-2.3	0.1415	1.3007	1.14713	1.47482	0.048351	0.0718589	0.00086	0.651108	0.502245	0.844095	0.0987	0.114	0.384	0.908035	0.730894	1.12811	0.05556	0.1181	1.12e-06	2.127
rs17184114	29563578	G	A	0.1275	0.1704	4.78e-07	0.724618	0.960412	0.821429	0.0964	0.091	0.768	1.05048	0.757481	1.45682	0.1111	0.1353	0.092	-0.4169	0.2474	0.659087	0.405837	1.07037		a	g	1.161e-06	+-+	13.6	0.09865	1.32618	1.18344	1.48613	0.138847	0.186339	2.37e-05	0.70796	0.601426	0.833366	0.1217	0.1333	0.993	0.999036	0.814579	1.22526	0.1496	0.2314	1.86e-07	1.711
rs17185692	29936295	A	G	0.062	0.06	0.693	1.03327	1.00533	1.21538	0.1398	0.0971	0.0184	1.41793	1.06049	1.89586	0.2986	0.2483	0.0328	0.3161	0.1481	1.37177	1.02616	1.83377	99	a	g	0.02265	+++	21.1	0.07932	1.15963	1.02092	1.31719	0.0352673	0.0430293	0.172	0.807379	0.591522	1.10201	0.2443	0.1934	0.255	1.10029	0.933303	1.29716	0.04701	0.04423	0.943	1.013
rs17186937	30060793	C	T	0.2437	0.2505	0.711	1.01855	1.00179	1.12243	0.1819	0.1695	0.509	1.09067	0.842847	1.41135	0.1406	0.1832	0.0117	-0.5291	0.2098	0.589135	0.390508	0.888792		t	c	0.9825	--+	42.3	0.03123	0.999	0.914125	1.09176	0.155838	0.160623	0.56	0.953107	0.810726	1.12049	0.1565	0.1853	0.276	0.904898	0.75604	1.08306	0.1368	0.189	0.00198	1.388
rs17187805	30169181	A	G	0.2596	0.2686	0.877	1.00757	1.00072	1.10894	0.2349	0.2268	0.934	0.98999	0.78152	1.25407	0.151	0.1918	0.0137	-0.4888	0.1982	0.613362	0.415916	0.904541	99	a	g	0.6593	+--	32.4	0.05186	0.980689	0.899306	1.06944	NA	NA	NA	NA	NA	NA	0.1783	0.2038	0.0931	0.861919	0.724681	1.02515	NA	NA	NA	NA
rs17188127	30243081	T	C	0.0374	0.0277	0.000427	1.49007	1.09253	1.86025	0.0674	0.0662	0.581	1.11594	0.755971	1.64732	0.0087	0.0175	0.186	-0.8135	0.6156	0.443304	0.132645	1.48153	99	t	c	0.002043	++-	19.2	0.08412	1.34918	1.11537	1.63202	NA	NA	NA	NA	NA	NA	0.0152	0.0289	0.0323	0.593187	0.367703	0.956942	NA	NA	NA	NA
rs17188212	30272841	T	C	0.0842	0.0743	0.3	1.07921	1.01105	1.24656	0.0615	0.0778	0.0879	0.719787	0.493372	1.05011	0.0382	0.0325	0.178	0.4833	0.3588	1.62142	0.802561	3.27575	99	t	c	0.544	+-+	26.4	0.06615	1.04185	0.912744	1.18922	0.0886746	0.0718072	0.00952	1.33345	1.07466	1.65456	0.046	0.0454	0.116	1.29969	0.936952	1.80287	0.09402	0.06739	0.0566	0.772
rs17188743	30493090	G	A	0.2523	0.2615	0.61	0.976891	0.997901	1.06877	0.2146	0.1862	0.117	1.20671	0.954175	1.52609	0.217	0.238	0.464	-0.1181	0.1613	0.888607	0.647752	1.21902		a	g	0.9155	+-+	-23.3	0.1974	1.00441	0.926127	1.08931	0.211038	0.177437	0.00526	1.23536	1.0656	1.43217	0.2002	0.2403	0.0256	0.829833	0.704438	0.977548	0.1763	0.1651	0.357	0.912
rs17189246	30745645	G	A	0.0711	0.0922	0.000275	0.756343	0.958851	0.879158	0.0609	0.0624	0.931	1.01727	0.691005	1.49758	0.0226	0.0257	0.771	0.1255	0.432	1.13372	0.486159	2.64381		a	g	0.001091	+--	-50.5	0.2648	1.25923	1.0965	1.44611	0.0692076	0.093741	0.00453	0.727431	0.581541	0.909921	0.0377	0.0361	0.158	1.29348	0.904986	1.84876	0.06731	0.141	1.09e-07	2.114
rs17189329	30787489	A	G	0.0619	0.074	0.216	0.900289	0.982691	1.0631	0.0489	0.0389	0.869	1.04065	0.646999	1.67382	0.1114	0.1233	0.641	-0.1122	0.2404	0.893865	0.558007	1.43187	99	a	g	0.2281	-+-	0	0.8494	0.912561	0.786266	1.05914	NA	NA	NA	NA	NA	NA	0.0886	0.1073	0.0731	0.814043	0.650045	1.01941	0.00641	0.006948	0.882	0.931
rs17189441	30866534	T	C	0.3956	0.3916	0.807	1.01015	1.00082	1.09547	0.3723	0.3666	0.402	1.08766	0.893633	1.32382	0.2882	0.3168	0.351	-0.1355	0.1453	0.873279	0.656858	1.16101	99	t	c	0.7717	++-	0	0.4612	1.01076	0.940052	1.08678	0.505689	0.495169	0.421	1.04925	0.93326	1.17966	0.3073	0.3075	0.0954	1.13142	0.97859	1.30812	0.5053	0.4609	0.0745	0.872
rs17190526	31190060	A	G	0.0591	0.07	0.28	0.911749	0.984638	1.07807	0.0519	0.0458	0.818	0.949139	0.607803	1.48217	0.1025	0.1248	0.377	-0.2102	0.2378	0.810422	0.508501	1.29161	99	a	g	0.1878	---	0	0.8751	0.904928	0.779995	1.04987	NA	NA	NA	NA	NA	NA	0.0901	0.1089	0.108	0.833681	0.66798	1.04049	0.008547	0.006948	0.494	0.745
rs17190776	31238844	A	G	0.0452	0.0603	0.000363	0.715932	0.940462	0.860296	0.0422	0.0545	0.559	0.875465	0.560295	1.36792	0.0295	0.0394	0.224	-0.4398	0.3619	0.644165	0.316914	1.30934	99	a	g	0.0002107	---	0	0.6708	0.731762	0.620315	0.863232	0.0352275	0.0386958	0.812	0.962392	0.700803	1.32162	0.051	0.0496	0.916	0.983041	0.715654	1.35033	0.02991	0.04053	0.106	1.415
rs17194767	30364864	T	C	0.0854	0.0736	0.158	1.10917	1.01502	1.28086	0.0578	0.0863	0.0116	0.623941	0.432649	0.89981	0.0382	0.0325	0.406	0.3028	0.3645	1.35364	0.662576	2.7655	99	t	c	0.5921	+-+	54.4	0.01246	1.03666	0.908726	1.1826	NA	NA	NA	NA	NA	NA	0.0484	0.048	0.616	1.08759	0.783562	1.50958	NA	NA	NA	NA
rs17195089	30493036	A	G	0.2523	0.2617	0.6	0.976227	0.99784	1.06804	0.2145	0.1856	0.108	1.21276	0.95877	1.53404	0.217	0.238	0.464	-0.1181	0.1613	0.888607	0.647752	1.21902	99	a	g	0.9156	-+-	-18	0.1837	0.99561	0.918013	1.07977	0.212964	0.178044	0.00364	1.24618	1.07505	1.44456	0.2002	0.2403	0.0247	0.828804	0.703534	0.97638	0.1763	0.1654	0.372	0.915
rs17195411	30620582	G	A	0.0392	0.0293	0.0055	1.34464	1.06386	1.65729	0.0177	0.0202	0.82	0.923421	0.464831	1.83444	0.0109	0.01	0.837	-0.1306	0.6334	0.877569	0.253583	3.03698		a	g	0.01161	-++	0	0.4886	0.775537	0.636627	0.944757	0.0665922	0.0535783	0.0884	1.2377	0.970075	1.57917	0.0103	0.0129	0.894	0.959484	0.523593	1.75825	0.03526	0.04215	0.345	1.204
rs17195474	30679176	A	C	0.0398	0.0293	0.00367	1.36105	1.06621	1.67571	0.0218	0.0237	0.89	0.955787	0.503684	1.8137	0.0122	0.0103	0.864	-0.1016	0.5929	0.903391	0.282611	2.88777	99	a	c	0.007976	+--	0	0.4845	1.30213	1.07141	1.58252	0.0659397	0.0531771	0.0914	1.23864	0.96777	1.58532	0.0149	0.015	0.836	0.941405	0.530995	1.66903	0.03526	0.04238	0.32	1.216
rs17198616	31355943	C	T	0.2129	0.2139	0.294	0.949604	0.99502	1.04586	0.1874	0.1688	0.883	0.98167	0.766553	1.25716	0.217	0.1695	0.0148	0.4146	0.1702	1.51377	1.08438	2.11318		t	c	0.7177	++-	42.3	0.03133	1.01613	0.931622	1.1083	0.2832	0.254049	0.0102	1.18668	1.04172	1.35181	0.1908	0.18	0.0783	1.1639	0.98296	1.37815	0.2949	0.2358	0.000764	0.756
rs17200837	31701244	T	G	0.014	0.0126	0.314	1.19917	1.06638	1.70825	0.0161	0.0192	0.672	1.19006	0.531241	2.6659	0.0037	0.0004	0.439	3.67561	4.74885	39.4727	0.00358092	435111	99	t	g	0.2638	+++	0	0.7629	1.20274	0.870061	1.66262	NA	NA	NA	NA	NA	NA	0.0027	0.0063	0.225	0.495672	0.159462	1.54075	0.004274	0.007179	0.552	1.395
rs17201171	31881954	C	T	0.008	0.0059	0.105	1.46731	1.19472	2.33362	0.0024	0.0035	0.281	0.38593	0.0683728	2.17838	0.0052	0.0069	0.938	0.06802	0.86795	1.07039	0.195311	5.86617		t	c	0.2067	-+-	-82	0.3333	0.756389	0.490389	1.16667	NA	NA	NA	NA	NA	NA	0.0061	0.0067	0.811	0.901684	0.38583	2.10723	NA	NA	NA	NA
rs17201248	31911109	T	C	0.0609	0.0554	0.328	1.08682	1.01399	1.28425	0.0943	0.1133	0.191	0.809693	0.590111	1.11098	0.1356	0.1372	0.539	-0.1169	0.1904	0.889674	0.612575	1.29212	99	t	c	0.9915	+--	-31.4	0.2183	1.0007	0.872406	1.14786	0.0422127	0.049872	0.295	0.858804	0.644232	1.14484	0.1143	0.1009	0.259	1.13477	0.91109	1.41337	0.06303	0.04238	0.00236	0.602
rs17201560	32155246	C	T	0.0159	0.0161	0.788	0.95637	0.985628	1.32301	0.0311	0.0226	0.359	1.33109	0.722718	2.45159	0.0243	0.0201	0.747	0.1451	0.4505	1.15616	0.478126	2.79569		t	c	0.7774	+--	0	0.6254	0.961462	0.732028	1.26281	0.0387008	0.0245574	0.00526	1.61637	1.15858	2.25503	0.0154	0.0178	0.366	0.786471	0.466956	1.32462	0.04594	0.02339	0.000319	0.479
rs17201917	32343735	G	A	0.1649	0.1625	0.807	1.01312	1.00136	1.12457	0.1289	0.1198	0.304	1.15777	0.87564	1.53081	0.1372	0.161	0.531	-0.1188	0.1899	0.887985	0.612012	1.2884		a	g	0.6812	--+	0	0.5119	0.980395	0.892015	1.07753	0.220757	0.180199	0.000156	1.32367	1.1453	1.52983	0.1461	0.1562	0.948	1.00609	0.837469	1.20868	0.1795	0.1809	0.954	1.006
rs17202259	32465467	G	T	0.124	0.1295	0.316	0.941755	0.992983	1.05901	0.0566	0.0574	0.406	1.18934	0.79021	1.79007	0.0279	0.017	0.255	0.5233	0.4598	1.68759	0.685294	4.15581		t	g	0.5571	+--	-51.2	0.2663	1.03407	0.92458	1.15652	0.0819113	0.086704	0.757	0.967367	0.783677	1.19411	0.0382	0.0428	0.254	1.22148	0.86609	1.72269	0.08013	0.09009	0.445	1.113
rs17207225	31705736	T	C	0.0398	0.0629	7.52e-06	0.639813	0.916416	0.777922	0.0183	0.0236	0.287	0.695586	0.356522	1.35711	0	0.0034	0.983	-13.2637	624.164	1.73639e-06	0	#NUM!	99	t	c	4.284e-06	---	0	0.9725	0.644036	0.533887	0.776912	0.0381115	0.064759	9.2e-05	0.581763	0.438394	0.77202	0.0137	0.0069	0.00102	3.29451	1.61784	6.70879	0.03632	0.1028	9.61e-09	2.919
rs17207552	31873035	C	G	0.0018	0.0029	0.199	0.55768	0.594279	1.35959	0.0013	0.0001	0.441	109.541	0.000706774	1.69775e+07	0	0.0043	0.78	-14.5609	52.1897	4.74549e-07	1.78448e-51	1.26198e+38	99	c	g	0.2202	-+-	0	0.6644	0.573613	0.235872	1.39496	0.0159374	0.011833	0.597	1.14159	0.700381	1.86075	0.0014	0.001	0.136	6.16245	0.564709	67.2484	0.005342	0.008106	0.54	1.362
rs17207629	31912589	A	G	0.0126	0.0111	0.252	1.23267	1.07773	1.76304	0.0133	0.0134	0.311	1.55737	0.661059	3.66897	0.0035	0	0.982	14.1523	620.35	1.40044e+06	0	#NUM!	99	a	g	0.1477	+++	0	0.8851	1.27622	0.917264	1.77564	NA	NA	NA	NA	NA	NA	0.0017	0.0054	0.0693	0.264308	0.0628845	1.1109	0.004274	0.006484	0.584	1.361
rs17207986	32187545	C	T	0.0696	0.0644	0.398	1.06886	1.01034	1.24749	0.1145	0.1166	0.327	0.86459	0.646129	1.15691	0.1354	0.1421	0.373	-0.1707	0.1915	0.843074	0.579239	1.22708		t	c	0.9721	-++	-62.3	0.2915	1.0023	0.881544	1.1396	0.0587042	0.0465871	0.0421	1.31656	1.01202	1.71273	0.1355	0.1109	0.77	1.03223	0.834821	1.27631	0.06197	0.04701	0.118	0.775
rs17214311	33096153	A	G	0.0363	0.0611	4.08e-07	0.591845	0.899017	0.725023	0.0361	0.0354	0.512	1.18436	0.714	1.96457	0.0799	0.0548	0.172	0.3655	0.2679	1.44123	0.852498	2.43655	99	a	g	0.0001878	-++	71.4	0.0009125	0.713267	0.597333	0.851701	0.0244858	0.049079	5.25e-06	0.470535	0.333131	0.664612	0.0555	0.0581	0.972	0.994982	0.750303	1.31946	0.02778	0.06809	2.38e-05	2.481
rs17215210	33347457	A	G	0.0263	0.0278	0.685	0.950725	0.987743	1.21352	0.0334	0.0405	0.614	0.884087	0.547807	1.4268	0.0367	0.0465	0.447	-0.249	0.3276	0.77958	0.410206	1.48156	99	a	g	0.4218	---	0	0.8388	0.919064	0.747967	1.1293	0.0219807	0.0150353	0.083	1.47898	0.954869	2.29076	0.0323	0.0395	0.0529	0.695734	0.48188	1.00449	0.05021	0.01366	7.44e-08	0.311
rs17220479	33048793	T	C	0.105	0.0895	0.0047	1.2089	1.02527	1.37884	0.1228	0.1038	0.055	1.33256	0.993903	1.7866	0.1181	0.0805	0.0401	0.4729	0.2304	1.60464	1.02154	2.52057	99	t	c	0.0001575	+++	0	0.448	1.25057	1.11357	1.40443	0.0602958	0.0428505	0.00491	1.46041	1.12473	1.89628	0.0926	0.0939	0.602	1.06255	0.845989	1.33454	0.05235	0.04539	0.225	0.81
rs17220500	33059571	G	C	0.0122	0.0111	0.637	1.08988	1.03124	1.55808	0.0185	0.0128	0.826	1.09118	0.500576	2.37861	0.033	0.0394	0.518	-0.2278	0.3522	0.796284	0.399272	1.58806		c	g	0.8449	--+	0	0.7221	0.971125	0.723757	1.30304	NA	NA	NA	NA	NA	NA	0.0265	0.0192	0.855	1.0452	0.650601	1.67914	0.007479	0.0088	0.972	0.984
rs1736926	29800541	A	G	0.0365	0.0298	0.00427	1.37659	1.07257	1.71398	0.0491	0.0642	0.75	0.9357	0.621701	1.40829	0.0053	0.0103	0.383	-0.6804	0.7796	0.506414	0.109875	2.33408	99	a	g	0.0251	+--	0.3	0.1345	1.24483	1.02769	1.50785	NA	NA	NA	NA	NA	NA	0.0108	0.0146	0.344	1.31609	0.744743	2.32576	0.003205	0.004863	0.821	1.162
rs1736936	29902296	G	A	0.4374	0.4054	0.015	1.10282	1.00775	1.19334	0.4313	0.4739	0.0302	0.811314	0.671514	0.980219	0.342	0.3938	0.166	-0.1941	0.14	0.823576	0.62594	1.08361		a	g	0.3139	-++	65.3	0.003157	0.964447	0.898918	1.03475	0.328119	0.2965	0.00961	1.17996	1.04128	1.33711	0.3734	0.3892	0.98	0.99829	0.871367	1.1437	0.3355	0.2814	0.00976	0.81
rs1736957	29890612	C	T	0.2269	0.199	0.00043	1.18476	1.01613	1.30202	0.217	0.2128	0.615	1.0623	0.839231	1.34467	0.0573	0.0771	0.0767	-0.4534	0.2561	0.635464	0.384675	1.04975		t	c	0.001937	--+	35.2	0.04558	0.872406	0.800323	0.950982	0.234511	0.213428	0.106	1.1224	0.976082	1.29066	0.095	0.118	0.452	0.919182	0.737912	1.14498	0.2062	0.1772	0.0166	0.792
rs1736981	29878301	A	G	0.3497	0.346	0.653	1.01917	1.00157	1.10703	0.3722	0.343	0.0775	1.1907	0.980977	1.44526	0.5122	0.4418	0.0213	0.3043	0.1321	1.35568	1.04643	1.75631	99	a	g	0.087	+++	29.8	0.05791	1.06577	0.99083	1.14638	0.393651	0.424294	0.0197	0.868246	0.770811	0.977997	0.4711	0.4124	0.0935	1.12343	0.980555	1.28713	0.4156	0.4296	0.439	1.061
rs1736982	29877500	A	G	0.3497	0.346	0.653	1.01917	1.00157	1.10703	0.3722	0.343	0.0775	1.1907	0.980977	1.44526	0.5122	0.4418	0.0213	0.3043	0.1321	1.35568	1.04643	1.75631	99	a	g	0.087	+++	29.8	0.05791	1.06577	0.99083	1.14638	0.39366	0.424308	0.0197	0.868235	0.770799	0.977987	0.4711	0.4124	0.0935	1.12344	0.980561	1.28714	0.4167	0.4301	0.446	1.06
rs1737031	29845460	T	C	0.2792	0.2968	0.301	0.953591	0.99573	1.04344	0.2627	0.2506	0.35	1.11717	0.885453	1.40953	0.1562	0.1849	0.0541	-0.3753	0.1949	0.687083	0.468929	1.00673	99	t	c	0.305	-+-	13	0.1003	0.958007	0.882649	1.0398	0.283276	0.285284	0.795	0.982861	0.862686	1.11978	0.175	0.2175	0.103	0.86798	0.732153	1.02901	0.2382	0.2946	0.00768	1.264
rs1737041	29844208	A	C	0.1789	0.1619	0.0232	1.12635	1.01229	1.24815	0.1964	0.1972	0.522	1.08281	0.848701	1.3815	0.0503	0.0599	0.175	-0.378	0.2789	0.685231	0.396673	1.1837	99	a	c	0.0379	++-	-29.2	0.2128	1.10374	1.00542	1.21167	0.234926	0.213138	0.1	1.12444	0.977963	1.29287	0.0764	0.1041	0.174	0.848943	0.670376	1.07508	0.1838	0.1767	0.384	0.917
rs1737043	29844026	T	C	0.3211	0.3285	0.588	0.977126	0.998065	1.06244	0.3542	0.3353	0.182	1.142	0.939768	1.38775	0.5087	0.4349	0.0177	0.3138	0.1323	1.36862	1.056	1.77377	99	t	c	0.4824	-++	44.5	0.0272	1.02675	0.953805	1.10528	0.393708	0.424427	0.0198	0.86833	0.77085	0.978137	0.4645	0.4077	0.105	1.1199	0.976727	1.28405	0.3964	0.4289	0.0765	1.146
rs1737060	29840948	G	C	0.1365	0.1638	0.0135	0.853602	0.980319	0.967816	0.1133	0.1148	0.675	1.06886	0.782711	1.45961	0.1111	0.1353	0.133	-0.358	0.2385	0.699073	0.438033	1.11568		c	g	0.01491	+-+	-53.5	0.2717	1.15073	1.02768	1.28852	0.0557429	0.0813772	0.000353	0.649268	0.508849	0.828436	0.1074	0.126	0.629	0.949539	0.769837	1.17119	0.05769	0.1227	8.91e-07	2.118
rs1737079	29832724	G	A	0.0365	0.0298	0.00397	1.38006	1.07317	1.7183	0.0488	0.064	0.781	0.943584	0.626816	1.42043	0.0116	0.0145	0.577	-0.3318	0.5948	0.717631	0.223665	2.30253		a	g	0.02239	-++	-15.3	0.1764	0.800835	0.661919	0.968906	NA	NA	NA	NA	NA	NA	0.0121	0.0146	0.319	1.33466	0.756455	2.35481	0.003205	0.004863	0.821	1.162
rs17415601	29560390	G	A	0.0132	0.0158	0.419	0.870585	0.954493	1.21832	0.0349	0.0366	0.43	0.813426	0.48722	1.35804	0.0087	0.0068	0.999	-0.000593	0.658242	0.999407	0.275065	3.63119		a	g	0.2785	+++	0	0.9501	1.16393	0.884444	1.53173	NA	NA	NA	NA	NA	NA	0.0061	0.0125	0.0711	0.512242	0.247749	1.0591	0	0.003242	0.696	1.84965e+55
rs17421624	32174155	C	T	0.2363	0.2288	0.715	1.01721	1.00156	1.11464	0.1568	0.1504	0.314	1.14339	0.88067	1.48449	0.2344	0.2106	0.514	0.1053	0.1614	1.11104	0.809738	1.52447		t	c	0.4091	---	0	0.6409	0.965509	0.888341	1.04938	NA	NA	NA	NA	NA	NA	0.2386	0.1871	0.000262	1.36984	1.15685	1.62204	NA	NA	NA	NA
rs17422727	32367901	G	C	0.1652	0.1617	0.711	1.01993	1.00206	1.132	0.1289	0.1201	0.31	1.15546	0.874233	1.52716	0.1372	0.161	0.531	-0.1189	0.1899	0.887897	0.61195	1.28827		c	g	0.6023	--+	0	0.5249	0.975212	0.8873	1.07183	0.221344	0.18046	0.000149	1.32478	1.14627	1.53109	0.1458	0.1531	0.752	1.03017	0.856779	1.23866	0.1795	0.1809	0.954	1.006
rs17423649	32465111	T	C	0.124	0.1295	0.316	0.941755	0.992983	1.05901	0.0566	0.0574	0.406	1.18934	0.79021	1.79007	0.026	0.0154	0.298	0.4911	0.4719	1.63411	0.648026	4.1207	99	t	c	0.5467	-++	-65.6	0.2989	0.966185	0.863885	1.0806	0.0819113	0.086704	0.757	0.967367	0.783677	1.19411	0.0382	0.0428	0.254	1.2215	0.866108	1.72272	0.08013	0.09009	0.445	1.113
rs17429444	32894046	G	A	0.0664	0.0764	0.0516	0.858636	0.976878	1.00108	0.053	0.056	0.917	1.02218	0.675762	1.54619	0.0174	0.024	0.389	-0.3588	0.416	0.698514	0.309078	1.57863		a	g	0.05596	+-+	0	0.641	1.14821	0.996498	1.32301	0.0506257	0.0361446	0.0367	1.3579	1.02192	1.80433	0.0303	0.0351	0.761	1.06092	0.725175	1.55211	0.0406	0.04539	0.613	1.1
rs17455565	30200287	A	T	0.0153	0.0164	0.801	1.04271	1.0137	1.44363	0.0278	0.0228	0.292	1.37575	0.759961	2.49051	0.0226	0.0305	0.341	-0.3899	0.4091	0.677125	0.303694	1.50974	99	a	t	0.7145	++-	0	0.3776	1.05148	0.803711	1.37564	NA	NA	NA	NA	NA	NA	0.0438	0.0174	0.181	1.36692	0.864783	2.16063	NA	NA	NA	NA
rs17475879	30472487	T	C	0.0518	0.0738	7.48e-05	0.703822	0.940771	0.837447	0.0603	0.0632	0.353	0.826876	0.553709	1.23481	0.0085	0.0084	0.665	-0.2729	0.6298	0.761169	0.221505	2.61564	99	t	c	5.684e-05	---	0	0.7676	0.7226	0.616885	0.84643	0.0489192	0.0727194	0.000711	0.647897	0.500302	0.839034	0.0184	0.0222	0.629	1.1254	0.697289	1.81634	0.04594	0.1167	2.4e-08	2.553
rs17500510	32820796	A	G	0.0383	0.0451	0.127	0.85579	0.969325	1.04532	0.0504	0.038	0.724	1.08817	0.681306	1.73802	0.0486	0.0736	0.131	-0.4351	0.2878	0.6472	0.368178	1.13768	99	a	g	0.09482	-+-	0	0.3776	0.861483	0.723299	1.02607	0.0413407	0.0473014	0.358	0.871885	0.649432	1.17054	0.0642	0.0546	0.945	0.989892	0.743079	1.31868	0.04701	0.03566	0.0227	0.644
rs17501267	32890127	A	G	0.0409	0.0484	0.0538	0.827588	0.964264	1.00306	0.0386	0.058	0.0985	0.690872	0.445549	1.07127	0.0399	0.0291	0.434	0.2856	0.3653	1.33056	0.650257	2.7226	99	a	g	0.02979	--+	-70.9	0.3103	0.82729	0.697183	0.981678	NA	NA	NA	NA	NA	NA	0.0489	0.0597	0.687	0.94064	0.698259	1.26716	NA	NA	NA	NA
rs17508331	32973316	C	T	0.074	0.0769	0.573	0.958314	0.993715	1.11126	0.0679	0.0769	0.394	0.856501	0.599524	1.22363	0.1406	0.1233	0.509	0.1242	0.1882	1.13224	0.782961	1.63734		t	c	0.5723	++-	0	0.5602	1.03759	0.912758	1.17949	0.0420944	0.0359292	0.395	1.14004	0.844133	1.53969	0.1258	0.0785	2.8e-05	1.64733	1.30426	2.08064	0.02244	0.03404	0.0276	1.717
rs17508548	29671046	G	T	0.2208	0.2144	0.223	1.06052	1.00557	1.16564	0.247	0.2227	0.362	1.10441	0.892016	1.36737	0.2656	0.2397	0.186	0.1988	0.1503	1.21994	0.908657	1.63786		t	g	0.07257	---	0	0.6567	0.926816	0.853075	1.00693	NA	NA	NA	NA	NA	NA	0.2737	0.2371	0.0291	1.18655	1.01752	1.38365	NA	NA	NA	NA
rs17533090	32698700	T	G	0.1184	0.1413	9.41e-05	0.790674	0.972695	0.889589	0.0976	0.0951	0.741	0.946589	0.684012	1.30996	0.0729	0.1027	0.0638	-0.4372	0.2359	0.645842	0.406747	1.02548	99	t	g	3.924e-05	---	0	0.3889	0.797638	0.716125	0.888429	0.092719	0.109294	0.0552	0.829246	0.683522	1.00604	0.0777	0.0851	0.575	1.07257	0.839502	1.37033	0.1047	0.1126	0.412	1.107
rs17587	32933068	A	G	0.224	0.2322	0.31	0.952629	0.995462	1.04623	0.1916	0.2071	0.452	0.91654	0.730376	1.15015	0.2083	0.1969	0.304	0.1648	0.1605	1.17916	0.860897	1.61507	99	a	g	0.3636	--+	0	0.4016	0.962039	0.884975	1.04581	0.204209	0.230207	0.0469	0.863214	0.746049	0.998779	0.1992	0.2005	0.91	0.990585	0.840248	1.16782	0.2201	0.2358	0.71	1.035
rs17604492	32286548	T	C	0.1411	0.12	0.000156	1.24476	1.02516	1.39434	0.0676	0.0771	0.106	0.742673	0.517712	1.06538	0.1059	0.0957	0.626	0.1078	0.2212	1.11382	0.721984	1.71833	99	t	c	0.001647	+-+	44.8	0.02676	1.18376	1.06571	1.31489	0.0955631	0.0902326	0.782	1.02865	0.84213	1.25649	0.1161	0.1354	0.181	0.869399	0.708192	1.0673	0.08868	0.07689	0.215	0.846
rs176095	32266297	G	A	0.2751	0.2525	0.000738	1.16212	1.0132	1.26809	0.2277	0.21	0.358	1.11349	0.885481	1.40021	0.1667	0.1884	0.421	-0.1375	0.1709	0.871534	0.623464	1.21831		a	g	0.001412	--+	-48.5	0.2601	0.878974	0.812058	0.951404	0.182418	0.20093	0.0475	0.859502	0.739339	0.999194	0.2314	0.2438	0.0842	0.86688	0.737142	1.01945	0.1966	0.1802	0.243	0.895
rs17617515	33026102	T	G	0.0122	0.0111	0.636	1.09022	1.03135	1.55851	0.0185	0.0134	0.995	0.997546	0.464025	2.14449	0.0295	0.0377	0.474	-0.2626	0.3667	0.769049	0.374812	1.57796	99	t	g	0.9244	+--	0	0.6948	1.0144	0.755122	1.36271	NA	NA	NA	NA	NA	NA	0.0265	0.0192	0.826	1.05442	0.656772	1.69281	NA	NA	NA	NA
rs17627049	33645780	A	C	0.1056	0.1061	0.981	1.00155	1.0002	1.13669	0.094	0.0868	0.15	1.27877	0.914608	1.78793	0.0312	0.0479	0.286	-0.3497	0.3276	0.7049	0.37091	1.33963	99	a	c	0.7428	++-	-29	0.2122	1.01969	0.907625	1.14559	0.134257	0.110485	0.0112	1.26471	1.05598	1.51469	0.054	0.0448	0.631	1.08217	0.783821	1.49407	0.1197	0.1149	0.502	0.924
rs17839997	30447272	C	A	0.1617	0.1549	0.678	1.0227	1.00238	1.13711	0.1687	0.1833	0.415	0.901856	0.703539	1.15608	0.1944	0.1849	0.221	0.2056	0.1681	1.22826	0.883489	1.70758		a	c	0.6847	-+-	-84.5	0.3382	0.980787	0.893247	1.07691	0.16496	0.166308	0.987	1.00134	0.854599	1.17327	0.1998	0.1911	0.969	1.00333	0.849259	1.18537	0.1998	0.1559	0.0241	0.803
rs17843604	32728261	T	C	0.4754	0.5041	0.00544	0.893767	0.991146	0.967417	0.449	0.5103	0.00524	0.762456	0.630272	0.922364	0.3875	0.5061	0.000968	-0.4434	0.1344	0.64185	0.493208	0.83529	99	t	c	1.14e-05	---	44	0.02806	0.854106	0.796073	0.916369	0.509478	0.493806	0.144	1.09162	0.97048	1.22787	0.4154	0.5409	5.12e-10	0.647922	0.565049	0.74295	0.4722	0.4715	0.918	0.992
rs17846810	32258538	T	G	0.0013	0.0016	0.713	0.817569	0.805712	2.38957	0.0008	0.0009	0.346	0.242464	0.0127504	4.61076	0.0097	0.0047	0.492	0.5818	0.847	1.78926	0.340167	9.41138	99	t	g	0.8298	--+	0	0.4843	0.909828	0.384458	2.15312	NA	NA	NA	NA	NA	NA	0.0029	0.0067	0.138	0.450838	0.157177	1.29316	0.001068	0.00139	0.986	0.98
rs1794275	32779226	A	G	0.2164	0.2425	0.000819	0.851122	0.984896	0.935395	0.1482	0.1317	0.675	1.06115	0.804228	1.40014	0.1285	0.1575	0.302	-0.1945	0.1885	0.823246	0.568952	1.1912	99	a	g	0.001422	-+-	-76.8	0.3226	0.868142	0.795943	0.94689	0.221274	0.260327	0.00423	0.820558	0.715826	0.940613	0.1723	0.1564	0.135	1.14973	0.957566	1.38047	0.2276	0.2559	0.08	1.169
rs1799910	33247306	T	C	0.2968	0.3343	0.000201	0.851667	0.9865	0.926902	0.2988	0.3237	0.195	0.874765	0.714432	1.07108	0.4062	0.3767	0.845	0.02585	0.13221	1.02619	0.791931	1.32974	99	t	c	0.0002107	--+	0	0.4061	0.868142	0.805516	0.935637	0.308305	0.358003	9.88e-05	0.781617	0.689799	0.885655	0.3268	0.3264	0.663	1.03219	0.895097	1.19027	0.3098	0.3747	0.000941	1.31
rs1799964	31650287	C	T	0.2512	0.2074	5.12e-08	1.29148	1.02382	1.41599	0.2327	0.2221	0.509	1.07941	0.860413	1.35413	0.2656	0.2003	0.0263	0.3549	0.1598	1.42604	1.04257	1.95054		t	c	1.249e-08	---	-52.1	0.2686	0.787415	0.725191	0.854978	0.23499	0.174312	1.11e-06	1.4348	1.24147	1.65825	0.2332	0.1929	0.00555	1.26984	1.07258	1.50338	0.1891	0.1563	0.00613	0.765
rs1800454	32908390	T	C	0.1295	0.1273	0.929	1.00531	1.00062	1.13013	0.1373	0.1327	0.446	0.901856	0.691373	1.17642	0.2361	0.2432	0.912	-0.0169	0.1528	0.983242	0.728777	1.32656	99	t	c	0.8027	+--	0	0.7641	0.987183	0.892401	1.09203	0.148657	0.14606	0.65	1.03959	0.879063	1.22943	0.2086	0.2018	0.432	0.935312	0.791662	1.10503	0.1635	0.1211	6.19e-05	0.652
rs1800629	31651010	A	G	0.0658	0.0714	0.922	1.00817	1.00132	1.18509	0.0621	0.0598	0.656	1.0966	0.731006	1.64502	0.0955	0.1216	0.254	-0.2738	0.2401	0.760484	0.475021	1.2175	99	a	g	0.9186	++-	0	0.4728	0.992528	0.860209	1.1452	NA	NA	NA	NA	NA	NA	0.0875	0.1072	0.0834	0.820948	0.656593	1.02644	NA	NA	NA	NA
rs1810472	33191099	C	T	0.3883	0.3988	0.17	0.945624	0.99555	1.02415	0.3518	0.3724	0.408	0.921982	0.760753	1.11738	0.2917	0.2962	0.799	-0.03615	0.14178	0.964496	0.730491	1.27346		t	c	0.1099	+++	0	0.9596	1.05982	0.987037	1.13797	0.38339	0.401463	0.0501	0.885664	0.784169	1.0003	0.2808	0.3208	0.789	0.97992	0.844456	1.13711	0.3761	0.3939	0.173	1.111
rs1841	31238739	G	A	0.0489	0.0461	0.282	1.10622	1.01873	1.32944	0.0424	0.0406	0.367	1.23146	0.783049	1.93665	0.0333	0.0342	0.817	0.08377	0.36231	1.08738	0.534535	2.212		a	g	0.1759	---	0	0.9082	0.891901	0.755769	1.05255	0.0386803	0.0322719	0.26	1.19763	0.877177	1.63516	0.0515	0.0369	0.395	1.16098	0.823029	1.6377	0.02671	0.03011	0.717	1.088
rs1871667	32942207	G	A	0.3777	0.3941	0.0995	0.934812	0.994608	1.01288	0.3644	0.3771	0.52	0.939592	0.777032	1.13616	0.441	0.4075	0.0747	0.2427	0.1362	1.27469	0.97604	1.66471		a	g	0.2193	++-	16.6	0.09101	1.04561	0.973801	1.12271	0.33959	0.358431	0.249	0.929703	0.821275	1.05245	0.4162	0.3717	0.0205	1.17717	1.02542	1.35139	0.3494	0.3594	0.958	1.004
rs1883329	29285081	T	C	0.4823	0.4939	0.379	0.965519	0.997262	1.044	0.4733	0.4598	0.722	0.967306	0.805632	1.16142	0.5677	0.5599	0.21	0.1768	0.1412	1.19339	0.904881	1.57389	99	t	c	0.5457	--+	-90.1	0.3492	0.978827	0.913036	1.04936	0.473265	0.466437	0.649	1.02784	0.913073	1.15704	0.5529	0.5519	0.79	1.01855	0.889691	1.16607	0.5427	0.4958	0.0182	1.199
rs1883414	33194426	A	G	0.1494	0.1675	0.0551	0.897807	0.988194	1.00237	0.2325	0.2395	0.858	0.980081	0.78651	1.22129	0.2187	0.2346	0.0565	-0.3003	0.1575	0.740596	0.543894	1.00844	99	a	g	0.02203	---	-90.3	0.3495	0.896193	0.815883	0.984407	0.165529	0.218804	2.49e-06	0.698004	0.599386	0.812848	0.202	0.1838	0.384	1.07778	0.910634	1.27559	0.1741	0.2316	0.000526	1.409
rs1884123	29364399	A	G	0.498	0.5154	0.217	0.951829	0.996135	1.0295	0.4783	0.4704	0.451	0.931685	0.775038	1.11999	0.6198	0.5908	0.0659	0.2485	0.1351	1.2821	0.983836	1.67079	99	a	g	0.3701	--+	14.3	0.09684	0.9687	0.90359	1.0385	NA	NA	NA	NA	NA	NA	0.5596	0.5601	0.191	1.09517	0.955793	1.25487	NA	NA	NA	NA
rs1894406	32895034	T	C	0.5397	0.4905	6.89e-07	1.21999	1.01573	1.31961	0.5036	0.5261	0.781	0.97454	0.812819	1.16844	0.5035	0.4658	0.353	0.122	0.1313	1.12975	0.873412	1.46133	99	t	c	5.844e-06	+-+	20.8	0.08	1.17398	1.09529	1.25833	0.459044	0.47117	0.36	0.946428	0.841148	1.06488	0.4893	0.5322	0.111	0.896527	0.783738	1.02555	0.4744	0.4613	0.816	0.982
rs1894407	32895014	C	A	0.374	0.4477	1.89e-13	0.738333	0.975777	0.800491	0.3802	0.3875	0.107	0.855619	0.707963	1.03407	0.4601	0.5068	0.227	-0.1602	0.1325	0.851973	0.657113	1.10462		a	c	9.623e-14	+++	-46.4	0.2551	1.31193	1.22135	1.40923	0.431011	0.470004	0.0137	0.862066	0.765921	0.970281	0.4651	0.4264	0.59	1.03757	0.907223	1.18664	0.4231	0.4833	0.00669	1.236
rs1894411	32900951	C	T	0.1444	0.1382	0.36	1.05372	1.00587	1.17853	0.1585	0.1406	0.521	0.920066	0.713424	1.18656	0.2587	0.2757	0.872	-0.02411	0.15002	0.976178	0.727494	1.30987		t	c	0.6206	-++	0	0.5967	0.975895	0.885836	1.07511	0.147285	0.145934	0.822	1.01929	0.863159	1.20366	0.2374	0.2351	0.0266	0.83562	0.712961	0.979381	0.1731	0.1172	2.59e-07	0.575
rs189865	33022308	T	C	0.3336	0.3592	0.00289	0.882682	0.989807	0.958213	0.2716	0.2859	0.406	0.915138	0.742397	1.12807	0.2953	0.3339	0.22	-0.1802	0.1468	0.835103	0.626299	1.11352	99	t	c	0.001007	---	0	0.8797	0.883468	0.820541	0.951222	0.405006	0.445137	0.00479	0.842687	0.747941	0.949435	0.3184	0.3499	0.267	0.92185	0.798551	1.06419	0.4199	0.4314	0.243	1.094
rs194679	32999316	T	C	0.0204	0.0149	0.0427	1.35216	1.09204	1.81036	0.0291	0.0294	0.735	0.904295	0.505043	1.61917	0.1111	0.0976	0.659	0.09082	0.20556	1.09507	0.731925	1.6384	99	t	c	0.1023	+-+	0	0.4174	1.20021	0.964224	1.49396	NA	NA	NA	NA	NA	NA	0.0861	0.0392	3.24e-05	1.92784	1.41455	2.6274	0.002137	0.004632	0.223	2.52
rs194682	33022591	T	C	0.3336	0.3593	0.00279	0.882294	0.989773	0.957772	0.2747	0.2889	0.378	0.910365	0.738669	1.12197	0.2951	0.3339	0.218	-0.1807	0.1469	0.834686	0.625863	1.11318	99	t	c	0.0009105	---	0	0.8919	0.882497	0.819638	0.950176	0.405575	0.445138	0.00533	0.844419	0.749464	0.951406	0.3194	0.3499	0.324	0.930328	0.806025	1.0738	0.4199	0.4317	0.242	1.094
rs1964995	32557389	C	T	0.4161	0.4379	0.0344	0.918209	0.993274	0.993775	0.359	0.391	0.189	0.880241	0.727707	1.06475	0.2361	0.3305	0.000565	-0.5139	0.1491	0.598158	0.44658	0.801185		t	c	0.001285	+++	48.1	0.02113	1.12345	1.0467	1.20582	0.438733	0.428877	0.271	1.06827	0.949713	1.20162	0.3035	0.365	0.0587	0.871595	0.755838	1.00508	0.4071	0.4257	0.269	1.088
rs1966	31215712	T	C	0.3246	0.3174	0.714	1.01565	1.00129	1.10375	0.2422	0.2471	0.301	0.890831	0.715673	1.10886	0.3281	0.3134	0.51	0.0963	0.1463	1.10109	0.826589	1.46675	99	t	c	0.8826	+-+	0	0.4457	1.00572	0.932983	1.08412	0.350967	0.353916	0.322	0.939705	0.83072	1.06299	0.3282	0.2992	0.235	1.08977	0.945546	1.256	0.3451	0.3252	0.232	0.908
rs1967	30233516	T	C	0.1801	0.1581	0.000933	1.19067	1.0182	1.32029	0.1718	0.1603	0.545	1.0856	0.831839	1.41677	0.0469	0.0616	0.293	-0.2886	0.2747	0.749312	0.437354	1.28378	99	t	c	0.002154	++-	-32.7	0.2216	1.15998	1.05499	1.27541	NA	NA	NA	NA	NA	NA	0.0662	0.0889	0.308	0.875676	0.678551	1.13007	NA	NA	NA	NA
rs1978030	32985051	G	A	0.0743	0.0767	0.62	0.963271	0.99448	1.11684	0.0679	0.0759	0.41	0.860278	0.60146	1.23047	0.1406	0.1233	0.509	0.1242	0.1882	1.13224	0.782961	1.63734		a	g	0.6202	++-	0	0.5726	1.03293	0.90866	1.1742	0.0421001	0.0357156	0.326	1.16376	0.861242	1.57253	0.1257	0.0784	2.51e-05	1.65237	1.30817	2.08713	0.02244	0.03404	0.0276	1.717
rs2001097	32491836	T	G	0.0801	0.0794	0.996	1.00035	1.00005	1.15468	0.0578	0.0628	0.598	1.10993	0.753375	1.63524	0.0295	0.012	0.00818	1.3915	0.5262	4.02088	1.43354	11.278	99	t	g	0.5973	+++	42.8	0.03031	1.03666	0.907124	1.18468	0.0661849	0.0594976	0.234	1.15816	0.91044	1.47329	0.0307	0.0392	0.916	0.980636	0.681455	1.41117	0.0609	0.05257	0.204	0.813
rs2006165	32836765	G	A	0.1822	0.2578	8.77e-18	0.652111	0.958766	0.719607	0.1682	0.2063	0.0552	0.79247	0.624785	1.00516	0.1059	0.137	0.0863	-0.3405	0.1985	0.711415	0.482121	1.04976		a	g	1.967e-18	+++	-74.9	0.3187	1.48587	1.3599	1.62351	0.240568	0.299672	1.06e-05	0.743959	0.651174	0.849964	0.1304	0.1387	0.82	1.02305	0.840839	1.24474	0.2105	0.3321	1.72e-12	1.918
rs2006758	28958361	G	A	0.4829	0.4919	0.507	0.97097	0.997439	1.05927	0.4769	0.4716	0.377	0.910875	0.74049	1.12046	0.5556	0.5307	0.0511	0.274	0.1405	1.31521	0.998621	1.73218		a	g	0.7112	++-	18.1	0.08687	1.01471	0.939481	1.09596	0.469283	0.462565	0.695	1.02409	0.909138	1.15357	0.5355	0.5369	0.485	1.05714	0.90435	1.23574	NA	NA	NA	NA
rs2009658	31646223	G	C	0.2041	0.16	9.02e-09	1.3393	1.02953	1.47961	0.188	0.1729	0.383	1.11238	0.875455	1.41342	0.2587	0.1781	0.00605	0.4458	0.16241	1.56174	1.13596	2.14711		c	g	6.338e-10	---	-28.4	0.2107	0.756767	0.692743	0.826708	0.205153	0.160754	0.000211	1.32923	1.14429	1.54407	0.2063	0.1718	0.0299	1.21492	1.01916	1.44828	0.1635	0.1424	0.0643	0.826
rs2015436	29004893	T	C	0.4983	0.4831	0.266	1.04942	1.00411	1.14255	0.4986	0.5036	0.274	1.11952	0.914326	1.37076	0.4306	0.4503	0.0904	-0.2326	0.1374	0.79247	0.605377	1.03739	99	t	c	0.3588	++-	10.2	0.1078	1.03583	0.960728	1.1168	0.531286	0.537866	0.683	0.975548	0.866107	1.09882	0.4646	0.4611	0.477	0.946278	0.812629	1.10191	NA	NA	NA	NA
rs2017525	29876482	T	C	0.2199	0.2336	0.106	0.924964	0.992643	1.01681	0.1566	0.1636	0.978	1.00363	0.779011	1.29301	0.1997	0.1729	0.363	0.15448	0.16966	1.16705	0.836898	1.62745	99	t	c	0.2234	-++	0	0.3762	0.94819	0.870357	1.03298	0.356655	0.378442	0.0871	0.900283	0.798006	1.01567	0.2086	0.2021	0.93	0.992417	0.837337	1.17622	0.375	0.3849	0.637	1.038
rs2021719	30557461	A	G	0.4696	0.4331	0.000661	1.14564	1.0107	1.2389	0.5265	0.507	0.352	1.09139	0.907764	1.31215	0.6076	0.5719	0.151	0.2023	0.141	1.22422	0.928616	1.61391	99	a	g	0.0001793	+++	0	0.7859	1.14248	1.06548	1.22504	0.484691	0.461015	0.151	1.09148	0.968603	1.22994	0.566	0.5357	0.11	1.11703	0.975247	1.27942	0.4744	0.4347	0.0847	0.873
rs2021720	30557223	G	C	0.4696	0.4333	0.000696	1.14501	1.01065	1.23822	0.5265	0.507	0.353	1.09131	0.907701	1.31206	0.6076	0.5719	0.151	0.2024	0.141	1.22434	0.928709	1.61407		c	g	0.0001884	---	0	0.7861	0.87564	0.816624	0.938921	NA	NA	NA	NA	NA	NA	0.5666	0.5358	0.103	1.1194	0.977437	1.28199	NA	NA	NA	NA
rs2021722	30282110	T	C	0.1775	0.1562	0.000483	1.20445	1.01962	1.33708	0.1482	0.1323	0.113	1.25533	0.947379	1.66339	0.059	0.0839	0.0945	-0.4211	0.2518	0.656324	0.400666	1.07512	99	t	c	0.0006163	++-	30.5	0.05617	1.1827	1.0744	1.30192	0.131376	0.1282	0.514	1.06137	0.887781	1.26889	0.0976	0.0911	0.538	1.07762	0.849259	1.3674	0.1357	0.1044	0.00532	0.725
rs2021749	29706098	A	G	0.114	0.1002	0.00924	1.18178	1.02123	1.34017	0.1252	0.0864	0.0208	1.44152	1.0572	1.96555	0.191	0.1678	0.108	0.2826	0.1757	1.32657	0.940097	1.87193	99	a	g	0.0002909	+++	0	0.4545	1.22642	1.09829	1.3695	0.0343555	0.0377922	0.497	0.894048	0.646034	1.23728	0.1671	0.127	0.000416	1.41061	1.16531	1.70753	0.03739	0.0359	0.838	1.041
rs2021783	32152829	T	C	0.2002	0.1775	0.00775	1.14486	1.01356	1.26474	0.2229	0.2216	0.951	0.992765	0.786397	1.25329	0.1962	0.1986	0.71	-0.06251	0.16789	0.939404	0.675992	1.30546	99	t	c	0.02537	+--	-79.2	0.3275	1.10583	1.01248	1.2078	0.17463	0.158322	0.379	1.07263	0.91778	1.25361	0.1834	0.1876	0.828	1.01924	0.8584	1.21023	0.1656	0.1457	0.103	0.844
rs2022065	30229439	T	C	0.3187	0.3039	0.226	1.05398	1.00448	1.14749	0.3747	0.3486	0.861	1.01781	0.835371	1.24008	0.4913	0.3955	0.000968	0.4487	0.136	1.56627	1.19978	2.04472	99	t	c	0.03917	+++	50.8	0.01715	1.08199	1.00394	1.16611	0.283845	0.2642	0.0587	1.13518	0.995592	1.29435	0.4127	0.409	0.444	1.05532	0.919317	1.21144	0.2927	0.2608	0.0612	0.854
rs2022079	30445717	T	C	0.4295	0.4364	0.947	0.997327	0.999788	1.07942	0.4	0.3962	0.954	1.00561	0.83007	1.21828	0.4774	0.5223	0.0689	-0.2453	0.1349	0.78247	0.600673	1.01929	99	t	c	0.6011	-+-	-31.5	0.2186	0.981376	0.914516	1.05312	NA	NA	NA	NA	NA	NA	0.4696	0.4675	0.97	0.997442	0.872764	1.13993	NA	NA	NA	NA
rs2022532	32417132	T	C	0.0302	0.0199	0.000364	1.55538	1.11324	1.98295	0.0624	0.0525	0.121	1.36329	0.92118	2.01758	0.2189	0.1078	1.62e-05	0.7964	0.1847	2.21754	1.54402	3.18487	99	t	c	4.317e-08	+++	-8.1	0.1573	1.6507	1.37969	1.97494	0.0210466	0.0141997	0.106	1.44308	0.928929	2.2418	0.1164	0.0757	0.00363	1.40338	1.11684	1.76343	0.02564	0.01598	0.0477	0.596
rs2022533	32415238	G	T	0.4368	0.4206	0.264	1.04569	1.00351	1.131	0.5012	0.5046	0.812	0.977781	0.812507	1.17667	0.3177	0.363	0.116	-0.2242	0.1428	0.799155	0.604056	1.05727		t	g	0.6075	-++	-14.1	0.1734	0.981866	0.915512	1.05303	0.348123	0.304432	0.000614	1.24337	1.09783	1.40821	0.3571	0.4021	0.00842	0.828828	0.720788	0.953061	0.344	0.3027	0.0543	0.857
rs2022544	32428982	T	C	0.3228	0.315	0.439	1.0332	1.00271	1.1224	0.2084	0.2268	0.0937	0.824977	0.658752	1.03315	0.2438	0.2654	0.254	-0.171	0.1497	0.842822	0.628505	1.13022	99	t	c	0.8802	+--	14.7	0.09592	0.994217	0.922315	1.07172	0.41752	0.39759	0.124	1.09995	0.974379	1.2417	0.2754	0.2611	0.145	1.12161	0.961139	1.30888	0.3846	0.4125	0.302	1.085
rs2024679	29335096	A	G	0.3977	0.3729	0.0503	1.08314	1.00641	1.17331	0.3831	0.3805	0.358	1.09178	0.90539	1.31654	0.288	0.3166	0.104	-0.2446	0.1506	0.783018	0.582879	1.05188	99	a	g	0.0883	++-	9.3	0.1103	1.06407	0.990799	1.14276	0.346985	0.344664	0.783	1.01753	0.899082	1.15158	0.3208	0.327	0.205	0.910713	0.787976	1.05257	0.3707	0.3129	0.000528	0.757
rs2027856	32510683	A	G	0.1816	0.1418	1.29e-08	1.35645	1.03255	1.50674	0.2301	0.1659	4.28e-05	1.63313	1.2911	2.06577	0.2812	0.1849	0.00192	0.4787	0.1543	1.61397	1.19276	2.18393	99	a	g	7.535e-14	+++	-44	0.2495	1.41751	1.29352	1.55338	0.197383	0.116394	6.8e-13	1.82645	1.55045	2.15157	0.2272	0.1328	1.03e-10	1.82934	1.52314	2.19711	0.1613	0.1165	0.000293	0.678
rs2027937	31224481	T	C	0.0491	0.0462	0.287	1.10453	1.01835	1.32621	0.0425	0.0407	0.366	1.23343	0.782921	1.94318	0.0347	0.0342	0.739	0.1194	0.3587	1.12682	0.557857	2.27607	99	t	c	0.1716	+++	0	0.907	1.12199	0.951294	1.3233	0.038595	0.0322478	0.264	1.19582	0.875482	1.63336	0.0503	0.0356	0.395	1.16289	0.821344	1.64647	0.02671	0.03034	0.674	1.101
rs2040450	30442318	T	C	0.057	0.0498	0.132	1.13951	1.02243	1.35047	0.0527	0.0559	0.777	0.941294	0.619306	1.43069	0.033	0.024	0.957	0.02112	0.38838	1.02134	0.477064	2.18659	99	t	c	0.2026	+-+	0	0.694	1.10539	0.947569	1.2895	0.101251	0.0858434	0.111	1.17571	0.96439	1.43333	0.038	0.032	0.685	1.08085	0.742071	1.57429	0.0641	0.07249	0.417	1.131
rs2040486	30302082	C	A	0.3801	0.3532	0.0235	1.0981	1.00761	1.19071	0.3699	0.3753	0.641	0.954021	0.782942	1.16248	0.3194	0.3065	0.735	-0.05017	0.14837	0.951068	0.711077	1.27206		a	c	0.07604	-++	-72.7	0.3141	0.936412	0.870907	1.00684	0.330556	0.301053	0.00755	1.18584	1.04666	1.34352	0.3085	0.3361	0.253	0.918378	0.793593	1.06278	0.328	0.2696	0.000281	0.743
rs204888	32197120	T	G	0.155	0.1578	0.946	1.00368	1.00039	1.11723	0.1248	0.1229	0.927	0.986758	0.741966	1.31231	0.066	0.0873	0.551	-0.1475	0.2473	0.862862	0.531417	1.40103	99	t	g	0.9276	+--	0	0.8351	0.995411	0.902311	1.09812	0.115329	0.113795	0.984	0.998153	0.829817	1.20064	0.0777	0.1036	0.147	0.843866	0.67068	1.06177	0.09936	0.1044	0.859	1.023
rs204896	32172076	T	C	0.1527	0.158	0.741	0.981984	0.998041	1.0938	0.1333	0.1328	0.879	0.978964	0.743924	1.28827	0.066	0.0907	0.491	-0.1696	0.246	0.844002	0.521128	1.36692	99	t	c	0.6199	---	0	0.8346	0.975407	0.884179	1.07605	0.112706	0.110921	0.94	1.00723	0.834286	1.21602	0.0769	0.1089	0.0409	0.787558	0.626371	0.990224	0.09829	0.1033	0.83	1.028
rs204899	32165605	T	C	0.1447	0.1555	0.253	0.938127	0.993034	1.04663	0.1169	0.1206	0.593	0.925168	0.695832	1.23009	0.066	0.0856	0.649	-0.1141	0.2509	0.892169	0.545603	1.45887	99	t	c	0.1849	---	0	0.9784	0.934541	0.845641	1.03279	0.113766	0.112522	0.976	0.997194	0.827736	1.20134	0.0722	0.1046	0.0279	0.767738	0.606572	0.971724	0.1207	0.1044	0.124	0.832
rs204900	32164558	C	A	0.1526	0.1578	0.745	0.982269	0.998077	1.09386	0.1349	0.134	0.902	0.983026	0.749415	1.28946	0.066	0.0908	0.49	-0.1696	0.246	0.844002	0.521128	1.36692		a	c	0.6303	+++	0	0.8331	1.02429	0.928672	1.12975	0.116539	0.114945	0.996	0.999534	0.829325	1.20468	0.0764	0.1095	0.0367	0.783655	0.623435	0.985049	0.1047	0.1058	0.877	0.981
rs204990	32269408	A	C	0.3442	0.2953	5.57e-09	1.27821	1.02047	1.38818	0.3084	0.2836	0.494	1.07448	0.874711	1.31988	0.3594	0.3305	0.49	0.09527	0.13796	1.09996	0.839347	1.44148	99	a	c	1.716e-08	+++	-27.8	0.209	1.23615	1.14832	1.33069	0.263367	0.256885	0.781	1.01907	0.892046	1.16417	0.3459	0.3283	0.883	0.989175	0.856035	1.14302	0.2735	0.2332	0.0164	0.813
rs204991	32269344	C	T	0.3439	0.2953	7.1e-09	1.27604	1.02032	1.38582	0.3096	0.2836	0.464	1.07966	0.879342	1.32562	0.3576	0.3305	0.523	0.08811	0.13789	1.09211	0.833473	1.431		t	c	2.092e-08	---	-31.3	0.2181	0.810017	0.752469	0.871967	0.263367	0.256885	0.781	1.01907	0.892046	1.16417	0.3459	0.3283	0.863	0.987371	0.85441	1.14102	0.2778	0.2334	0.00806	0.796
rs204995	32262263	G	A	0.3064	0.308	0.415	1.03588	1.00299	1.1275	0.2614	0.2396	0.357	1.10783	0.890874	1.37761	0.2066	0.2055	0.675	0.06759	0.16105	1.06993	0.780307	1.46704		a	g	0.245	---	0	0.845	0.95552	0.885028	1.03163	0.215586	0.261618	4.01e-05	0.749186	0.651646	0.861326	0.27	0.2639	0.781	0.978326	0.838409	1.14159	0.2169	0.2772	0.000652	1.361
rs204999	32217957	G	A	0.1357	0.1423	0.977	1.00182	1.00022	1.1302	0.1542	0.1427	0.285	1.1594	0.883942	1.52069	0.1076	0.1233	0.415	-0.1822	0.2232	0.833435	0.538121	1.29081		a	g	0.8044	--+	0	0.4173	0.986591	0.886637	1.09781	0.0375427	0.0643287	3.07e-05	0.560155	0.42133	0.744723	0.1173	0.1242	0.613	0.948511	0.772748	1.16425	0.03205	0.1007	1.73e-09	3.287
rs2050188	32447875	C	T	0.4535	0.4091	1.19e-05	1.19864	1.0148	1.29988	0.5309	0.4977	0.0506	1.20987	0.999528	1.46447	0.4996	0.4386	0.0186	0.3215	0.1366	1.3792	1.05524	1.80261		t	c	1.509e-07	---	0	0.6166	0.824812	0.767565	0.886328	0.493276	0.381701	2.96e-14	1.5789	1.40205	1.77806	0.4543	0.4491	0.178	1.09868	0.958104	1.25989	0.4776	0.3668	4.22e-09	0.631
rs2050189	32447625	C	T	0.2028	0.2486	4.14e-08	0.764357	0.974527	0.84139	0.2349	0.2564	0.0908	0.830357	0.669315	1.03015	0.316	0.3716	0.0367	-0.3026	0.1448	0.738895	0.556322	0.981383		t	c	1.35e-09	+++	0	0.7514	1.29589	1.19162	1.40929	0.318544	0.345298	0.0961	0.899817	0.794356	1.01928	0.347	0.3078	0.507	1.04937	0.91	1.21009	0.3045	0.3298	0.19	1.114
rs2050190	32447054	G	A	0.3307	0.3609	0.0109	0.899191	0.991347	0.975828	0.3241	0.3533	0.0375	0.812264	0.667743	0.988063	0.4619	0.4161	0.167	0.18371	0.13277	1.20167	0.926335	1.55884		a	g	0.008266	++-	30.4	0.0564	1.10263	1.0255	1.18557	0.287258	0.361877	9.84e-08	0.707406	0.621856	0.804726	0.4508	0.4443	0.102	0.893433	0.780515	1.02269	0.3397	0.3698	0.219	1.103
rs2050230	29119906	A	G	0.3936	0.388	0.992	1.00041	1.00003	1.08419	0.3217	0.337	0.817	0.977292	0.804291	1.1875	0.2847	0.2945	0.317	-0.1506	0.1505	0.860192	0.640453	1.15532	99	a	g	0.7482	+--	0	0.6213	0.988269	0.919497	1.06218	0.424524	0.444217	0.299	0.938289	0.832028	1.05812	0.3166	0.318	0.528	0.954242	0.824993	1.10374	0.4412	0.402	0.0332	0.849
rs2051548	33149567	T	C	0.0445	0.0485	0.319	0.906667	0.981315	1.09914	0.0443	0.0556	0.749	0.927437	0.584563	1.47142	0.0135	0.0123	0.36	0.5661	0.6178	1.76138	0.524774	5.91202	99	t	c	0.3683	--+	0	0.5691	0.92247	0.773746	1.09978	0.0529374	0.0427302	0.137	1.23063	0.93804	1.61449	0.0206	0.0257	0.466	1.19191	0.743616	1.91047	0.03312	0.05072	0.0258	1.571
rs2051549	32838064	G	A	0.1501	0.2128	5.44e-14	0.6647	0.957464	0.739344	0.1327	0.153	0.175	0.830689	0.635319	1.08614	0.0694	0.1027	0.0626	-0.4354	0.2339	0.647006	0.40908	1.02331		a	g	1.207e-14	+++	-70.1	0.3086	1.46316	1.3284	1.6116	0.143345	0.167384	0.0228	0.829865	0.705802	0.975734	0.0833	0.1134	0.286	0.886194	0.709902	1.10627	0.1165	0.2003	1.56e-08	1.914
rs20547	32934211	G	A	0.2042	0.2288	0.00307	0.865109	0.986197	0.952202	0.1849	0.2042	0.448	0.908564	0.709411	1.16363	0.1562	0.1798	0.251	-0.1989	0.1733	0.819632	0.583583	1.15116		a	g	0.001249	+++	0	0.8849	1.15304	1.05756	1.25714	0.219218	0.22906	0.376	0.936565	0.80986	1.08309	0.1991	0.2416	8.31e-05	0.717817	0.608556	0.846696	0.2019	0.2307	0.0268	1.23
rs2057726	30443329	C	T	0.0062	0.004	0.0359	1.88009	1.45099	3.3904	0.0188	0.02	0.612	1.20334	0.588544	2.46035	0.0029	0.0043	0.683	-0.4962	1.216	0.60884	0.0561595	6.6006		t	c	0.0671	--+	0	0.4782	0.658691	0.421313	1.02982	NA	NA	NA	NA	NA	NA	0.004	0.0027	0.0653	3.17416	0.929437	10.8402	NA	NA	NA	NA
rs2057727	30405508	C	T	0.4521	0.4505	0.872	1.0065	1.00051	1.08907	0.3528	0.3291	0.141	1.16207	0.951309	1.41952	0.441	0.4572	0.434	-0.1068	0.1365	0.898705	0.687743	1.17438		t	c	0.6472	--+	-54.3	0.2735	0.983635	0.916442	1.05575	NA	NA	NA	NA	NA	NA	0.4623	0.4135	0.0728	1.13516	0.988348	1.30379	NA	NA	NA	NA
rs206015	32290737	A	G	0.3104	0.2923	0.0371	1.094	1.00762	1.19041	0.2892	0.2981	0.422	0.919762	0.749887	1.12812	0.2656	0.2705	0.94	-0.01121	0.14938	0.988853	0.737865	1.32522	99	a	g	0.1222	+--	-53.4	0.2715	1.06131	0.984167	1.14449	0.325939	0.339931	0.278	0.933328	0.823811	1.0574	0.2938	0.2928	0.818	0.983027	0.849488	1.13756	0.3162	0.3166	0.873	0.987
rs206016	32289160	A	G	0.2996	0.2807	0.0284	1.10008	1.00817	1.19801	0.2701	0.2827	0.321	0.900054	0.731206	1.10789	0.2517	0.262	0.852	-0.02807	0.15057	0.97232	0.723838	1.3061	99	a	g	0.122	+--	-16.4	0.1795	1.06194	0.983986	1.14608	0.316675	0.330721	0.24	0.9275	0.817949	1.05172	0.2817	0.2835	0.591	0.960339	0.828549	1.11309	0.2981	0.3059	0.775	1.024
rs206017	32284189	G	A	0.2737	0.3013	0.000473	0.856715	0.986677	0.934335	0.2542	0.2701	0.294	0.892704	0.722114	1.10359	0.3033	0.3579	0.0774	-0.2406	0.1362	0.786156	0.601967	1.0267		a	g	6.698e-05	+++	0	0.763	1.16929	1.08282	1.26267	0.258386	0.252739	0.644	1.03223	0.902401	1.18073	0.3128	0.3468	0.0132	0.831832	0.719095	0.962243	0.2735	0.2566	0.368	0.926
rs206019	32288219	T	C	0.3004	0.2809	0.0234	1.10374	1.00846	1.20204	0.2687	0.2818	0.307	0.897448	0.729374	1.10425	0.2533	0.2617	0.948	-0.009779	0.150836	0.990269	0.736816	1.33091	99	t	c	0.1024	+--	-13.5	0.1717	1.06556	0.987337	1.14998	0.316755	0.330669	0.242	0.927896	0.818306	1.05216	0.2819	0.2825	0.644	0.965742	0.833172	1.11941	0.2981	0.3059	0.775	1.024
rs2064476	33181300	A	G	0.4339	0.4903	8.78e-09	0.794327	0.982096	0.859159	0.4376	0.4771	0.228	0.891901	0.740519	1.07423	0.349	0.3493	0.984	0.00281	0.14022	1.00281	0.761838	1.32001	99	a	g	2.495e-08	--+	-15.1	0.1759	0.819714	0.764318	0.879125	0.394197	0.417805	0.0262	0.873316	0.774765	0.984403	0.3267	0.3754	0.655	0.967726	0.837855	1.11773	0.3942	0.4414	0.00839	1.229
rs2064478	33180244	T	C	0.0909	0.088	0.532	1.04475	1.00602	1.19832	0.1337	0.1259	0.416	1.12288	0.849251	1.48468	0.1233	0.1421	0.0799	-0.335	0.1913	0.715338	0.49167	1.04076	99	t	c	0.7429	++-	0.3	0.1345	1.01979	0.907182	1.14638	0.146189	0.17642	0.00586	0.798821	0.679717	0.938796	0.1546	0.1119	0.398	1.09334	0.88878	1.34498	0.1496	0.1746	0.0726	1.212
rs2064479	33180218	T	C	0.4843	0.4434	6.05e-05	1.17376	1.01262	1.26933	0.4945	0.4637	0.153	1.14656	0.950411	1.3832	0.5139	0.5411	0.115	-0.2183	0.1383	0.803884	0.613014	1.05419	99	t	c	0.0002138	++-	42.2	0.03148	1.14099	1.06409	1.22345	0.573386	0.561097	0.173	1.08613	0.964431	1.22318	0.5745	0.5488	0.92	1.00705	0.8775	1.15571	0.4338	0.4611	0.097	1.137
rs2066951	29562468	G	T	0.1289	0.1723	5.71e-07	0.727756	0.96119	0.824291	0.1072	0.1044	0.594	1.08796	0.7979	1.48345	0.1424	0.1747	0.0338	-0.4347	0.2048	0.647459	0.433394	0.967256		t	g	1.201e-06	+-+	35.7	0.04461	1.31666	1.17818	1.47143	0.138847	0.186363	2.36e-05	0.707919	0.601389	0.833319	0.1555	0.1557	0.974	1.00304	0.832822	1.20806	0.1442	0.2318	2.47e-08	1.79
rs206762	33078428	G	A	0.3245	0.2805	7.79e-06	1.21137	1.01625	1.3176	0.3	0.3225	0.12	0.85274	0.697537	1.04248	0.3697	0.3554	0.645	-0.06492	0.14093	0.937142	0.710957	1.23529		a	g	0.001081	-++	66.5	0.002566	0.882938	0.819406	0.951397	0.272469	0.267211	0.361	1.0647	0.930713	1.21799	0.3334	0.3345	0.785	1.01994	0.88508	1.17534	0.2746	0.2381	0.0122	0.802
rs206768	33069365	G	A	0.1865	0.199	0.131	0.926399	0.992435	1.02315	0.1916	0.2227	0.0257	0.768665	0.610069	0.968491	0.1892	0.1986	0.978	0.004642	0.169154	1.00465	0.721156	1.3996		a	g	0.02936	++-	-59.4	0.2851	1.10274	1.00984	1.20419	0.203047	0.259224	5.81e-06	0.719495	0.622718	0.831312	0.1909	0.2008	0.51	1.05828	0.894199	1.25246	NA	NA	NA	NA
rs206769	33069082	T	C	0.2244	0.2247	0.718	1.01741	1.00162	1.11727	0.2855	0.264	0.154	1.16335	0.944734	1.43254	0.2267	0.2567	0.0466	-0.3006	0.1511	0.740374	0.550595	0.995566	99	t	c	0.7436	++-	33.5	0.04951	1.01379	0.933864	1.10057	0.188141	0.221277	0.00256	0.800156	0.691294	0.926161	0.2459	0.2707	0.00208	0.781179	0.667549	0.914152	0.2147	0.2385	0.2	1.123
rs206776	33061689	T	C	0.3909	0.3862	0.429	1.03295	1.00261	1.11943	0.4266	0.4328	0.776	0.973264	0.807645	1.17285	0.4079	0.4361	0.212	-0.1696	0.1358	0.844002	0.646768	1.10138	99	t	c	0.7972	+--	-81.9	0.333	1.00934	0.940026	1.08377	0.368031	0.376194	0.417	0.950506	0.840737	1.07461	0.4185	0.4298	0.149	0.903098	0.786221	1.03735	0.375	0.38	0.909	1.009
rs206777	33060524	G	A	0.4938	0.4853	0.34	1.03836	1.00292	1.1219	0.4828	0.4978	0.481	0.935813	0.778288	1.12522	0.4408	0.4785	0.181	-0.17673	0.132	0.838006	0.646973	1.08544		a	g	0.8195	-++	-27.1	0.2073	0.992032	0.926079	1.06268	0.485779	0.471601	0.429	1.04854	0.932441	1.1791	0.4636	0.4782	0.202	0.914349	0.796722	1.04934	0.4733	0.4803	0.908	1.009
rs206781	33054111	C	T	0.17	0.1852	0.0738	0.910756	0.990465	1.00905	0.1832	0.2088	0.0262	0.765673	0.605079	0.96889	0.1739	0.1738	0.724	0.06256	0.17746	1.06456	0.751818	1.50739		t	c	0.01892	++-	-45.3	0.2524	1.11472	1.01801	1.22061	NA	NA	NA	NA	NA	NA	0.1701	0.1815	0.495	1.0631	0.891665	1.26749	NA	NA	NA	NA
rs206783	33040128	A	C	0.35	0.3792	0.00167	0.878192	0.989533	0.952292	0.3204	0.3298	0.35	0.908818	0.743554	1.11082	0.3021	0.3442	0.206	-0.1864	0.1472	0.829942	0.62194	1.10751	99	a	c	0.000506	---	0	0.8786	0.878974	0.817327	0.945271	0.406712	0.448097	0.00363	0.838158	0.743873	0.944394	0.3319	0.3583	0.588	0.961363	0.833564	1.10875	0.4252	0.4347	0.297	1.083
rs206786	33043157	C	A	0.35	0.3793	0.00168	0.878227	0.989536	0.95233	0.3204	0.3297	0.353	0.9093	0.743948	1.1114	0.3021	0.3442	0.206	-0.1864	0.1472	0.829942	0.62194	1.10751		a	c	0.0005112	+++	0	0.8771	1.13758	1.05779	1.22338	0.407289	0.448103	0.00409	0.840171	0.745723	0.946582	0.3319	0.3586	0.583	0.960858	0.833124	1.10818	0.4252	0.4349	0.287	1.085
rs2068204	33166696	A	G	0.3956	0.3573	0.000124	1.17048	1.01274	1.26847	0.3589	0.3415	0.556	1.06184	0.869428	1.29683	0.3906	0.4007	0.726	-0.04747	0.13567	0.953639	0.73097	1.24414	99	a	g	0.0003929	++-	-52.2	0.2687	1.13871	1.05989	1.2234	0.427743	0.384645	0.000487	1.23637	1.09733	1.39304	0.419	0.438	0.561	0.960157	0.837111	1.10129	0.4092	0.3645	0.00874	0.816
rs2070600	32259421	T	C	0.1763	0.1638	0.2	1.07043	1.00712	1.18798	0.194	0.2036	0.454	0.912096	0.71672	1.16073	0.1684	0.2003	0.104	-0.2828	0.17406	0.753671	0.53582	1.06009	99	t	c	0.6839	+--	14.4	0.09668	1.01928	0.929582	1.11764	0.162685	0.15469	0.849	1.01586	0.864075	1.1943	0.1746	0.1768	0.64	1.04247	0.875548	1.24122	0.1624	0.1417	0.0749	0.829
rs2071277	32279661	C	T	0.4298	0.4198	0.172	1.05624	1.00431	1.14261	0.4795	0.453	0.0718	1.19477	0.984328	1.45019	0.4479	0.3801	0.0451	0.2711	0.1353	1.31141	1.00593	1.70965		t	c	0.01628	---	-19.6	0.1877	0.917502	0.85533	0.984194	0.424915	0.416523	0.491	1.04172	0.927401	1.17013	0.4087	0.375	0.0058	1.21142	1.0571	1.38828	0.4263	0.437	0.537	1.048
rs2071278	32273422	G	A	0.2038	0.1753	0.000122	1.21154	1.01896	1.33615	0.2404	0.206	0.0754	1.22802	0.979239	1.54	0.25	0.2346	0.738	0.05206	0.15546	1.05344	0.776746	1.4287		a	g	3.27e-05	---	0	0.6775	0.833018	0.764189	0.908046	0.167786	0.166694	0.912	1.00901	0.861145	1.18226	0.2328	0.1928	0.257	1.09978	0.932892	1.29653	0.1859	0.1566	0.053	0.823
rs2071279	32272852	A	C	0.1921	0.1844	0.357	1.04751	1.00459	1.15623	0.1866	0.2023	0.937	0.990412	0.778799	1.25952	0.1441	0.1267	0.588	0.1036	0.1914	1.10916	0.762202	1.61405	99	a	c	0.3539	+-+	0	0.8657	1.04289	0.95429	1.13973	NA	NA	NA	NA	NA	NA	0.1411	0.1603	0.931	0.991779	0.822598	1.19574	NA	NA	NA	NA
rs2071282	32296921	A	G	0.0524	0.0679	0.00121	0.752759	0.952316	0.894061	0.0386	0.0326	0.827	1.05747	0.640574	1.74569	0.0234	0.0462	0.138	-0.5674	0.3829	0.566998	0.267701	1.20092	99	a	g	0.001213	-+-	-78.3	0.3256	0.769126	0.656091	0.901636	0.0779983	0.103001	0.00336	0.733261	0.593686	0.905651	0.0441	0.0594	0.103	0.775552	0.571208	1.053	0.08974	0.09472	0.68	1.055
rs2071286	32287874	T	C	0.1608	0.1583	0.774	1.01559	1.00163	1.12847	0.1349	0.1531	0.944	0.990328	0.753744	1.30117	0.125	0.1096	0.691	0.08106	0.20363	1.08444	0.727563	1.61636	99	t	c	0.7403	+-+	0	0.9341	1.01623	0.923715	1.11801	0.220705	0.184811	0.000845	1.27853	1.10747	1.47601	0.1243	0.1315	0.532	1.06594	0.872646	1.30204	0.1987	0.179	0.186	0.879
rs2071287	32278411	T	C	0.3807	0.3549	0.00239	1.1329	1.0101	1.22789	0.4398	0.4224	0.123	1.16498	0.959503	1.41445	0.4236	0.3339	0.0121	0.3405	0.1358	1.40565	1.07716	1.83431	99	t	c	7.942e-05	+++	-72.4	0.3134	1.15512	1.07536	1.24078	0.34745	0.314726	0.0113	1.1726	1.03686	1.32612	0.3641	0.3167	0.00036	1.29125	1.12209	1.4859	0.3376	0.3428	0.736	1.027
rs2071288	32257238	T	C	0.0199	0.0204	0.833	1.03216	1.00934	1.38474	0.0197	0.0113	0.128	1.78747	0.845587	3.77849	0.059	0.036	0.0244	0.7303	0.3246	2.0757	1.09865	3.92166	99	t	c	0.1142	+++	18.8	0.08528	1.22446	0.952398	1.57424	NA	NA	NA	NA	NA	NA	0.0428	0.0289	0.0362	1.4699	1.02512	2.10764	0.02991	0.01621	9.33e-05	0.366
rs2071289	32243114	A	C	0.0095	0.0101	0.538	0.876718	0.946395	1.33267	0.0193	0.0105	0.139	1.77216	0.830171	3.78303	0.0522	0.0302	0.0222	0.8051	0.352	2.23692	1.12208	4.45943	99	a	c	0.2193	-++	36.4	0.04309	1.22495	0.88613	1.69332	NA	NA	NA	NA	NA	NA	0.0419	0.0289	0.0531	1.42976	0.995172	2.05413	0.02991	0.01598	8.77e-05	0.364
rs2071290	32252508	T	C	0.045	0.0614	0.000676	0.728812	0.943928	0.874658	0.0482	0.0367	0.207	1.34999	0.847389	2.15071	0.0312	0.0428	0.691	-0.1396	0.3506	0.869706	0.437457	1.72906	99	t	c	0.006515	-+-	32.3	0.05222	0.795408	0.674532	0.937945	0.0722412	0.089716	0.00825	0.746122	0.598274	0.930506	0.0572	0.0629	0.072	0.777887	0.591654	1.02274	0.07265	0.08916	0.052	1.319
rs2071293	32170665	A	G	0.2351	0.2286	0.789	1.0126	1.00115	1.10977	0.1566	0.1505	0.279	1.15488	0.889696	1.49912	0.2361	0.2106	0.481	0.1137	0.1614	1.12042	0.816569	1.53733	99	a	g	0.4382	+++	0	0.5663	1.03355	0.950944	1.12333	0.32367	0.281013	0.000327	1.26418	1.11268	1.43631	0.2386	0.1866	0.000313	1.36438	1.15227	1.61554	0.2991	0.2798	0.181	0.894
rs2071295	32146678	T	C	0.2351	0.2278	0.74	1.01558	1.00141	1.11279	0.1542	0.152	0.464	1.10244	0.849314	1.43102	0.2344	0.2106	0.514	0.1053	0.1614	1.11104	0.809738	1.52447	99	t	c	0.4794	+++	0	0.7511	1.03045	0.948096	1.11997	0.313424	0.277539	0.00214	1.22397	1.07611	1.39215	0.2367	0.1871	0.00047	1.35322	1.14221	1.60321	0.297	0.2765	0.161	0.889
rs2071349	33151498	G	C	0.2249	0.2903	8.8e-14	0.705845	0.96861	0.773516	0.1373	0.1682	0.153	0.831104	0.644923	1.07103	0.1128	0.1421	0.179	-0.2604	0.1936	0.770743	0.527368	1.12643		c	g	2.699e-14	+++	0	0.465	1.38555	1.27406	1.5068	0.244717	0.273066	0.00318	0.8177	0.714688	0.935559	0.1263	0.1511	0.936	1.00798	0.830466	1.22342	0.2212	0.2805	0.00105	1.337
rs2071351	33151908	A	G	0.3632	0.4326	7.42e-13	0.745075	0.976613	0.807469	0.3544	0.3934	0.219	0.886149	0.730928	1.07433	0.2812	0.3065	0.278	-0.158	0.1457	0.85385	0.64174	1.13607	99	a	g	9.539e-13	---	-25.3	0.2028	0.769896	0.716601	0.827154	0.354858	0.386727	0.00438	0.838882	0.743033	0.947096	0.2761	0.2992	0.893	1.01039	0.869029	1.17474	0.359	0.4041	0.0195	1.203
rs2071353	33152235	T	C	0.3699	0.438	1.2e-12	0.747635	0.976938	0.810084	0.3623	0.4056	0.164	0.872049	0.719114	1.05751	0.2943	0.3228	0.261	-0.163	0.145	0.849591	0.639416	1.12885	99	t	c	8.718e-13	---	-55.1	0.2754	0.769973	0.716673	0.827237	0.36475	0.392756	0.00975	0.852876	0.755606	0.962668	0.2901	0.3148	0.965	0.996643	0.858522	1.15699	0.3643	0.4071	0.0278	1.189
rs2071354	33152366	C	T	0.1178	0.1086	0.0443	1.13469	1.01568	1.28334	0.1313	0.1288	0.735	1.04823	0.797932	1.37703	0.0903	0.0908	0.973	0.007445	0.219231	1.00747	0.655572	1.54827		t	c	0.05518	---	0	0.7842	0.899245	0.806716	1.00239	0.125445	0.144049	0.0433	0.838958	0.706561	0.996164	0.0973	0.0898	0.35	1.11515	0.887302	1.40151	0.1282	0.139	0.271	1.133
rs2071468	32893013	G	A	0.1134	0.1148	0.899	0.992072	0.999022	1.12186	0.1386	0.1625	0.201	0.842569	0.648078	1.09543	0.184	0.1627	0.484	0.1241	0.1773	1.13213	0.799788	1.60257		a	g	0.6798	++-	0	0.373	1.02255	0.919674	1.13693	0.143972	0.129084	0.122	1.14385	0.965237	1.35551	0.1574	0.1535	0.617	1.04817	0.871549	1.26057	0.1442	0.1264	0.3	0.895
rs2071469	32892761	T	C	0.5411	0.4911	5.3e-07	1.22289	1.01595	1.32294	0.5036	0.536	0.543	0.945029	0.787479	1.1341	0.5052	0.4658	0.328	0.128	0.131	1.13655	0.879185	1.46926	99	t	c	7.95e-06	+-+	38.7	0.03822	1.17163	1.09288	1.25606	0.458476	0.471386	0.342	0.944364	0.839242	1.06265	0.4907	0.5343	0.12	0.899078	0.786146	1.02823	0.4797	0.4609	0.575	0.957
rs2071472	32892598	T	C	0.4272	0.3761	2.38e-07	1.23362	1.01686	1.3359	0.3639	0.3706	0.741	1.03243	0.8547	1.24713	0.3212	0.3031	0.616	0.0719	0.1433	1.07455	0.811421	1.423	99	t	c	1.192e-06	+++	-15.6	0.1773	1.19244	1.11076	1.28012	0.313993	0.342298	0.0298	0.870227	0.767347	0.986901	0.3333	0.3815	0.0413	0.863711	0.750296	0.994269	0.3429	0.3344	0.83	0.983
rs2071474	32890560	T	C	0.4275	0.3761	2.11e-07	1.23462	1.01692	1.3369	0.3651	0.3706	0.679	1.04065	0.86164	1.25686	0.3212	0.3031	0.616	0.0719	0.1433	1.07455	0.811421	1.423	99	t	c	9.141e-07	+++	-22.8	0.1963	1.19447	1.11265	1.2823	0.313993	0.342298	0.0298	0.870227	0.767347	0.986901	0.3343	0.3829	0.0309	0.856337	0.743812	0.985886	0.344	0.3344	0.784	0.978
rs2071475	32890365	A	G	0.3014	0.2799	0.0217	1.10433	1.00845	1.202	0.2612	0.2718	0.857	1.01945	0.82687	1.25687	0.158	0.2175	0.0035	-0.503	0.1722	0.604714	0.43149	0.84748	99	a	g	0.14	++-	65.7	0.002946	1.05929	0.981336	1.14344	NA	NA	NA	NA	NA	NA	0.2211	0.2607	0.0225	0.833728	0.713151	0.974693	NA	NA	NA	NA
rs2071476	32933357	G	A	0.3845	0.3949	0.298	0.95839	0.996606	1.0382	0.3687	0.3823	0.434	0.927178	0.767067	1.12071	0.441	0.4144	0.121	0.2099	0.1352	1.23355	0.946398	1.60784		a	g	0.423	++-	-15.5	0.1769	1.02942	0.958916	1.10512	0.33959	0.358434	0.248	0.929686	0.82126	1.05243	0.4185	0.3727	0.016	1.18507	1.03212	1.36069	0.3472	0.3594	0.868	1.013
rs2071477	32933326	C	T	0.3787	0.3934	0.137	0.941002	0.995139	1.0195	0.3651	0.377	0.567	0.946126	0.782666	1.14372	0.4358	0.411	0.131	0.2043	0.1352	1.22667	0.941113	1.59886		t	c	0.2589	++-	-12.7	0.1696	1.04185	0.970302	1.11868	0.33959	0.358434	0.248	0.929686	0.82126	1.05243	0.4111	0.3696	0.0161	1.18485	1.03192	1.36046	0.3472	0.3604	0.815	1.019
rs2071482	32924678	A	C	0.1602	0.16	0.94	1.00403	1.00042	1.11539	0.1747	0.174	0.783	0.966378	0.757873	1.23225	0.2222	0.2158	0.67	0.0657	0.1541	1.06791	0.789515	1.44446	99	a	c	0.9275	+-+	0	0.8802	1.00431	0.916105	1.10101	0.144482	0.127367	0.0671	1.17288	0.98958	1.39014	0.2076	0.167	0.00289	1.30613	1.09564	1.55706	0.1378	0.1218	0.214	0.87
rs2071534	32932296	T	C	0.3845	0.3949	0.298	0.95839	0.996606	1.0382	0.3687	0.3823	0.434	0.927066	0.766975	1.12057	0.441	0.4144	0.121	0.2099	0.1352	1.23355	0.946398	1.60784	99	t	c	0.4227	--+	-15.4	0.1768	0.971416	0.904881	1.04284	0.33959	0.358434	0.248	0.929686	0.82126	1.05243	0.4185	0.3722	0.0142	1.18892	1.03533	1.36531	0.3472	0.3594	0.868	1.013
rs2071537	32926969	A	C	0.0716	0.0684	0.602	1.04096	1.00608	1.21051	0.0836	0.086	0.608	0.914965	0.651793	1.2844	0.0625	0.0685	0.66	0.1196	0.2719	1.12705	0.661448	1.92038	99	a	c	0.712	+-+	0	0.7435	1.02542	0.89729	1.17184	0.101253	0.0925133	0.251	1.12282	0.922079	1.36726	0.0601	0.066	0.996	0.99937	0.757891	1.31779	0.1122	0.08499	0.00344	0.688
rs2071538	32926656	A	G	0.0684	0.0806	0.0235	0.839675	0.973926	0.976729	0.0661	0.0683	0.582	0.891812	0.59311	1.34095	0.0178	0.0089	0.289	0.7252	0.6842	2.06514	0.540191	7.89502	99	a	g	0.02845	--+	0	0.4154	0.854191	0.741912	0.983462	0.12116	0.164802	2.74e-05	0.698959	0.589169	0.829208	0.0242	0.032	0.346	1.21083	0.813186	1.80292	0.1143	0.1693	1.23e-05	1.67
rs2071541	32920836	G	A	0.152	0.1541	0.864	0.990634	0.998987	1.10331	0.1699	0.1705	0.646	0.944216	0.739332	1.20588	0.1771	0.1661	0.406	0.154	0.1851	1.16649	0.811561	1.67665		a	g	0.9109	++-	0	0.6311	1.00541	0.914242	1.10568	0.140501	0.123709	0.0867	1.16227	0.979308	1.37941	0.1662	0.1753	0.919	0.99099	0.831657	1.18085	0.1357	0.1181	0.148	0.849
rs2071543	32919607	T	G	0.2114	0.1713	1.02e-06	1.27512	1.02397	1.40567	0.2386	0.2187	0.248	1.13974	0.912952	1.42286	0.1562	0.1815	0.13	-0.2641	0.1743	0.767897	0.545677	1.08061	99	t	g	1.103e-05	++-	51.2	0.01664	1.21361	1.11312	1.32318	0.18942	0.149742	0.00127	1.29049	1.10603	1.50572	0.1648	0.1608	0.182	1.13095	0.943855	1.35513	0.1966	0.1424	9.47e-05	0.682
rs2071544	32914099	T	C	0.4496	0.4972	2.65e-06	0.828731	0.98538	0.896318	0.4084	0.4223	0.656	0.959647	0.800586	1.15031	0.3212	0.3613	0.0679	-0.2536	0.1389	0.776002	0.591056	1.01882	99	t	c	1.549e-06	---	-59.9	0.2862	0.843243	0.786565	0.904005	0.495862	0.522233	0.0862	0.902479	0.802604	1.01478	0.3869	0.4369	0.0112	0.839844	0.733825	0.961182	0.5353	0.4618	5.13e-06	0.704
rs2071550	32838918	A	C	0.4654	0.4268	0.000498	1.14893	1.01091	1.24231	0.4795	0.4437	0.0108	1.27099	1.05693	1.52842	0.3507	0.3955	0.0678	-0.2412	0.132	0.785684	0.606579	1.01767	99	a	c	0.0003749	++-	57	0.00954	1.13406	1.05804	1.21553	0.455063	0.395439	2.42e-05	1.29649	1.14899	1.46292	0.4055	0.4262	0.494	0.953553	0.832041	1.09281	0.4252	0.3983	0.239	0.914
rs2071556	33012579	T	G	0.3874	0.4178	0.00182	0.881042	0.989965	0.954073	0.3735	0.3817	0.269	0.896973	0.739595	1.08784	0.3507	0.411	0.0891	-0.2384	0.1402	0.787887	0.598582	1.03706	99	t	g	0.0002831	---	0	0.7228	0.876604	0.816402	0.941245	0.438567	0.483219	0.00155	0.824659	0.731607	0.929547	0.3841	0.3891	0.813	1.01692	0.885274	1.16814	0.4541	0.4627	0.374	1.07
rs2071593	31620778	A	G	0.0716	0.081	0.0547	0.864694	0.978669	1.00294	0.1012	0.098	0.643	0.929406	0.682182	1.26622	0.0868	0.0856	0.716	-0.07969	0.21922	0.923403	0.600879	1.41904	99	a	g	0.05074	---	0	0.895	0.880469	0.774997	1.0003	0.163823	0.187177	0.0451	0.855626	0.73382	0.997651	0.0894	0.0918	0.966	1.00511	0.796311	1.26864	0.1709	0.1876	0.207	1.136
rs2071596	31614670	A	G	0.3181	0.3724	2.37e-09	0.77525	0.978949	0.842825	0.2735	0.3022	0.0977	0.831769	0.668879	1.03433	0.2882	0.3288	0.345	-0.140336	0.148519	0.869066	0.649577	1.16272	99	a	g	5.58e-10	---	0	0.6645	0.787809	0.730548	0.849557	0.341297	0.368976	0.0823	0.897966	0.795085	1.01416	0.3226	0.3366	0.358	0.93619	0.813479	1.07741	0.3739	0.3874	0.485	1.056
rs2071653	29743907	T	C	0.2155	0.2465	0.00864	0.873672	0.986479	0.966333	0.153	0.1502	0.833	1.02931	0.787243	1.34581	0.1198	0.1558	0.0266	-0.5127	0.2313	0.598876	0.380584	0.942375	99	t	c	0.005349	-+-	2.3	0.129	0.876955	0.799622	0.961766	0.172355	0.225258	1.02e-05	0.716431	0.616353	0.832759	0.1443	0.1485	0.0704	1.19258	0.985462	1.44323	0.188	0.2747	2.02e-07	1.64
rs2071789	29020055	T	C	0.3982	0.4205	0.0437	0.911421	0.991674	0.997394	0.4038	0.4038	0.431	0.918797	0.744052	1.13458	0.5	0.4812	0.165	0.1887	0.1359	1.20768	0.925275	1.57627	99	t	c	0.09825	--+	-3.1	0.1437	0.935382	0.864172	1.01246	0.38339	0.385757	0.634	0.970801	0.859281	1.0968	0.4739	0.4731	0.444	1.0647	0.906688	1.25026	NA	NA	NA	NA
rs2071790	29019781	G	A	0.3959	0.3913	0.938	0.996613	0.99971	1.08564	0.3394	0.3549	0.769	0.968555	0.782918	1.19821	0.2882	0.3048	0.168	-0.2039	0.1478	0.815544	0.610432	1.08958		a	g	0.5892	+++	0	0.4265	1.02132	0.945978	1.10267	0.420364	0.437608	0.363	0.945726	0.838478	1.06669	0.3458	0.3393	0.579	0.956558	0.817767	1.1189	NA	NA	NA	NA
rs2071800	32822121	A	G	0.0386	0.0448	0.162	0.867118	0.971933	1.05875	0.0509	0.0378	0.667	1.10749	0.695854	1.76265	0.0521	0.0736	0.248	-0.3278	0.2835	0.720507	0.41335	1.25591	99	a	g	0.155	-+-	0	0.4822	0.881262	0.740341	1.04901	0.0413231	0.0472765	0.362	0.872789	0.649936	1.17206	0.0649	0.0531	0.91	1.01669	0.7623	1.35598	0.04701	0.03566	0.0227	0.644
rs2072632	32029454	A	G	0.3185	0.316	0.606	0.978123	0.99814	1.06401	0.27	0.3023	0.193	0.872319	0.710203	1.07144	0.3715	0.2962	0.00136	0.439	0.1371	1.55116	1.18564	2.02935	99	a	g	0.9679	--+	67.2	0.002229	0.998501	0.926471	1.07613	0.406712	0.416093	0.806	0.985436	0.876493	1.10792	0.3338	0.3154	0.0518	1.15332	0.998875	1.33165	0.3868	0.3983	0.713	1.03
rs2072633	32027557	A	G	0.4599	0.4581	0.947	0.997278	0.999782	1.08026	0.4614	0.4571	0.799	1.02532	0.845966	1.24269	0.4653	0.5086	0.0187	-0.3173	0.1349	0.728112	0.558945	0.948479	99	a	g	0.5501	-+-	23.7	0.07263	0.978534	0.911332	1.05069	0.49033	0.471601	0.224	1.07535	0.956448	1.20904	0.4907	0.4819	0.279	0.927783	0.809971	1.06273	0.516	0.4551	0.00391	0.797
rs2072634	32025270	T	C	0.0573	0.0647	0.0532	0.850467	0.973751	1.00226	0.0351	0.0519	0.0458	0.619155	0.386743	0.991235	0.0312	0.0548	0.116	-0.5268	0.3356	0.590492	0.305876	1.13994	99	t	c	0.005488	---	-61.5	0.2899	0.80751	0.694391	0.939056	0.0853242	0.0804613	0.626	1.05472	0.851664	1.30619	0.0587	0.0525	0.428	0.882683	0.648481	1.20147	0.1036	0.07388	0.00883	0.712
rs2073044	32446964	T	C	0.2544	0.2725	0.027	0.904376	0.991088	0.988618	0.2584	0.2799	0.136	0.845523	0.678209	1.05411	0.2014	0.226	0.206	-0.20583	0.16289	0.813971	0.5915	1.12012	99	t	c	0.004471	---	0	0.7289	0.890475	0.822039	0.964609	0.172866	0.174739	0.851	1.01511	0.868229	1.18685	0.1902	0.2316	0.0949	0.868245	0.735592	1.02482	0.1699	0.1823	0.374	1.093
rs2073046	32444052	T	C	0.431	0.4157	0.349	1.03828	1.00296	1.12323	0.494	0.4965	0.841	0.981258	0.815636	1.18051	0.3038	0.3442	0.256	-0.16	0.141	0.852144	0.646385	1.1234	99	t	c	0.6382	+--	0	0.3709	1.01694	0.948217	1.09065	0.340792	0.293111	0.000119	1.27802	1.1281	1.44787	0.3161	0.3892	0.00266	0.804178	0.697592	0.927049	0.3301	0.2939	0.072	0.866
rs2073048	32443411	A	G	0.3231	0.3149	0.421	1.03459	1.00282	1.12387	0.2084	0.2268	0.0937	0.824977	0.658752	1.03315	0.2431	0.2637	0.258	-0.1695	0.1497	0.844087	0.629448	1.13192	99	a	g	0.9057	+--	15.4	0.09416	0.99551	0.923515	1.07312	0.418089	0.397375	0.11	1.10396	0.977937	1.24623	0.2751	0.2604	0.136	1.1246	0.963549	1.31257	0.3953	0.4129	0.626	1.039
rs2073148	29538149	C	T	0.1289	0.1723	5.68e-07	0.727712	0.961183	0.824241	0.1109	0.106	0.443	1.12727	0.829981	1.53105	0.1528	0.1832	0.0559	-0.36616	0.19154	0.693392	0.476361	1.0093		t	c	2.433e-06	+-+	43.2	0.02961	1.30369	1.16749	1.45579	0.138794	0.186102	2.45e-05	0.708418	0.601827	0.833889	0.1611	0.1593	0.914	1.01024	0.839978	1.215	0.1464	0.2314	5.63e-08	1.757
rs2073150	29473220	C	T	0.2737	0.3	0.000236	0.848929	0.985807	0.926352	0.3458	0.3323	0.921	0.990067	0.811988	1.2072	0.3314	0.286	0.0608	0.275	0.14667	1.31653	0.987604	1.75501		t	c	0.005441	++-	57.1	0.009439	1.11539	1.0327	1.2047	0.335267	0.356713	0.162	0.916173	0.810172	1.03604	0.3403	0.3283	0.105	1.12304	0.976123	1.29207	0.3686	0.3599	0.972	1.003
rs2073525	33398803	G	A	0.3551	0.3309	0.015	1.10632	1.00826	1.20014	0.4189	0.4283	0.673	0.96078	0.797879	1.15694	0.3976	0.4315	0.219	-0.1572	0.128	0.854533	0.664926	1.09821		a	g	0.1044	-++	19.5	0.08338	0.942518	0.877446	1.01242	0.347745	0.372205	0.0726	0.893007	0.789004	1.01072	0.4251	0.3782	0.474	1.05292	0.914266	1.21261	0.3494	0.3717	0.212	1.104
rs2073716	31230976	G	C	0.2155	0.2034	0.27	1.05526	1.00515	1.161	0.1843	0.1595	0.581	1.07264	0.83629	1.37578	0.2014	0.1661	0.105	0.2711	0.1671	1.31141	0.945146	1.8196		c	g	0.1071	---	0	0.4587	0.931741	0.854923	1.01546	0.793515	0.799699	0.344	0.932209	0.806387	1.07766	0.1937	0.1853	0.639	1.04221	0.87708	1.23844	0.2083	0.1804	0.0541	0.834
rs2073718	31218948	T	C	0.2156	0.2032	0.254	1.05721	1.00533	1.16321	0.1795	0.1578	0.637	1.06241	0.826241	1.36609	0.2035	0.1651	0.091	0.2845	0.1683	1.3291	0.955646	1.84849	99	t	c	0.1024	+++	0	0.4242	1.07444	0.985664	1.17121	0.206485	0.200731	0.35	1.07167	0.927022	1.23888	0.1918	0.1841	0.746	1.02905	0.865619	1.22334	0.2276	0.1802	0.00166	0.747
rs2073721	31237595	A	G	0.2754	0.2786	0.606	0.97738	0.998011	1.06625	0.3193	0.3103	0.491	1.07248	0.878708	1.30897	0.309	0.3219	0.541	-0.08655	0.14165	0.91709	0.694763	1.21056	99	a	g	0.7204	-+-	0	0.6113	0.986098	0.91335	1.06464	0.39058	0.388184	0.529	1.03969	0.921162	1.17346	0.2938	0.292	0.613	1.03964	0.894118	1.20885	0.3504	0.434	5.52e-06	1.433
rs2073723	31238057	T	C	0.2754	0.2786	0.606	0.97738	0.998011	1.06625	0.3193	0.3103	0.491	1.07248	0.878708	1.30897	0.309	0.3219	0.541	-0.08655	0.14165	0.91709	0.694763	1.21056	99	t	c	0.7204	-+-	0	0.6113	0.986098	0.91335	1.06464	0.39132	0.388527	0.513	1.04119	0.922714	1.17488	0.2938	0.292	0.614	1.0396	0.894081	1.2088	0.3494	0.434	4.29e-06	1.44
rs2073724	31237686	T	C	0.0447	0.0604	0.000264	0.709801	0.938826	0.85333	0.0425	0.0556	0.449	0.8424	0.540403	1.31316	0.0295	0.0394	0.224	-0.4398	0.3619	0.644165	0.316914	1.30934	99	t	c	0.0001219	---	0	0.7424	0.723033	0.612796	0.853102	0.0346849	0.0385049	0.77	0.954416	0.697104	1.30671	0.0504	0.0492	0.911	0.982036	0.714276	1.35017	0.02991	0.04053	0.106	1.415
rs2074464	29516507	A	G	0.4715	0.446	0.0402	1.0874	1.00673	1.178	0.4685	0.4655	0.46	1.07272	0.89051	1.29222	0.4442	0.4247	0.189	0.1692	0.1287	1.18436	0.920303	1.52417	99	a	g	0.01397	+++	0	0.8011	1.09253	1.0181	1.17241	0.560865	0.543675	0.431	1.04852	0.931746	1.17993	0.4626	0.4333	0.00444	1.21651	1.06286	1.39237	0.4594	0.4673	0.992	1.001
rs2074465	29516455	G	A	0.0284	0.0367	0.0548	0.801516	0.951275	1.00453	0.0179	0.0255	0.0952	0.608657	0.339731	1.09046	0.0052	0.0103	0.323	-0.7815	0.7899	0.457719	0.0973246	2.15266		a	g	0.01224	+++	0	0.5551	1.30565	1.05988	1.60841	0.0904505	0.113604	0.0192	0.794299	0.653384	0.965606	0.0189	0.014	0.00932	2.06669	1.19566	3.57225	0.09295	0.1135	0.0232	1.339
rs2074466	29516292	A	C	0.1845	0.1994	0.00904	0.876157	0.986961	0.9676	0.2301	0.2355	0.46	0.920664	0.739466	1.14626	0.2309	0.1918	0.23	0.2002	0.1667	1.22165	0.881146	1.69373	99	a	c	0.0235	--+	-9	0.1595	0.904204	0.828681	0.98661	0.221274	0.217728	0.644	1.03399	0.897258	1.19155	0.2104	0.2309	0.265	0.913503	0.779272	1.07086	0.2212	0.2054	0.344	0.916
rs2074469	29515949	C	T	0.1883	0.2008	0.0219	0.891152	0.98871	0.983428	0.241	0.2407	0.682	0.955921	0.770256	1.18634	0.2344	0.1935	0.208	0.2097	0.1664	1.23331	0.89008	1.70889		t	c	0.06565	++-	-10.4	0.1635	1.08459	0.994778	1.18251	0.221274	0.217728	0.644	1.03399	0.897258	1.19155	0.2128	0.2335	0.25	0.911466	0.778413	1.06726	0.2212	0.2054	0.344	0.916
rs2074470	29502406	G	A	0.4336	0.4249	0.517	1.02663	1.00209	1.11151	0.4506	0.4584	0.863	1.01678	0.842218	1.22752	0.4323	0.3938	0.151	0.2024	0.141	1.22434	0.928709	1.61407		a	g	0.3124	---	0	0.4746	0.964158	0.898296	1.03485	0.488342	0.444788	0.00713	1.17455	1.04455	1.32072	0.4129	0.416	0.708	1.02637	0.895655	1.17615	0.4348	0.4196	0.458	0.945
rs2074475	30245869	C	T	0.0465	0.0379	0.0327	1.23127	1.04053	1.49032	0.0348	0.0365	0.91	1.0286	0.632252	1.67342	0.0417	0.036	0.638	-0.1569	0.3336	0.85479	0.444522	1.64371		t	c	0.06649	--+	0	0.4898	0.851633	0.717416	1.01096	0.0881684	0.0765921	0.186	1.15254	0.934918	1.42082	0.0455	0.032	0.141	1.31179	0.914216	1.88226	0.05769	0.06068	0.657	1.073
rs2074477	30240014	A	G	0.2444	0.2661	0.00505	0.87799	0.988234	0.9616	0.2181	0.2206	0.723	1.04202	0.830075	1.30808	0.2639	0.3082	0.102	-0.2446	0.1497	0.783018	0.583908	1.05002	99	a	g	0.0047	-+-	-50.1	0.2638	0.889496	0.82017	0.964683	NA	NA	NA	NA	NA	NA	0.29	0.2832	0.267	0.917453	0.787881	1.06833	NA	NA	NA	NA
rs2074478	31213612	C	T	0.2611	0.2789	0.0998	0.927883	0.99335	1.01439	0.259	0.2181	0.179	1.16346	0.932868	1.45106	0.2899	0.2945	0.532	0.09484	0.15162	1.09948	0.816821	1.47996		t	c	0.4131	+--	5.5	0.1203	1.03386	0.954778	1.11949	0.216724	0.214071	0.997	1.00024	0.866619	1.15446	0.295	0.3199	0.0886	0.883569	0.766236	1.01887	0.2265	0.2105	0.259	0.901
rs2074479	30148988	G	A	0.3135	0.3169	0.513	1.02939	1.00252	1.12277	0.2108	0.2024	0.637	1.05967	0.832978	1.34806	0.1545	0.1952	0.0309	-0.43	0.1992	0.650509	0.440241	0.961205		a	g	0.7514	--+	23.2	0.07391	0.987183	0.911314	1.06937	0.278726	0.284423	0.529	0.95925	0.842518	1.09216	0.196	0.212	0.757	0.973701	0.822243	1.15306	0.2308	0.2918	0.00187	1.316
rs2074480	30148789	G	T	0.3128	0.3166	0.544	1.02724	1.00234	1.12051	0.2108	0.2024	0.637	1.05966	0.83297	1.34805	0.151	0.1918	0.0271	-0.443	0.2004	0.642107	0.433534	0.951024		t	g	0.7912	--+	26	0.06698	0.989258	0.91323	1.07162	0.278726	0.284423	0.529	0.95925	0.842518	1.09216	0.1825	0.2089	0.834	0.981978	0.828031	1.16455	0.234	0.292	0.00324	1.295
rs2074482	30144450	A	C	0.3134	0.3173	0.555	1.02656	1.00228	1.11978	0.2109	0.2024	0.635	1.05998	0.833171	1.34853	0.1545	0.1952	0.0309	-0.43	0.1992	0.650509	0.440241	0.961205	99	a	c	0.7955	++-	22.6	0.07552	1.01066	0.932983	1.0948	0.278985	0.284841	0.508	0.957117	0.84054	1.08986	0.196	0.212	0.758	0.97375	0.822283	1.15312	0.2308	0.2918	0.00187	1.316
rs2074483	30184734	A	G	0.1825	0.1603	0.00339	1.16422	1.01558	1.28886	0.2542	0.2361	0.265	1.12908	0.912065	1.39772	0.2292	0.2158	0.535	0.09586	0.15439	1.1006	0.813227	1.48954	99	a	g	0.001522	+++	0	0.9219	1.15269	1.05579	1.25848	0.217861	0.19105	0.0512	1.15383	0.999736	1.33168	0.2414	0.2127	0.369	1.07567	0.917295	1.26139	0.1966	0.1786	0.249	0.894
rs2074488	31348410	T	G	0.2708	0.2816	0.151	0.937649	0.994355	1.02382	0.2289	0.2048	0.907	0.98668	0.787395	1.2364	0.3177	0.2911	0.103	0.2433	0.1493	1.27545	0.951869	1.70903	99	t	g	0.374	--+	-1.6	0.1396	0.964833	0.891555	1.04413	0.281569	0.257745	0.0345	1.15077	1.01063	1.31035	0.2807	0.2881	0.677	1.03163	0.89124	1.19413	0.2959	0.2406	0.00155	0.769
rs2074502	30492301	A	G	0.2523	0.2618	0.591	0.975622	0.997784	1.06738	0.2108	0.1856	0.188	1.17081	0.92579	1.48069	0.2153	0.2329	0.585	-0.08908	0.16319	0.914772	0.664359	1.25957	99	a	g	0.8654	-+-	-74.5	0.318	0.993024	0.915629	1.07696	0.212173	0.177711	0.00448	1.23997	1.06971	1.43734	0.1951	0.2388	0.0118	0.809125	0.686177	0.954103	0.1763	0.1649	0.368	0.914
rs2074503	30638475	T	C	0.2836	0.2792	0.959	0.997702	0.999798	1.0894	0.3253	0.3257	0.919	1.01041	0.827177	1.23424	0.3177	0.3031	0.31	0.151	0.1488	1.163	0.868795	1.55682	99	t	c	0.7917	-++	0	0.6148	1.01056	0.935087	1.09211	0.282177	0.258989	0.123	1.10849	0.9728	1.26311	0.2762	0.3026	0.311	0.925341	0.796367	1.0752	0.2703	0.258	0.368	0.927
rs2074506	30998462	T	G	0.2587	0.2615	0.87	0.992583	0.999335	1.0854	0.2578	0.2407	0.794	1.02923	0.829407	1.27719	0.3021	0.2791	0.455	0.1085	0.1453	1.1146	0.838376	1.48185	99	t	g	0.8734	-++	0	0.7308	1.00642	0.929619	1.08957	0.213879	0.222676	0.46	0.948201	0.82329	1.09207	0.2952	0.3086	0.689	1.03006	0.891066	1.19074	0.2073	0.2059	0.638	0.957
rs2074510	30984013	G	T	0.4509	0.4708	0.0366	0.918815	0.993301	0.994724	0.4602	0.4565	0.736	0.968323	0.803182	1.16742	0.3924	0.4024	0.818	-0.03135	0.13593	0.969136	0.74247	1.265		t	g	0.04095	+++	0	0.8354	1.07627	1.00294	1.15495	0.414082	0.418452	0.916	0.993589	0.882276	1.11895	0.4292	0.4396	0.212	1.09159	0.95133	1.25253	0.4038	0.4565	0.0321	1.181
rs2074511	30997368	T	C	0.5397	0.5397	0.858	1.00735	1.00059	1.09166	0.5434	0.5423	0.79	0.974472	0.805688	1.17861	0.4097	0.4332	0.528	-0.08623	0.13674	0.917383	0.701706	1.19935	99	t	c	0.913	+--	0	0.7832	0.996008	0.927424	1.06966	0.419063	0.422917	0.937	0.995195	0.883864	1.12055	0.4614	0.4824	0.435	1.05618	0.920761	1.21152	0.4124	0.4581	0.0732	1.148
rs2074512	30986898	T	C	0.4512	0.471	0.0388	0.919698	0.993375	0.995699	0.46	0.4565	0.725	0.966939	0.802019	1.16577	0.3924	0.4024	0.818	-0.03135	0.13593	0.969136	0.74247	1.265	99	t	c	0.04255	---	0	0.8461	0.929694	0.866355	0.997663	0.414138	0.418516	0.915	0.993547	0.882252	1.11888	0.4292	0.4396	0.218	1.09037	0.950268	1.25112	0.4038	0.4565	0.0321	1.181
rs2075015	30788587	T	C	0.1094	0.1209	0.0958	0.899578	0.986907	1.01888	0.0826	0.0844	0.89	1.0239	0.731859	1.43248	0.0312	0.0342	0.993	-0.00322	0.36928	0.996785	0.483353	2.0556	99	t	c	0.1347	-+-	0	0.7573	0.915761	0.816076	1.02762	0.139843	0.147757	0.493	0.943122	0.797397	1.11548	0.047	0.049	0.31	1.17864	0.858227	1.61867	0.1036	0.182	2.8e-07	1.833
rs2075580	31611954	G	C	0.1561	0.1619	0.23	0.936449	0.992993	1.0423	0.2013	0.1782	0.324	1.1284	0.887715	1.43434	0.224	0.2243	0.792	-0.04184	0.15874	0.959023	0.702598	1.30904		c	g	0.4581	+-+	0	0.3797	1.03593	0.943654	1.13723	0.762799	0.735025	0.0408	1.14922	1.00515	1.31393	0.1958	0.18	0.237	1.11316	0.931806	1.32982	0.2521	0.2707	0.292	1.097
rs2075582	31605685	C	T	0.1559	0.1621	0.209	0.933607	0.992666	1.0392	0.2051	0.1806	0.295	1.13485	0.895594	1.43802	0.224	0.2243	0.792	-0.04184	0.15874	0.959023	0.702598	1.30904		t	c	0.4477	+-+	-84.4	0.3381	1.03676	0.944594	1.13792	0.237122	0.265019	0.0395	0.869341	0.760344	0.993963	0.2036	0.1858	0.245	1.1081	0.932134	1.31727	0.2521	0.2707	0.292	1.097
rs2075789	31816307	T	C	0.236	0.2096	0.0161	1.12163	1.01079	1.23155	0.1821	0.1665	0.507	1.08771	0.848486	1.39437	0.1181	0.125	0.717	-0.07278	0.20093	0.929805	0.627129	1.37856	99	t	c	0.01887	++-	0	0.6543	1.10772	1.01699	1.20654	0.320615	0.246099	8.5e-08	1.42773	1.25346	1.62624	0.1499	0.1361	0.322	1.10311	0.908217	1.33982	0.3152	0.252	0.00164	0.767
rs2075798	31954720	A	C	0.2136	0.1958	0.0873	1.08923	1.00841	1.20136	0.1346	0.1461	0.915	0.984944	0.745847	1.30069	0.0799	0.0821	0.98	0.006456	0.253284	1.00648	0.612638	1.6535	99	a	c	0.1199	+-+	0	0.7722	1.07476	0.981332	1.17709	0.286837	0.230327	9.32e-06	1.35352	1.18438	1.54682	0.123	0.1136	0.273	1.12961	0.908329	1.40479	0.2842	0.2233	0.000966	0.751
rs2075799	31886508	T	C	0.1637	0.1825	0.11	0.916631	0.990741	1.02001	0.1859	0.2055	0.327	0.881615	0.685192	1.13435	0.156	0.1901	0.0841	-0.2969	0.1719	0.743118	0.530559	1.04084	99	t	c	0.02368	---	0	0.503	0.89673	0.815893	0.985577	0.0893066	0.126431	5.82e-05	0.673683	0.553142	0.820493	0.162	0.1729	0.946	1.00617	0.841427	1.20317	0.1165	0.154	0.0205	1.308
rs2076311	33253347	A	C	0.2392	0.2724	0.000262	0.845447	0.984977	0.925214	0.2179	0.23	0.345	0.897179	0.716125	1.12401	0.2899	0.2466	0.198	0.1893	0.147	1.2084	0.905906	1.61191	99	a	c	0.001232	--+	26.3	0.06628	0.875903	0.808269	0.949196	0.219728	0.232725	0.125	0.896817	0.779893	1.03127	0.223	0.2507	0.22	0.90712	0.776395	1.05986	0.2115	0.2501	0.0398	1.21
rs2076312	33250140	A	C	0.0942	0.0928	0.518	1.04503	1.0059	1.19438	0.1535	0.1714	0.406	0.895924	0.691282	1.16115	0.1875	0.2123	0.15	-0.2411	0.1676	0.785763	0.565754	1.09133	99	a	c	0.7593	+--	-29.7	0.214	0.982652	0.878781	1.0988	0.096719	0.134477	0.00013	0.696267	0.576099	0.841501	0.195	0.1442	0.795	1.02506	0.850203	1.23587	0.109	0.1271	0.108	1.218
rs2076483	29679524	G	A	0.2204	0.214	0.23	1.05962	1.00549	1.16479	0.247	0.2227	0.362	1.10438	0.891989	1.36733	0.2664	0.2401	0.183	0.2003	0.1505	1.22177	0.909664	1.64096		a	g	0.07491	---	0	0.6479	0.927372	0.85342	1.00773	0.208001	0.222479	0.316	0.92952	0.805433	1.07272	0.2733	0.2371	0.0298	1.18589	1.01686	1.38301	0.2115	0.2119	0.531	1.059
rs2076485	29631931	G	A	0.1813	0.1736	0.463	1.03993	1.0041	1.15447	0.1651	0.1752	0.338	0.889407	0.6997	1.13055	0.1806	0.2226	0.0753	-0.2907	0.1635	0.74774	0.542721	1.03021		a	g	0.8177	-++	12.4	0.1021	1.01086	0.92226	1.10797	0.189276	0.182436	0.42	1.06446	0.91479	1.23861	0.1876	0.1814	0.0452	0.833516	0.697462	0.996109	0.1816	0.1561	0.0236	0.799
rs2076486	29631851	G	A	0.218	0.2456	0.0536	0.894796	0.987531	1.00172	0.1599	0.1509	0.699	1.05748	0.796923	1.40323	0.1267	0.1592	0.0644	-0.4312	0.2331	0.649729	0.411447	1.02601		a	g	0.04326	+-+	-24.5	0.2007	1.11115	1.00329	1.23062	0.142343	0.190989	3.06e-05	0.713581	0.607167	0.838646	0.1504	0.1624	0.731	1.0334	0.85716	1.24587	0.1528	0.2341	1.81e-07	1.706
rs2076523	32478813	C	T	0.4646	0.4671	0.662	0.982839	0.998659	1.06206	0.3566	0.3898	0.0898	0.845616	0.696675	1.0264	0.401	0.4486	0.0965	-0.2219	0.1335	0.800995	0.616584	1.04056		t	c	0.1498	+++	-6.4	0.1527	1.05232	0.981784	1.12793	0.447043	0.51495	2.15e-05	0.776564	0.690733	0.873061	0.4218	0.468	0.00706	0.830499	0.725527	0.950659	0.4808	0.4859	0.694	1.03
rs2076524	32478662	G	A	0.1613	0.1748	0.0732	0.906948	0.989617	1.00923	0.1629	0.1831	0.302	0.875202	0.679542	1.1272	0.1534	0.1949	0.0753	-0.3248	0.1826	0.722672	0.505253	1.03365		a	g	0.01427	+++	0	0.4878	1.12603	1.02412	1.23808	0.077694	0.096335	0.0715	0.822707	0.663961	1.01941	0.1483	0.192	0.00766	0.783594	0.655003	0.93743	0.06731	0.1024	0.000284	1.696
rs2076525	32478594	C	T	0.1626	0.1758	0.0829	0.910392	0.990089	1.01229	0.1639	0.1839	0.312	0.878095	0.682591	1.1296	0.1545	0.1952	0.08	-0.3192	0.1823	0.72673	0.508389	1.03884		t	c	0.01719	+++	0	0.4915	1.12142	1.02053	1.23229	0.0778174	0.0964419	0.0722	0.823294	0.664593	1.01989	0.1481	0.1903	0.00801	0.784826	0.656134	0.938759	0.06731	0.1024	0.000284	1.696
rs2076527	32472192	C	T	0.0871	0.1102	0.000215	0.777229	0.966921	0.888213	0.0602	0.0615	0.992	1.002	0.683574	1.46874	0.0473	0.0701	0.342	-0.2653	0.2791	0.766976	0.44382	1.32543		t	c	0.0003004	+-+	0	0.465	1.2542	1.10917	1.41821	0.166582	0.232892	8.13e-08	0.670857	0.577904	0.778761	0.0768	0.0836	0.752	0.96075	0.749699	1.23122	0.1934	0.2184	0.0964	1.172
rs2076528	32472172	C	A	0.0871	0.1102	0.000215	0.777206	0.966917	0.888186	0.0602	0.0617	0.98	0.995182	0.678924	1.45876	0.0451	0.0668	0.316	-0.2836	0.2826	0.753068	0.432793	1.31035		a	c	0.0002748	+++	0	0.4791	1.25621	1.11094	1.42048	0.166659	0.23299	8.15e-08	0.670978	0.578043	0.778854	0.0771	0.0851	0.649	0.944704	0.739631	1.20664	0.1934	0.2184	0.0964	1.172
rs2076529	32471933	C	T	0.3737	0.4154	1.61e-05	0.838752	0.986047	0.908527	0.2807	0.3028	0.677	0.956648	0.776802	1.17813	0.2257	0.2774	0.0797	-0.2833	0.1617	0.753294	0.548684	1.0342		t	c	7.952e-06	+++	0	0.3875	1.17998	1.09722	1.26898	0.327102	0.416759	1.26e-08	0.703731	0.622643	0.795379	0.263	0.3144	0.0798	0.875447	0.754371	1.01595	0.3504	0.4108	0.000508	1.312
rs2076535	32447489	T	C	0.0594	0.0837	6.47e-06	0.696164	0.9446	0.814809	0.0492	0.0576	0.505	0.864849	0.564125	1.32588	0.0295	0.0445	0.499	-0.2431	0.3596	0.784193	0.387548	1.58679	99	t	c	6.581e-06	---	0	0.6261	0.717272	0.620796	0.828741	0.141785	0.194135	1.46e-06	0.673574	0.571516	0.793857	0.0543	0.0572	0.727	1.05365	0.785911	1.41261	0.1368	0.1846	0.000139	1.512
rs2076538	32425449	C	A	0.4316	0.4157	0.32	1.04067	1.00314	1.12576	0.4941	0.4966	0.84	0.98117	0.815531	1.18045	0.3038	0.3442	0.256	-0.16	0.141	0.852144	0.646385	1.1234		a	c	0.6021	-++	-95.7	0.3598	0.981572	0.915237	1.05271	0.341175	0.29267	9.12e-05	1.28302	1.13261	1.4534	0.3161	0.3892	0.00266	0.804176	0.69759	0.927047	0.3387	0.2941	0.025	0.836
rs2076540	32425254	C	T	0.4216	0.4049	0.38	1.03592	1.00278	1.12082	0.4853	0.4877	0.779	0.973887	0.809319	1.17192	0.3038	0.3442	0.256	-0.16	0.141	0.852144	0.646385	1.1234		t	c	0.6984	-++	0	0.3703	0.986196	0.919369	1.05788	0.341158	0.292646	9.09e-05	1.28311	1.13269	1.45352	0.3133	0.3871	0.00229	0.801136	0.694719	0.923855	0.3387	0.2941	0.025	0.836
rs2077573	30536330	G	A	0.1904	0.1839	0.0496	1.1133	1.01156	1.23917	0.1738	0.164	0.323	1.14821	0.87301	1.51015	0.1458	0.1815	0.0399	-0.4177	0.2032	0.65856	0.442209	0.98076		a	g	0.1044	--+	37.7	0.04031	0.922932	0.83776	1.01676	0.0535216	0.0491973	0.465	1.10255	0.849392	1.43117	0.1498	0.165	0.258	0.896444	0.741643	1.08356	0.05769	0.04794	0.13	0.772
rs209121	28989639	T	C	0.4742	0.4691	0.919	0.995502	0.999609	1.0856	0.4486	0.4615	0.764	1.03234	0.83866	1.27075	0.4243	0.4376	0.134	-0.2071	0.1384	0.812938	0.619797	1.06627	99	t	c	0.6873	-+-	-83.7	0.3366	0.984324	0.911708	1.06272	NA	NA	NA	NA	NA	NA	0.4591	0.4504	0.635	0.963484	0.826378	1.12334	NA	NA	NA	NA
rs209122	28983481	C	T	0.3857	0.3794	0.891	1.00604	1.00052	1.09687	0.3349	0.3482	0.777	0.969088	0.779458	1.20485	0.2884	0.3068	0.159	-0.2083	0.1479	0.811963	0.607633	1.085		t	c	0.7231	-++	0	0.376	1.0141	0.938549	1.09573	0.408988	0.423386	0.344	0.94307	0.835289	1.06476	0.3426	0.3332	0.7	0.968913	0.825043	1.13787	NA	NA	NA	NA
rs209123	28981039	T	C	0.3857	0.3794	0.891	1.00605	1.00052	1.09689	0.3349	0.3482	0.777	0.969088	0.779458	1.20485	0.2885	0.3069	0.159	-0.2083	0.1479	0.811963	0.607633	1.085	99	t	c	0.7233	+--	0	0.3759	0.986098	0.912634	1.06547	0.408988	0.423386	0.344	0.94307	0.835289	1.06476	0.3427	0.3333	0.699	0.968776	0.824943	1.13769	NA	NA	NA	NA
rs209126	28980425	T	C	0.3857	0.3794	0.891	1.00605	1.00052	1.09689	0.3349	0.3482	0.777	0.969088	0.779458	1.20485	0.2885	0.3069	0.159	-0.2083	0.1479	0.811963	0.607633	1.085	99	t	c	0.7233	+--	0	0.3759	0.986098	0.912634	1.06547	0.408988	0.423386	0.344	0.94307	0.835289	1.06476	0.3427	0.3333	0.699	0.968811	0.824972	1.13773	NA	NA	NA	NA
rs209128	28977152	A	C	0.3857	0.3794	0.891	1.00605	1.00052	1.09689	0.3349	0.3482	0.777	0.969088	0.779458	1.20485	0.2885	0.3069	0.159	-0.2083	0.1479	0.811963	0.607633	1.085	99	a	c	0.7233	+--	0	0.3759	0.986098	0.912634	1.06547	0.408988	0.423386	0.344	0.94307	0.835289	1.06476	0.3427	0.3333	0.699	0.968811	0.824972	1.13773	NA	NA	NA	NA
rs209131	28975734	A	G	0.4826	0.4773	0.96	0.99776	0.999801	1.09027	0.4607	0.4732	0.713	1.04069	0.841174	1.28752	0.437	0.4508	0.13	-0.2162	0.1427	0.805574	0.609027	1.06555	99	a	g	0.7384	-+-	-72.3	0.3133	0.986689	0.912109	1.06737	0.5794	0.583157	0.772	0.982016	0.868445	1.11044	0.4711	0.4612	0.728	0.97242	0.830832	1.13814	NA	NA	NA	NA
rs209146	28966829	A	G	0.4978	0.5111	0.263	0.952076	0.995782	1.03764	0.5153	0.512	0.213	0.876955	0.713278	1.07819	0.5669	0.5451	0.0789	0.2448	0.1393	1.27737	0.972167	1.67838	99	a	g	0.3369	--+	19.5	0.08337	0.963291	0.892576	1.03961	0.471559	0.463425	0.613	1.03113	0.915514	1.16134	0.5481	0.5541	0.726	1.02837	0.879643	1.20225	NA	NA	NA	NA
rs209148	28965248	A	G	0.3851	0.3787	0.87	1.00736	1.00064	1.09945	0.3349	0.3481	0.776	0.96841	0.776322	1.20803	0.2894	0.3079	0.153	-0.2145	0.15	0.806945	0.601397	1.08275	99	a	g	0.7376	+--	-96	0.3605	0.986689	0.912288	1.06716	NA	NA	NA	NA	NA	NA	0.3432	0.3335	0.721	0.970753	0.824673	1.14271	NA	NA	NA	NA
rs209152	28954441	A	G	0.3912	0.3846	0.842	1.00908	1.0008	1.10251	0.3568	0.3697	0.928	0.989832	0.793184	1.23523	0.3146	0.3467	0.0422	-0.3015	0.1484	0.739708	0.553018	0.98942	99	a	g	0.6846	+--	0.3	0.1346	0.983734	0.908842	1.0648	0.413538	0.427496	0.353	0.944351	0.836735	1.06581	0.3678	0.3582	0.591	0.956059	0.811507	1.12636	NA	NA	NA	NA
rs209153	28954228	C	T	0.3882	0.3815	0.837	1.00936	1.00083	1.10287	0.3451	0.3586	0.84	0.977302	0.782284	1.22094	0.314	0.3429	0.064	-0.2754	0.1487	0.759268	0.567309	1.01618		t	c	0.6957	-++	-19	0.1863	1.01593	0.938583	1.09964	0.411882	0.424873	0.416	0.95098	0.842369	1.07359	0.362	0.3517	0.631	0.960517	0.81484	1.13224	NA	NA	NA	NA
rs209160	28947858	A	G	0.3865	0.3799	0.844	1.00896	1.00079	1.10278	0.3447	0.3581	0.845	0.977966	0.781743	1.22344	0.3138	0.3426	0.0637	-0.277	0.1494	0.758054	0.565625	1.01595	99	a	g	0.6913	+--	-19.2	0.1867	0.984029	0.908758	1.06553	0.411832	0.424914	0.414	0.950749	0.842178	1.07332	0.3604	0.3503	0.624	0.959645	0.813768	1.13167	NA	NA	NA	NA
rs209164	28944435	T	C	0.3906	0.3841	0.842	1.00911	1.00081	1.10284	0.358	0.3707	0.947	0.992443	0.793596	1.24111	0.3156	0.3476	0.0413	-0.3036	0.1488	0.738156	0.551426	0.988119	99	t	c	0.6889	+--	1.2	0.1322	0.983931	0.908846	1.06522	0.413626	0.427287	0.356	0.944622	0.836958	1.06613	0.3685	0.3588	0.601	0.957065	0.812056	1.12797	NA	NA	NA	NA
rs209176	28912165	A	G	0.3871	0.3805	0.842	1.00914	1.00081	1.10333	0.3478	0.3612	0.858	0.979572	0.781707	1.22752	0.3172	0.3458	0.0639	-0.2776	0.1498	0.7576	0.564843	1.01614	99	a	g	0.6975	+--	-19.2	0.1868	0.984324	0.908853	1.06606	NA	NA	NA	NA	NA	NA	0.3628	0.3523	0.664	0.963734	0.815762	1.13855	NA	NA	NA	NA
rs209475	33033563	A	G	0.3339	0.361	0.00194	0.878482	0.989439	0.953503	0.2747	0.297	0.217	0.877569	0.713218	1.07979	0.2951	0.3339	0.218	-0.1817	0.1475	0.833851	0.624502	1.11338	99	a	g	0.000401	---	0	0.9435	0.875378	0.813186	0.942326	0.405424	0.445192	0.00509	0.84358	0.748659	0.950536	0.3189	0.3514	0.246	0.918479	0.79567	1.06024	0.4199	0.4314	0.243	1.094
rs210120	33682391	A	G	0.426	0.4297	0.668	0.982809	0.998627	1.06386	0.4735	0.4466	0.0179	1.25435	1.03974	1.51327	0.3628	0.3904	0.199	-0.16979	0.13223	0.843842	0.651185	1.0935	99	a	g	0.8745	-+-	46	0.02459	1.00572	0.937382	1.07903	0.396473	0.410929	0.331	0.941755	0.83444	1.06287	0.3817	0.4056	0.656	0.968657	0.841922	1.11447	0.3889	0.4166	0.108	1.134
rs210132	33644648	T	G	0.3496	0.351	0.729	1.01445	1.00117	1.10022	0.3988	0.3881	0.775	1.02854	0.847812	1.24779	0.408	0.411	0.882	-0.01951	0.13183	0.980679	0.757375	1.26982	99	t	g	0.71	++-	0	0.9583	1.01369	0.943337	1.0893	0.333902	0.377151	0.00046	0.803338	0.71019	0.908703	0.3762	0.3746	0.856	1.01276	0.883427	1.16104	0.3622	0.3881	0.115	1.131
rs210134	33648187	A	G	0.2718	0.2925	0.0112	0.892392	0.99004	0.974409	0.2651	0.2691	0.943	1.00788	0.814085	1.24781	0.1904	0.1849	0.826	0.03726	0.16945	1.03796	0.744634	1.44684	99	a	g	0.02777	-++	0	0.4378	0.91512	0.845618	0.990335	0.226962	0.245482	0.357	0.937186	0.816078	1.07627	0.2137	0.2458	0.118	0.87735	0.744559	1.03382	0.2201	0.2723	0.00169	1.329
rs210138	33650516	G	A	0.4068	0.4068	0.949	0.997406	0.999792	1.08069	0.3518	0.3927	0.015	0.785574	0.646702	0.954269	0.4983	0.4623	0.156	0.1821	0.1283	1.19973	0.932983	1.54275		a	g	0.5865	++-	47.6	0.02198	1.0199	0.949853	1.0951	0.455631	0.434165	0.226	1.07469	0.956334	1.20769	0.4846	0.4637	0.463	1.05261	0.91794	1.20703	0.453	0.4192	0.0497	0.86
rs210162	33668874	G	A	0.4191	0.4151	0.756	1.01283	1.00102	1.09756	0.3722	0.4117	0.0135	0.780672	0.641471	0.950081	0.5501	0.5234	0.385	0.1119	0.1288	1.1184	0.868882	1.43958		a	g	0.707	-+-	41.3	0.0331	1.01379	0.943986	1.08876	0.45221	0.432648	0.245	1.07219	0.953225	1.206	0.5253	0.4879	0.259	1.08275	0.943174	1.24298	0.4509	0.4169	0.0575	0.864
rs210170	33633658	C	T	0.4455	0.4452	0.629	1.01932	1.00149	1.10168	0.488	0.4698	0.296	1.1066	0.915163	1.33808	0.4462	0.4572	0.707	-0.04886	0.13	0.952314	0.738112	1.22868		t	c	0.4784	--+	0	0.6174	0.97531	0.910112	1.04518	0.474403	0.489243	0.151	0.917584	0.815962	1.03186	0.4312	0.4186	0.74	1.02305	0.894178	1.17048	0.5256	0.4972	0.132	1.12
rs210179	33593214	C	T	0.4686	0.4465	0.0197	1.09785	1.00735	1.18743	0.5518	0.5209	0.384	1.0873	0.900652	1.31263	0.505	0.5	0.735	-0.04376	0.12925	0.957184	0.742977	1.23315		t	c	0.02149	--+	0	0.5983	0.921548	0.859607	0.987953	0.390216	0.409223	0.224	0.928001	0.822497	1.04704	0.4884	0.5203	0.247	0.922696	0.805168	1.05738	0.3771	0.3912	0.315	1.081
rs210203	33619207	A	G	0.138	0.1571	0.013	0.868819	0.984524	0.970733	0.1193	0.1154	0.229	1.19854	0.892365	1.60975	0.0608	0.1027	0.0513	-0.4582	0.2351	0.632421	0.398919	1.0026	99	a	g	0.02236	-+-	35.5	0.04497	0.888696	0.803055	0.98347	0.186007	0.189759	0.629	0.963584	0.828875	1.12019	0.0926	0.0743	0.802	1.03286	0.801724	1.33063	0.1774	0.2107	0.06	1.204
rs2105929	33124865	G	A	0.3265	0.3427	0.0889	0.930494	0.994038	1.01103	0.2819	0.2581	0.902	1.01283	0.827192	1.24013	0.3125	0.2654	0.0669	0.2813	0.1535	1.32485	0.98063	1.7899		a	g	0.3047	+--	23.3	0.07377	1.03977	0.965142	1.12017	0.452787	0.457401	0.301	0.939704	0.835137	1.05736	0.3098	0.2893	0.0168	1.19669	1.03288	1.38647	0.4519	0.4516	0.718	1.028
rs2105961	30523615	A	C	0.5165	0.5218	0.988	0.999413	0.999954	1.08147	0.4893	0.4675	0.0423	1.22264	1.00705	1.48437	0.2934	0.339	0.0868	-0.2535	0.1481	0.77608	0.580552	1.03746	99	a	c	0.7558	-+-	42.5	0.03083	1.01126	0.941998	1.08562	0.417031	0.401931	0.317	1.0634	0.94279	1.19944	0.3142	0.3672	0.228	0.913568	0.788801	1.05807	0.3771	0.418	0.16	1.115
rs2106067	31156242	C	T	0.4588	0.4685	0.634	0.980973	0.998482	1.06173	0.4482	0.4675	0.624	1.04793	0.868909	1.26384	0.4809	0.5	0.495	-0.08723	0.12774	0.916466	0.71348	1.1772		t	c	0.668	+-+	0	0.6877	1.01542	0.946796	1.08901	0.446481	0.464855	0.382	0.94857	0.842649	1.06781	0.4762	0.4459	0.0249	1.16536	1.01952	1.33206	0.4412	0.4903	0.00678	1.229
rs2106070	30294842	G	A	0.3791	0.3505	0.0122	1.10913	1.00843	1.20274	0.3688	0.3735	0.636	0.953477	0.782649	1.16159	0.3177	0.3048	0.709	-0.05535	0.14821	0.946154	0.707625	1.26509		a	g	0.04801	-++	-46.4	0.2552	0.929415	0.8644	0.99932	0.322968	0.298381	0.0176	1.16436	1.02708	1.31999	0.3098	0.3358	0.269	0.920876	0.7957	1.06574	0.328	0.2677	0.000283	0.743
rs2107189	29559147	A	G	0.1286	0.1722	4.59e-07	0.72559	0.960796	0.821938	0.1072	0.1044	0.594	1.08794	0.797908	1.48341	0.1424	0.1747	0.0338	-0.4347	0.2048	0.647459	0.433394	0.967256	99	a	g	9.967e-07	-+-	36.3	0.04323	0.757751	0.678052	0.846819	0.139226	0.186551	2.49e-05	0.708882	0.602332	0.834281	0.1555	0.1557	0.974	1.00304	0.832822	1.20806	0.1442	0.2318	2.47e-08	1.79
rs2107191	29542274	C	T	0.4482	0.4134	0.00317	1.13016	1.01	1.22586	0.4494	0.4385	0.214	1.12581	0.934065	1.35691	0.4531	0.4332	0.206	0.1616	0.1278	1.17539	0.914948	1.50997		t	c	0.0006047	---	0	0.9557	0.882497	0.82173	0.947758	0.47554	0.435026	0.0261	1.14258	1.01596	1.28498	0.4544	0.4277	0.0141	1.18179	1.03423	1.3504	0.4509	0.4257	0.221	0.911
rs2107192	29541921	A	G	0.1567	0.1483	0.33	1.05678	1.00616	1.181	0.1535	0.1661	0.116	0.816442	0.634166	1.05111	0.1667	0.1884	0.259	-0.1937	0.1717	0.823905	0.588468	1.15354	99	a	g	0.9368	+--	14.7	0.09582	0.996108	0.903651	1.09802	0.168936	0.165644	0.477	1.05898	0.904599	1.2397	0.1611	0.1668	0.0294	0.813127	0.675037	0.979466	0.1795	0.142	0.003	0.741
rs2107203	29777809	A	G	0.3368	0.3354	0.935	0.996566	0.999716	1.08239	0.2917	0.3226	0.167	0.861655	0.697408	1.06458	0.3212	0.3151	0.999	0.0001004	0.1379	1.0001	0.763239	1.31047	99	a	g	0.5783	--+	0	0.4489	0.979219	0.909293	1.05452	0.424346	0.408348	0.542	1.03736	0.922007	1.16714	0.3403	0.3392	0.225	0.913824	0.790066	1.05697	0.4049	0.3874	0.138	0.89
rs2114437	32274358	G	C	0.0044	0.006	0.443	0.799299	0.879629	1.41693	0.0216	0.0184	0.274	1.4385	0.74954	2.76073	0.0019	0.0051	0.258	-1.3612	1.2037	0.256353	0.024223	2.71299		c	g	0.9521	+-+	-30.8	0.2167	1.01308	0.663541	1.54676	NA	NA	NA	NA	NA	NA	0.0084	0.0031	0.0552	2.74497	0.977707	7.70664	NA	NA	NA	NA
rs211452	33438959	A	G	0.3292	0.312	0.0733	1.07887	1.00633	1.17233	0.3771	0.3782	0.839	1.02034	0.840612	1.23851	0.3247	0.3613	0.194	-0.1754	0.1349	0.839121	0.644163	1.09309	99	a	g	0.1944	++-	-22.9	0.1964	1.0498	0.975599	1.12965	0.295222	0.322289	0.0307	0.869541	0.765627	0.987558	0.3494	0.3241	0.844	1.01489	0.875904	1.17593	0.3184	0.3235	0.601	1.043
rs211453	33438109	T	G	0.3252	0.3068	0.0555	1.08487	1.00682	1.1792	0.3635	0.3701	0.802	1.02546	0.842907	1.24755	0.2832	0.3238	0.258	-0.1573	0.1392	0.854448	0.650423	1.12247	99	t	g	0.1375	++-	-42.8	0.2464	1.0576	0.982267	1.13871	0.294084	0.321025	0.03	0.868826	0.764854	0.98693	0.3255	0.2945	0.706	1.02907	0.886623	1.19441	0.297	0.3221	0.116	1.138
rs211455	33436496	G	A	0.355	0.3348	0.0431	1.08765	1.00687	1.17993	0.4181	0.4287	0.801	0.976071	0.808673	1.17812	0.3403	0.3887	0.325	-0.1312	0.1331	0.877042	0.675653	1.13846		a	g	0.1567	-++	-28.3	0.2103	0.949424	0.883528	1.02023	0.32992	0.354131	0.0472	0.882276	0.779319	0.998835	0.3969	0.3483	0.446	1.05671	0.917056	1.21764	0.344	0.3576	0.434	1.064
rs211456	33497359	G	T	0.3521	0.342	0.363	1.03858	1.00309	1.12683	0.3988	0.3997	0.998	0.999809	0.823468	1.21391	0.3819	0.4127	0.289	-0.1377	0.1297	0.87136	0.675764	1.12357		t	g	0.6154	-++	0	0.4269	0.98167	0.913357	1.05509	0.304323	0.330465	0.0253	0.866207	0.7634	0.982858	0.3867	0.3815	0.478	0.950101	0.824816	1.09442	0.3312	0.3314	0.796	1.021
rs211474	33428591	G	A	0.3491	0.3319	0.122	1.06637	1.00524	1.15678	0.4084	0.4153	0.837	0.980316	0.810966	1.18503	0.3403	0.3955	0.173	-0.1814	0.1331	0.834102	0.642572	1.08272		a	g	0.3608	-++	-15.6	0.1773	0.967055	0.899936	1.03918	0.339022	0.359079	0.105	0.903028	0.79804	1.02183	0.3998	0.3525	0.376	1.06592	0.925471	1.22769	0.3568	0.3678	0.575	1.045
rs2116264	33092766	G	A	0.2061	0.2286	0.0114	0.884609	0.988419	0.972769	0.1851	0.1649	0.143	1.19674	0.940925	1.5221	0.1562	0.1661	0.958	-0.009736	0.185411	0.990311	0.688568	1.42428		a	g	0.07574	+-+	25.8	0.06754	1.08091	0.991984	1.1778	0.311193	0.329985	0.0547	0.88368	0.778656	1.00287	0.1857	0.168	0.0613	1.18667	0.991918	1.41965	0.3109	0.324	0.214	1.108
rs2127675	32958828	G	A	0.3054	0.314	0.394	0.96385	0.996889	1.04897	0.2959	0.3107	0.412	0.919689	0.753097	1.12313	0.2743	0.2688	0.257	0.1719	0.1517	1.18756	0.882116	1.59877		a	g	0.4342	++-	-92.9	0.3545	1.03056	0.955653	1.11133	0.296185	0.321628	0.114	0.902406	0.794165	1.0254	0.2709	0.2716	0.715	1.02833	0.885363	1.19439	0.3291	0.3256	0.328	0.923
rs213194	33303582	A	G	0.0249	0.0268	0.511	0.919974	0.979487	1.17949	0.075	0.0646	0.738	1.0673	0.72818	1.56434	0.0729	0.0736	0.873	0.04167	0.26033	1.04255	0.625892	1.73658	99	a	g	0.7781	-++	0	0.7825	0.97268	0.802066	1.17959	NA	NA	NA	NA	NA	NA	0.0847	0.0608	0.0936	0.792837	0.60443	1.03997	0.0235	0.01042	0.00977	0.482
rs213202	33340033	G	A	0.3064	0.2908	0.0813	1.07788	1.00635	1.17274	0.3933	0.4051	0.354	0.915807	0.760263	1.10317	0.4149	0.4195	0.516	-0.08052	0.12403	0.922636	0.723526	1.17654		a	g	0.3402	-++	-17.4	0.182	0.965026	0.896817	1.03842	0.304009	0.329581	0.0506	0.881677	0.776784	1.00073	0.3933	0.3483	0.777	1.02113	0.8836	1.18007	0.3109	0.3277	0.2	1.11
rs213204	33349054	C	A	0.3067	0.2907	0.0722	1.08047	1.00655	1.17562	0.3921	0.4039	0.352	0.915596	0.760386	1.10249	0.4149	0.4195	0.516	-0.08052	0.12403	0.922636	0.723526	1.17654		a	c	0.3184	-++	-13.5	0.1718	0.963387	0.895293	1.03666	0.304055	0.328317	0.0651	0.888081	0.78253	1.00787	0.3939	0.3493	0.791	1.01972	0.882557	1.1782	0.3034	0.3275	0.0926	1.147
rs213205	33349113	T	C	0.212	0.2013	0.156	1.07144	1.0066	1.17865	0.2728	0.2652	0.932	1.00896	0.82187	1.23863	0.3073	0.2945	0.69	-0.05474	0.1371	0.946731	0.723644	1.23859	99	t	c	0.256	++-	0	0.6417	1.04886	0.965972	1.13885	0.216708	0.248948	0.00763	0.828602	0.720995	0.95227	0.2751	0.2454	0.664	1.03575	0.88396	1.2136	0.2276	0.2545	0.0477	1.197
rs213207	33349147	C	T	0.212	0.2013	0.156	1.07144	1.0066	1.17865	0.2723	0.2645	0.93	1.00927	0.822071	1.2391	0.3056	0.2911	0.805	-0.03388	0.13685	0.966688	0.73926	1.26408		t	c	0.2367	--+	0	0.7118	0.951515	0.876323	1.03316	0.216726	0.248966	0.00763	0.828588	0.72098	0.952258	0.2733	0.2451	0.678	1.03419	0.882614	1.21179	0.2276	0.2547	0.045	1.2
rs213213	33291708	T	C	0.0646	0.0556	0.0185	1.21907	1.03318	1.43742	0.1035	0.0865	0.532	1.10838	0.802589	1.53068	0.0747	0.0788	0.924	0.02443	0.25596	1.02473	0.620486	1.69234	99	t	c	0.02067	+++	0	0.7414	1.18093	1.0257	1.35965	NA	NA	NA	NA	NA	NA	0.0945	0.0708	0.139	0.82711	0.643073	1.06382	0.01816	0.01065	0.151	0.645
rs213220	33310618	C	T	0.2038	0.1924	0.12	1.07986	1.00747	1.18969	0.2386	0.2407	0.885	0.984295	0.794783	1.21899	0.2426	0.2277	0.63	-0.07117	0.14792	0.931304	0.696914	1.24452		t	c	0.2471	-++	0	0.5143	0.95142	0.874349	1.03528	0.195677	0.234726	0.00099	0.787266	0.681819	0.909021	0.1959	0.1978	0.755	1.02777	0.865105	1.22103	0.1966	0.2383	0.00302	1.327
rs213221	33311316	A	G	0.2181	0.2069	0.156	1.07042	1.00641	1.17587	0.2775	0.2723	0.941	1.00796	0.818403	1.24143	0.3194	0.3168	0.343	-0.1281	0.1351	0.879765	0.675099	1.14648	99	a	g	0.3328	++-	0	0.3713	1.04112	0.959603	1.12957	0.221714	0.252903	0.0107	0.836634	0.728854	0.960353	0.287	0.2577	0.937	1.00633	0.860736	1.17655	0.2393	0.2547	0.188	1.125
rs2142905	29172751	C	T	0.3991	0.4144	0.243	0.95341	0.996183	1.03299	0.3651	0.3637	0.174	0.87792	0.727583	1.05932	0.4705	0.4777	0.321	0.136	0.137	1.14568	0.875885	1.49858		t	c	0.1984	++-	-57.6	0.2811	1.04781	0.975848	1.12507	0.377702	0.383821	0.556	0.964221	0.854164	1.08846	0.4325	0.449	0.884	1.01017	0.881449	1.1577	0.3782	0.421	0.04	1.173
rs2142906	29237962	A	G	0.407	0.4047	0.724	0.985752	0.99886	1.06732	0.3653	0.3867	0.43	0.926242	0.765782	1.12032	0.295	0.3116	0.192	-0.1956	0.15	0.822341	0.612871	1.1034	99	a	g	0.3536	---	0	0.452	0.966862	0.900461	1.03816	0.419577	0.437754	0.331	0.941784	0.834467	1.0629	0.3352	0.3387	0.372	0.936607	0.811291	1.08128	0.4455	0.3995	0.0192	0.838
rs2143462	32443182	A	G	0.0851	0.1	0.0224	0.852809	0.978468	0.977741	0.0723	0.0708	0.64	1.08776	0.764777	1.54714	0.0503	0.0805	0.0453	-0.54078	0.27009	0.582294	0.342955	0.988661	99	a	g	0.01764	-+-	-5.1	0.149	0.860708	0.760429	0.97421	0.0978385	0.13253	0.000111	0.693362	0.573515	0.838252	0.1038	0.0928	0.235	0.868572	0.688344	1.09599	0.1058	0.1167	0.374	1.113
rs2143465	32417330	C	T	0.4318	0.4157	0.312	1.0414	1.00319	1.12656	0.487	0.4937	0.657	0.958812	0.796276	1.15453	0.304	0.3442	0.261	-0.1583	0.141	0.853594	0.647485	1.12531		t	c	0.653	-++	-75.5	0.32	0.984029	0.917528	1.05535	0.341297	0.292814	9.33e-05	1.28244	1.13216	1.45266	0.3161	0.3887	0.00276	0.804763	0.698054	0.927783	0.3387	0.2943	0.0266	0.837
rs2143574	29122005	C	T	0.3936	0.388	0.993	1.00039	1.00003	1.08418	0.3217	0.337	0.818	0.977331	0.804339	1.18753	0.2847	0.2945	0.317	-0.1506	0.1505	0.860192	0.640453	1.15532		t	c	0.7478	-++	0	0.6215	1.01187	0.941456	1.08755	0.424346	0.443847	0.301	0.938588	0.832328	1.05841	0.3166	0.318	0.528	0.954242	0.824993	1.10374	0.4412	0.402	0.0332	0.849
rs2156875	31425326	C	T	0.4412	0.4272	0.216	1.05065	1.00387	1.13616	0.4892	0.5197	0.144	0.869219	0.720147	1.04915	0.4583	0.4503	0.987	-0.002302	0.137232	0.997701	0.762405	1.30561		t	c	0.5769	-++	-19.3	0.187	0.980297	0.914227	1.05114	0.526735	0.547978	0.00848	0.854774	0.760435	0.960816	0.4479	0.4372	0.193	1.09357	0.955919	1.25105	0.484	0.4764	0.541	0.955
rs2157079	32870081	T	C	0.2067	0.2524	8.58e-08	0.771268	0.975608	0.848199	0.241	0.2599	0.149	0.853423	0.687908	1.05876	0.316	0.3288	0.553	-0.08425	0.14186	0.919201	0.696077	1.21385	99	t	c	6.392e-08	---	0	0.3959	0.795249	0.731832	0.864161	0.229208	0.2523	0.084	0.885557	0.771096	1.01701	0.284	0.2294	0.00332	1.26098	1.08016	1.47206	0.2094	0.2839	9.65e-06	1.497
rs2157081	32869754	G	A	0.2068	0.2524	8.72e-08	0.771345	0.975618	0.848283	0.241	0.2599	0.149	0.853423	0.687908	1.05876	0.316	0.329	0.547	-0.08555	0.14191	0.918007	0.695104	1.21239		a	g	6.357e-08	+++	0	0.4003	1.25747	1.15719	1.36643	0.229144	0.252127	0.0869	0.886571	0.771996	1.01815	0.2841	0.2296	0.0034	1.26016	1.0795	1.47106	0.2094	0.2839	9.65e-06	1.497
rs2158279	29474244	T	G	0.2728	0.2994	0.000209	0.847826	0.985699	0.92513	0.3458	0.3323	0.921	0.990067	0.811988	1.2072	0.3314	0.286	0.0608	0.275	0.14667	1.31653	0.987604	1.75501	99	t	g	0.005009	--+	57.4	0.009103	0.895655	0.829255	0.967372	0.335232	0.356676	0.162	0.916128	0.810125	1.036	0.3403	0.3283	0.105	1.12304	0.976123	1.29207	0.3686	0.3599	0.972	1.003
rs2158285	30439006	G	A	0.057	0.0499	0.138	1.13701	1.02204	1.34745	0.0527	0.0557	0.785	0.94331	0.620633	1.43375	0.033	0.024	0.957	0.02112	0.38838	1.02134	0.477064	2.18659		a	g	0.2094	-+-	0	0.7054	0.906014	0.776657	1.05692	0.101251	0.0858434	0.111	1.17571	0.96439	1.43333	0.0379	0.032	0.68	1.08222	0.743004	1.5763	0.0641	0.07249	0.417	1.131
rs2170185	32957617	G	A	0.3042	0.314	0.325	0.958323	0.9964	1.04304	0.2922	0.3053	0.516	0.935944	0.766648	1.14262	0.2743	0.2688	0.257	0.1719	0.1517	1.18756	0.882116	1.59877		a	g	0.4035	++-	0	0.3717	1.03262	0.957567	1.11356	0.295791	0.321859	0.105	0.899903	0.791922	1.02261	0.2696	0.2711	0.795	1.0201	0.878129	1.18504	0.3259	0.3256	0.423	0.937
rs2179919	33167240	C	T	0.4871	0.4458	5.09e-05	1.17573	1.01276	1.27152	0.488	0.4606	0.229	1.12067	0.930626	1.34953	0.5069	0.5364	0.0965	-0.2286	0.1375	0.795647	0.607684	1.04175		t	c	0.0002868	--+	46.4	0.02392	0.878974	0.819733	0.942496	0.573873	0.561274	0.167	1.08741	0.965443	1.22479	0.5722	0.5491	0.871	1.01144	0.881628	1.16037	0.4338	0.4604	0.111	1.131
rs2179920	33166852	T	C	0.0915	0.0884	0.515	1.04636	1.00621	1.19946	0.129	0.1207	0.34	1.14821	0.864497	1.52502	0.1163	0.1404	0.0378	-0.4019	0.1935	0.669048	0.457875	0.977614	99	t	c	0.7564	++-	28	0.06229	1.01867	0.906185	1.14512	0.146749	0.176661	0.00629	0.80047	0.681204	0.940616	0.1527	0.1098	0.236	1.13391	0.920964	1.3961	0.1571	0.1751	0.184	1.151
rs2187668	32713862	T	C	0.0398	0.0477	0.0751	0.83706	0.96576	1.01819	0.0638	0.0566	0.776	1.06376	0.695164	1.6278	0.1059	0.1027	0.589	0.1246	0.2305	1.1327	0.720954	1.77958	99	t	c	0.232	-++	-89.4	0.3478	0.903933	0.765964	1.06675	0.025281	0.0312207	0.216	0.784267	0.530857	1.15865	0.0841	0.0926	0.386	0.900783	0.711295	1.14075	0.01603	0.0315	0.00567	2.193
rs2187818	32503546	T	G	0.4143	0.4197	0.59	0.978387	0.998265	1.0593	0.4458	0.5004	0.00592	0.7598	0.624785	0.923991	0.4236	0.5479	0.000237	-0.4796	0.1305	0.619031	0.479323	0.799459	99	t	g	0.01272	---	73.6	0.0005099	0.914023	0.851585	0.981038	0.384595	0.351412	0.00929	1.17594	1.04084	1.32857	0.4362	0.5307	1.87e-07	0.695414	0.606621	0.797204	0.3483	0.3476	0.857	1.015
rs2187820	32493851	T	C	0.0798	0.0794	0.979	0.99807	0.999722	1.15243	0.0578	0.0628	0.596	1.11038	0.753677	1.6359	0.0295	0.0137	0.0112	1.2808	0.5048	3.59952	1.33829	9.68141	99	t	c	0.6166	-++	38.2	0.0394	1.03469	0.905225	1.18267	0.0661809	0.0594903	0.234	1.15821	0.910484	1.47335	0.0303	0.0391	0.848	0.964873	0.668909	1.39179	0.0609	0.05257	0.22	0.818
rs2187823	32547486	A	G	0.2067	0.2652	3.44e-10	0.736416	0.971195	0.810236	0.1745	0.2012	0.0916	0.817504	0.646926	1.03306	0.1892	0.2346	0.242	-0.1903	0.1626	0.826711	0.601099	1.137	99	a	g	6.679e-11	---	0	0.6028	0.752917	0.691384	0.819927	0.253353	0.309677	2.1e-05	0.749845	0.655775	0.857409	0.2342	0.2165	0.632	1.04019	0.885368	1.22207	0.25	0.34	1.17e-06	1.521
rs2187975	30533136	G	A	0.5161	0.5216	0.982	0.999105	0.999929	1.0812	0.4894	0.4696	0.0502	1.2137	0.999787	1.47337	0.2927	0.339	0.0824	-0.2577	0.1483	0.772827	0.577892	1.03352		a	g	0.7855	+-+	41	0.03372	0.990149	0.92233	1.06295	0.416994	0.402125	0.321	1.06277	0.942423	1.19849	0.3153	0.3674	0.254	0.918173	0.792809	1.06336	0.3739	0.418	0.117	1.129
rs2187978	30470940	T	C	0.057	0.0498	0.132	1.13958	1.02244	1.35055	0.0531	0.056	0.776	0.940823	0.618632	1.43081	0.033	0.024	0.957	0.02112	0.38838	1.02134	0.477064	2.18659	99	t	c	0.2025	+-+	0	0.6932	1.1055	0.947478	1.28988	0.101251	0.0858434	0.111	1.17571	0.96439	1.43333	0.0372	0.0314	0.701	1.07638	0.739146	1.56748	0.0641	0.07249	0.417	1.131
rs2199870	32881150	C	T	0.2067	0.2519	1.14e-07	0.773144	0.975834	0.850262	0.2422	0.2593	0.184	0.864331	0.696837	1.07208	0.316	0.3288	0.553	-0.08425	0.14186	0.919201	0.696077	1.21385		t	c	1.041e-07	+++	0	0.3778	1.2527	1.1528	1.36125	0.229238	0.252194	0.0894	0.887419	0.772753	1.0191	0.284	0.2298	0.00356	1.25882	1.07832	1.46954	0.2094	0.2837	9.79e-06	1.496
rs2199874	32877904	G	A	0.4382	0.3967	1.03e-05	1.19559	1.01428	1.29436	0.3855	0.3875	0.569	1.05614	0.875078	1.27466	0.3316	0.3116	0.562	0.08263	0.14259	1.08614	0.821317	1.43635		a	g	1.769e-05	---	0	0.429	0.856501	0.797993	0.919299	0.3157	0.34574	0.0209	0.863069	0.76131	0.97843	0.3496	0.3958	0.0328	0.857944	0.745358	0.987536	0.3419	0.3388	0.971	1.003
rs2206040	29286493	C	T	0.3869	0.3791	0.847	1.00796	1.00064	1.09269	0.3258	0.3365	0.917	0.989634	0.813587	1.20377	0.2805	0.2979	0.203	-0.19365	0.15216	0.823946	0.611474	1.11025		t	c	0.8613	-++	0	0.4411	1.00652	0.936296	1.08201	0.407397	0.427065	0.274	0.935167	0.829249	1.05461	0.3136	0.3098	0.747	0.976289	0.843609	1.12984	0.438	0.3877	0.00645	0.81
rs2206041	29286585	C	T	0.3869	0.3791	0.848	1.00792	1.00064	1.09265	0.3258	0.3365	0.917	0.989634	0.813587	1.20377	0.2805	0.2979	0.203	-0.19365	0.15216	0.823946	0.611474	1.11025		t	c	0.8605	-++	0	0.4412	1.00652	0.936296	1.08201	0.40785	0.427281	0.277	0.935559	0.829712	1.05491	0.3142	0.3103	0.739	0.975474	0.843003	1.12876	0.438	0.3877	0.00645	0.81
rs2206042	29250455	A	C	0.4074	0.4046	0.754	0.9874	0.998993	1.06902	0.3658	0.3868	0.436	0.927168	0.766503	1.12151	0.2951	0.3116	0.194	-0.1947	0.15	0.823082	0.613423	1.1044	99	a	c	0.376	---	0	0.4481	0.96841	0.901903	1.03982	NA	NA	NA	NA	NA	NA	0.3352	0.3387	0.39	0.938892	0.813131	1.0841	NA	NA	NA	NA
rs2207338	29307803	G	T	0.4944	0.5131	0.195	0.949367	0.995925	1.02697	0.4717	0.4711	0.318	0.910702	0.757983	1.09419	0.6128	0.5856	0.0683	0.2457	0.1348	1.27852	0.981662	1.66514		t	g	0.2947	++-	18.4	0.08621	1.0379	0.967949	1.11291	0.509101	0.504514	0.992	0.999388	0.88911	1.12334	0.5563	0.5621	0.309	1.07301	0.936798	1.22904	0.5214	0.4604	0.00228	0.791
rs2213565	32821166	C	T	0.1058	0.1604	3.37e-14	0.624659	0.944379	0.705441	0.0785	0.0932	0.0706	0.729716	0.518545	1.02688	0.0399	0.0651	0.0784	-0.5261	0.299	0.590905	0.328854	1.06177		t	c	1.956e-15	+++	0	0.6827	1.57743	1.40959	1.76527	0.132058	0.154945	0.0372	0.838027	0.708704	0.99095	0.0563	0.0732	0.54	0.918806	0.700819	1.2046	0.1036	0.1864	1.05e-08	1.984
rs2213568	32819554	A	C	0.2832	0.3263	2.53e-05	0.832735	0.984533	0.90676	0.2413	0.2782	0.0672	0.817504	0.658826	1.0144	0.2966	0.2352	0.0295	0.3162	0.1452	1.3719	1.03211	1.82356	99	a	c	0.0001239	--+	64	0.003876	0.861225	0.798002	0.929456	0.322408	0.386479	8.34e-06	0.7578	0.670078	0.857005	0.2621	0.2474	0.136	1.12568	0.963387	1.3153	0.328	0.4013	4.21e-05	1.391
rs2213572	32827782	A	G	0.183	0.2588	1.17e-17	0.653574	0.959041	0.721108	0.1769	0.2171	0.0521	0.792391	0.626562	1.00211	0.1076	0.1353	0.109	-0.3174	0.1982	0.728039	0.493678	1.07366	99	a	g	3.061e-18	---	-70.2	0.3088	0.675366	0.618229	0.737784	0.240614	0.299914	1.05e-05	0.743784	0.65103	0.849754	0.1294	0.1392	0.917	1.0106	0.829683	1.23097	0.2083	0.3321	7.63e-13	1.941
rs2213580	32496552	C	T	0.0798	0.0794	0.979	0.99807	0.999722	1.15243	0.0578	0.0621	0.582	1.11505	0.7567	1.64311	0.0299	0.012	0.00654	1.4413	0.53	4.22619	1.49556	11.9425		t	c	0.6063	+--	46.2	0.02431	0.965412	0.844617	1.10348	0.0660233	0.0596467	0.243	1.155	0.907991	1.46921	0.0303	0.0391	0.849	0.965002	0.669002	1.39197	0.0609	0.05257	0.202	0.812
rs2213585	32521128	G	A	0.3333	0.3421	0.666	0.982004	0.998505	1.06633	0.2566	0.2657	0.375	0.9088	0.735639	1.12272	0.2587	0.2466	0.448	0.11672	0.15383	1.1238	0.831281	1.51927		a	g	0.6066	++-	0	0.5264	1.01969	0.946504	1.09854	0.346502	0.402775	4.82e-05	0.777419	0.687969	0.8785	0.29	0.2655	0.103	1.13282	0.975172	1.31595	0.3643	0.4143	0.0177	1.204
rs2213586	32521072	A	G	0.3333	0.3421	0.666	0.982004	0.998505	1.06633	0.2566	0.2657	0.375	0.9088	0.735639	1.12272	0.2587	0.2466	0.448	0.11672	0.15383	1.1238	0.831281	1.51927	99	a	g	0.6066	--+	0	0.5264	0.980689	0.910301	1.05652	0.347096	0.402902	5.46e-05	0.778684	0.689034	0.879997	0.29	0.2655	0.103	1.13282	0.975172	1.31595	0.3632	0.4141	0.0154	1.209
rs2223363	29212651	T	C	0.0777	0.0714	0.358	1.07028	1.00989	1.23712	0.1083	0.1021	0.236	1.20322	0.886073	1.63388	0.1038	0.0942	0.884	0.031	0.2115	1.03149	0.681445	1.56133	99	t	c	0.1869	+++	0	0.7677	1.08774	0.960067	1.23239	0.0786456	0.0680065	0.112	1.20159	0.959337	1.50502	0.1209	0.1007	0.625	1.0548	0.851604	1.30648	0.07158	0.06971	0.912	1.016
rs2227138	32492478	T	C	0.0301	0.0295	0.91	1.01333	1.00305	1.27496	0.0325	0.0332	0.479	1.20454	0.71937	2.01694	0.0139	0.0051	0.0232	1.7264	0.7602	5.62038	1.26669	24.938	99	t	c	0.4814	+++	22.7	0.0752	1.07745	0.875325	1.32626	0.0314863	0.0289469	0.599	1.09512	0.781868	1.53387	0.0158	0.0155	0.24	1.39045	0.802741	2.40845	0.02457	0.02547	0.837	1.052
rs2227139	32521437	G	A	0.3333	0.3421	0.659	0.981601	0.998472	1.06587	0.2566	0.2657	0.375	0.9088	0.735639	1.12272	0.2587	0.2466	0.448	0.11672	0.15383	1.1238	0.831281	1.51927		a	g	0.6004	++-	0	0.5265	1.0201	0.947068	1.09876	0.346364	0.402773	4.65e-05	0.777024	0.687623	0.87805	0.29	0.2655	0.103	1.13282	0.975172	1.31595	0.3632	0.4143	0.0144	1.212
rs2227955	31886056	G	T	0.0164	0.0203	0.146	0.79886	0.934281	1.08127	0.022	0.0215	0.7	0.876955	0.449394	1.7113	0.0104	0.007	0.414	0.5812	0.7114	1.78818	0.443462	7.21054		t	g	0.1947	++-	0	0.5357	1.19602	0.91258	1.5675	0.0199192	0.0169966	0.911	0.975845	0.636726	1.49558	0.0049	0.0128	0.125	0.543413	0.249441	1.18384	0.009615	0.01366	0.313	1.461
rs2227956	31886251	G	A	0.0944	0.0853	0.129	1.10991	1.01412	1.26962	0.1639	0.152	0.473	1.09834	0.850292	1.41875	0.1788	0.1935	0.612	-0.08552	0.16858	0.918035	0.659722	1.27749		a	g	0.1589	--+	0	0.5768	0.922655	0.824964	1.03191	0.0995449	0.0851979	0.16	1.15705	0.944809	1.41696	0.1764	0.1601	0.319	1.09702	0.914269	1.31629	0.09936	0.07874	0.024	0.746
rs2228628	32196832	C	G	0.2184	0.1924	0.00379	1.15087	1.01346	1.26574	0.153	0.1531	0.214	1.17798	0.909802	1.5252	0.2118	0.1592	0.0838	0.29582	0.17111	1.34423	0.961217	1.87986	99	c	g	0.0004923	+++	0	0.6807	1.16579	1.06947	1.27079	NA	NA	NA	NA	NA	NA	0.1987	0.1487	0.000442	1.39032	1.15687	1.67089	NA	NA	NA	NA
rs2229094	31648535	C	T	0.2585	0.2155	1.63e-07	1.27604	1.02248	1.39791	0.2518	0.2332	0.301	1.12266	0.901741	1.3977	0.2656	0.2003	0.0267	0.3541	0.1598	1.4249	1.04174	1.94898		t	c	1.812e-08	---	0	0.4214	0.791678	0.729833	0.858765	0.249716	0.183305	5.88e-08	1.48626	1.28844	1.71446	0.237	0.1996	0.0131	1.23619	1.04551	1.46165	0.1912	0.1674	0.0321	0.812
rs2229634	33746158	T	C	0.4596	0.4723	0.256	0.955892	0.996496	1.03324	0.4386	0.4606	0.0238	0.800299	0.659741	0.970803	0.5122	0.4725	0.172	0.1745	0.1277	1.19065	0.927009	1.52927	99	t	c	0.1482	--+	35.3	0.04553	0.950089	0.886403	1.01835	0.463595	0.465146	0.724	1.02104	0.909725	1.14596	0.4937	0.4744	0.595	1.03812	0.904237	1.19182	0.4519	0.4546	0.856	0.986
rs2229637	33751536	A	G	0.1353	0.1394	0.547	0.96576	0.996063	1.08154	0.0892	0.1059	0.287	0.840969	0.611586	1.15639	0.0286	0.0466	0.182	-0.4782	0.3583	0.619898	0.307135	1.25116	99	a	g	0.2648	---	-96.3	0.3611	0.941765	0.847514	1.0465	0.149788	0.12974	0.0803	1.16228	0.982686	1.3747	0.0609	0.0583	0.428	1.13114	0.8342	1.53378	0.1378	0.1373	0.941	0.992
rs2229933	30965051	G	C	0.449	0.4704	0.025	0.913155	0.992807	0.988673	0.4578	0.4559	0.643	0.95682	0.79375	1.15339	0.3785	0.3836	0.958	0.007324	0.137556	1.00735	0.769291	1.31908		c	g	0.03145	++-	0	0.7367	1.08058	1.00696	1.15958	NA	NA	NA	NA	NA	NA	0.4197	0.4329	0.133	1.11139	0.968331	1.27559	NA	NA	NA	NA
rs2230365	31633427	T	C	0.1909	0.1779	0.19	1.06907	1.00669	1.18137	0.2169	0.2094	0.725	1.04201	0.828636	1.31032	0.2726	0.2158	0.0567	0.2878	0.1511	1.33349	0.991679	1.79312	99	t	c	0.06506	+++	-93.6	0.3559	1.08578	0.994897	1.18497	0.32537	0.319492	0.975	1.00194	0.885792	1.13333	0.2361	0.2166	0.22	1.10632	0.94148	1.30001	0.3077	0.2971	0.489	0.944
rs2232238	30050836	C	T	0.214	0.2313	0.22	0.940362	0.993979	1.03741	0.1412	0.1377	0.667	0.941397	0.715166	1.23919	0.1424	0.1747	0.0315	-0.449	0.2088	0.638266	0.423904	0.961028		t	c	0.08142	+++	-22	0.1941	1.0835	0.990089	1.18573	0.156428	0.160499	0.597	0.957422	0.814532	1.12538	0.162	0.1639	0.996	0.999533	0.830766	1.20258	0.1378	0.1874	0.0031	1.367
rs2232239	30050845	C	T	0.0696	0.0673	0.692	1.03183	1.00486	1.2047	0.0332	0.0335	0.761	1.08367	0.645002	1.82066	0.0122	0.0112	0.824	-0.1347	0.6048	0.873978	0.267106	2.85968		t	c	0.6633	--+	0	0.9468	0.967829	0.835357	1.12131	0.120828	0.122381	0.74	0.969811	0.809154	1.16237	0.0303	0.0263	0.031	1.54955	1.0408	2.30697	0.1186	0.1038	0.176	0.847
rs2233956	31189184	C	T	0.0158	0.0189	0.419	0.881104	0.961919	1.19739	0.035	0.0337	0.497	0.842063	0.512745	1.38289	0.0163	0.0122	0.799	-0.135	0.5292	0.873716	0.309675	2.4651		t	c	0.282	+++	0	0.9884	1.14901	0.892137	1.47984	NA	NA	NA	NA	NA	NA	0.0098	0.0155	0.172	0.646265	0.345246	1.20974	0.005342	0.006716	0.529	1.375
rs2233965	31188878	G	T	0.2871	0.2613	0.00516	1.1357	1.01141	1.24161	0.2532	0.2745	0.853	0.980257	0.794212	1.20988	0.2656	0.2603	0.868	0.02488	0.14918	1.02519	0.765281	1.37338		t	g	0.01408	-+-	0	0.3947	0.905743	0.836952	0.980187	0.379408	0.361231	0.12	1.10074	0.975522	1.24203	0.25	0.2319	0.0257	1.19384	1.02172	1.39496	0.3526	0.3367	0.472	0.944
rs2233966	31188838	G	A	0.4684	0.4751	0.827	0.991246	0.999308	1.07246	0.4494	0.4716	0.908	1.01114	0.838337	1.21957	0.4809	0.5	0.409	-0.1062	0.1287	0.899245	0.698757	1.15726		a	g	0.7047	+-+	0	0.7413	1.01359	0.945278	1.08684	0.459824	0.471386	0.68	0.97543	0.866735	1.09776	0.4758	0.4438	0.0178	1.17526	1.02829	1.34323	0.4434	0.4956	0.00527	1.238
rs2233967	31188807	G	C	0.2865	0.2613	0.00612	1.13288	1.01119	1.23857	0.2566	0.2755	0.916	0.988704	0.80137	1.21983	0.2674	0.2603	0.836	0.0309	0.1493	1.03138	0.76972	1.38199		c	g	0.01446	-+-	0	0.4519	0.906105	0.837287	0.980579	NA	NA	NA	NA	NA	NA	0.2515	0.233	0.0226	1.19826	1.02572	1.39983	NA	NA	NA	NA
rs2233974	31187995	G	C	0.0418	0.0301	0.000546	1.42572	1.07393	1.74329	0.0635	0.0608	0.343	1.20804	0.817719	1.78467	0.0816	0.0668	0.879	0.03736	0.24479	1.03807	0.642474	1.67724		c	g	0.0008369	---	0	0.4238	0.751638	0.635667	0.888767	NA	NA	NA	NA	NA	NA	0.0741	0.0433	0.00913	1.49701	1.10531	2.02751	0.01389	0.01088	0.414	0.758
rs2233976	31187973	T	C	0.0404	0.0562	7.67e-05	0.678704	0.928252	0.822448	0.0429	0.0493	0.639	1.11149	0.714283	1.72958	0.0243	0.0394	0.157	-0.5223	0.3689	0.593155	0.287842	1.22231	99	t	c	0.0002354	-+-	7.8	0.1144	0.725278	0.611214	0.860629	0.0258356	0.034108	0.228	0.799503	0.552775	1.15635	0.0442	0.0495	0.275	0.833489	0.600844	1.15621	0.02564	0.03312	0.172	1.37
rs2233977	31187873	G	A	0.3682	0.379	0.61	0.978759	0.998228	1.06305	0.3082	0.3236	0.761	0.96933	0.793388	1.18429	0.3712	0.3814	0.975	-0.004225	0.135054	0.995784	0.764196	1.29755		a	g	0.5668	+++	0	0.9874	1.02163	0.94942	1.09933	0.407842	0.423395	0.409	0.950826	0.843458	1.07186	0.3501	0.3427	0.0972	1.12631	0.978603	1.29631	0.3932	0.446	0.00427	1.25
rs2233984	31187243	T	C	0.2038	0.2075	0.798	0.987262	0.998743	1.089	0.1542	0.152	0.409	1.11628	0.859786	1.44929	0.2135	0.2038	0.863	0.02806	0.16227	1.02846	0.748272	1.41356	99	t	c	0.9231	-++	0	0.6811	1.00431	0.919523	1.09691	0.200228	0.222892	0.0773	0.878368	0.760149	1.01497	0.1932	0.1733	0.0238	1.22169	1.02701	1.45329	0.2019	0.2459	0.0253	1.23
rs2235498	33238408	A	G	0.3361	0.3416	0.264	0.954412	0.996188	1.03582	0.3096	0.3144	0.867	0.983586	0.810757	1.19326	0.2778	0.2586	0.576	0.08327	0.1488	1.08684	0.8119	1.45487	99	a	g	0.3578	--+	0	0.6892	0.966378	0.898425	1.03947	0.33504	0.313251	0.244	1.07619	0.951277	1.21751	0.2402	0.2826	0.364	0.930985	0.79773	1.0865	0.313	0.3094	0.869	0.987
rs2235698	29663757	G	A	0.2772	0.2899	0.0585	0.918347	0.99251	1.00308	0.2672	0.3189	0.0662	0.82037	0.664123	1.01338	0.334	0.3187	0.303	0.1453	0.141	1.15639	0.877165	1.52449		a	g	0.0392	++-	-6.3	0.1525	1.08567	1.004	1.17399	0.382499	0.407202	0.0366	0.880395	0.781066	0.992356	0.324	0.3249	0.378	0.937179	0.811384	1.08248	0.3782	0.4018	0.209	1.103
rs2235982	33488782	G	A	0.0336	0.0288	0.185	1.15886	1.03269	1.44142	0.0333	0.0336	0.983	1.00602	0.58551	1.72855	0.0208	0.0171	0.37	0.4507	0.503	1.56941	0.585564	4.20629		a	g	0.1641	---	0	0.7329	0.86875	0.712585	1.05914	NA	NA	NA	NA	NA	NA	0.0312	0.0208	0.132	0.707851	0.451426	1.10993	NA	NA	NA	NA
rs2239514	30685771	A	G	0.041	0.0301	0.00266	1.37413	1.06811	1.69071	0.022	0.024	0.88	0.951667	0.501395	1.8063	0.0134	0.0115	0.809	-0.1419	0.5868	0.867708	0.274713	2.74074	99	a	g	0.006321	+--	0	0.4378	1.31114	1.07947	1.59254	0.0665398	0.0531689	0.0783	1.24697	0.976989	1.59156	0.0152	0.0154	0.836	0.941326	0.531494	1.66718	0.03632	0.04215	0.419	1.17
rs2239517	30973094	G	A	0.4506	0.4708	0.034	0.917686	0.993203	0.993521	0.4594	0.4568	0.661	0.958994	0.795523	1.15606	0.3924	0.4024	0.818	-0.03135	0.13593	0.969136	0.74247	1.265		a	g	0.03497	+++	0	0.8626	1.07875	1.00525	1.15761	0.416382	0.419284	0.982	0.998673	0.886904	1.12453	0.433	0.4418	0.214	1.09078	0.951091	1.25098	0.4081	0.4565	0.0587	1.158
rs2239518	30973704	C	T	0.5392	0.5395	0.892	1.00558	1.00045	1.08976	0.5439	0.5429	0.737	0.967993	0.800552	1.17046	0.4097	0.4332	0.528	-0.08623	0.13674	0.917383	0.701706	1.19935		t	c	0.8621	-++	0	0.7794	1.00632	0.937026	1.08074	0.420152	0.423027	0.981	0.998542	0.886838	1.12432	0.466	0.4846	0.378	1.06336	0.927499	1.21913	0.4177	0.459	0.121	1.127
rs2239520	31196901	A	G	0.3371	0.3435	0.788	1.0117	1.00099	1.10111	0.2819	0.2666	0.146	1.17023	0.946792	1.4464	0.3611	0.3682	0.67	-0.05928	0.13898	0.942443	0.717716	1.23753	99	a	g	0.5219	++-	0	0.3755	1.02501	0.950507	1.10535	0.263853	0.310816	0.00322	0.822163	0.721142	0.937334	0.3319	0.301	0.0145	1.19492	1.03592	1.37831	0.2788	0.3423	0.00062	1.331
rs2239524	31233548	T	G	0.3392	0.3538	0.254	0.953105	0.996043	1.03513	0.3819	0.377	0.748	1.03204	0.851684	1.2506	0.4097	0.4452	0.25	-0.1524	0.1325	0.858645	0.662258	1.11327	99	t	g	0.2278	-+-	0	0.5294	0.956189	0.889126	1.02831	0.393629	0.393503	0.68	1.02576	0.90916	1.15731	0.3864	0.4061	0.466	0.950481	0.829262	1.08942	0.3558	0.4405	5.51e-06	1.432
rs2239528	31618084	A	G	0.1547	0.1593	0.297	0.944292	0.993848	1.05163	0.1868	0.169	0.626	1.06271	0.832194	1.35707	0.1771	0.1524	0.394	0.14805	0.17383	1.15957	0.824765	1.63029	99	a	g	0.6227	-++	0	0.4046	0.976481	0.88828	1.07344	0.237201	0.264848	0.0425	0.871147	0.761963	0.995976	0.1779	0.1562	0.0867	1.17298	0.977246	1.40793	0.2511	0.271	0.263	1.104
rs2239529	30186309	T	C	0.083	0.0788	0.263	1.08574	1.01191	1.25376	0.0523	0.0476	0.868	1.03593	0.68264	1.57206	0.0278	0.0342	0.126	-0.5667	0.3704	0.567395	0.274533	1.17267	99	t	c	0.4164	++-	-35	0.2272	1.05696	0.924713	1.20813	0.12116	0.110801	0.383	1.08468	0.90399	1.30148	0.0424	0.0452	0.743	1.05653	0.760919	1.46697	0.09081	0.101	0.309	1.14
rs2239688	32162190	G	C	0.2018	0.1802	0.0116	1.13487	1.0125	1.25194	0.2241	0.2216	0.968	1.00478	0.796298	1.26785	0.1962	0.2003	0.688	-0.06728	0.1678	0.934933	0.672894	1.29902		c	g	0.03136	--+	0	0.385	0.908646	0.832752	0.991457	0.82539	0.841675	0.38	0.932444	0.797831	1.08977	0.1839	0.1883	0.857	1.01595	0.85558	1.20639	0.1656	0.1457	0.103	0.844
rs2239689	32138262	A	G	0.2383	0.231	0.767	1.0138	1.00124	1.11007	0.1578	0.1531	0.403	1.11695	0.861652	1.44789	0.2344	0.2106	0.514	0.1053	0.1614	1.11104	0.809738	1.52447	99	a	g	0.4799	+++	0	0.7004	1.03025	0.948463	1.11909	0.324232	0.280981	0.00026	1.26893	1.11691	1.44164	0.2381	0.1876	0.00028	1.36813	1.15529	1.62018	0.3066	0.28	0.082	0.864
rs2239705	31621381	A	G	0.2029	0.187	0.0618	1.09846	1.0093	1.21223	0.2108	0.2245	0.595	0.941473	0.753989	1.17558	0.1267	0.1216	0.859	-0.03402	0.19103	0.966552	0.664687	1.40551	99	a	g	0.1591	+--	0	0.4025	1.06492	0.975591	1.16243	0.183732	0.179217	0.574	1.04501	0.896431	1.21821	0.1506	0.1746	0.154	0.878883	0.735913	1.04963	0.1709	0.1714	0.527	1.066
rs2239709	31615426	T	C	0.0731	0.0838	0.0328	0.852553	0.9769	0.987074	0.1181	0.1096	0.877	1.02336	0.763478	1.3717	0.1319	0.1575	0.121	-0.283	0.1823	0.75352	0.52713	1.07714	99	t	c	0.02372	-+-	0	0.392	0.867621	0.767138	0.981266	0.163823	0.187286	0.0434	0.854545	0.732868	0.996424	0.115	0.1211	0.612	0.947733	0.770064	1.16639	0.1709	0.1876	0.198	1.139
rs2239800	32821245	G	A	0.3543	0.3077	7.77e-06	1.20605	1.0155	1.30928	0.3566	0.3121	0.00366	1.34649	1.10164	1.64576	0.3247	0.3682	0.102	-0.2209	0.135	0.801797	0.615389	1.04467		a	g	4.579e-06	--+	60.4	0.006392	0.84299	0.78356	0.906928	0.345279	0.301205	0.00167	1.22434	1.07938	1.38876	0.3482	0.3583	0.325	0.931625	0.809178	1.0726	0.3355	0.3025	0.0931	0.873
rs2239803	32519811	C	T	0.3919	0.4115	0.113	0.93762	0.99489	1.01524	0.2976	0.3057	0.67	0.956849	0.781348	1.17177	0.2674	0.2586	0.604	0.07847	0.15131	1.08163	0.804047	1.45505		t	c	0.1445	++-	0	0.6566	1.05496	0.981929	1.13342	0.386371	0.453382	3.03e-06	0.75141	0.665901	0.847898	0.3138	0.2866	0.0186	1.19246	1.02989	1.38069	0.4113	0.4715	0.00276	1.263
rs2239805	32519354	G	T	0.1076	0.1323	0.000456	0.80138	0.972962	0.906988	0.0735	0.0841	0.758	0.948152	0.675938	1.32999	0.0312	0.012	0.00327	1.5343	0.5217	4.63808	1.66824	12.8949		t	g	0.002332	++-	66	0.002785	1.1965	1.06605	1.34292	0.0972696	0.119191	0.0261	0.806774	0.666312	0.976846	0.041	0.0428	0.108	1.31159	0.941768	1.82663	0.09722	0.151	0.00025	1.578
rs2239806	32519285	T	C	0.2183	0.2044	0.0668	1.09232	1.00837	1.20047	0.1229	0.1311	0.53	0.913557	0.688731	1.21177	0.1198	0.0582	0.000567	0.86032	0.24958	2.36392	1.44939	3.85548	99	t	c	0.03274	+-+	63.9	0.003933	1.10076	1.00803	1.20202	0.187713	0.212995	0.0436	0.860355	0.742796	0.996519	0.1234	0.1294	0.302	1.10968	0.91084	1.35193	0.2083	0.2258	0.534	1.06
rs2239839	33396053	A	C	0.2228	0.2061	0.046	1.1002	1.009	1.2084	0.2482	0.2454	0.9	1.01375	0.818667	1.25533	0.2656	0.2688	0.787	-0.04012	0.14863	0.960674	0.717893	1.28556	99	a	c	0.08465	++-	0	0.5781	1.07519	0.990228	1.16745	0.232082	0.2642	0.00597	0.827796	0.722773	0.948078	0.2584	0.2417	0.422	1.06702	0.910756	1.25009	0.2233	0.2696	0.00366	1.301
rs2239886	30778679	C	A	0.1117	0.1226	0.13	0.908782	0.988242	1.0284	0.0947	0.1019	0.889	1.02238	0.749585	1.39444	0.0503	0.0599	0.754	-0.09184	0.29341	0.912251	0.513285	1.62132		a	c	0.164	+-+	0	0.787	1.08329	0.967829	1.21252	0.140377	0.14787	0.522	0.946747	0.800559	1.11963	0.0679	0.0626	0.954	0.991642	0.747484	1.31555	0.1036	0.182	2.8e-07	1.833
rs2239887	30757910	G	C	0.0711	0.0922	0.000255	0.755164	0.95862	0.877805	0.0609	0.0621	0.921	1.01985	0.692166	1.50268	0.0226	0.0257	0.771	0.1256	0.432	1.13383	0.486207	2.64407		c	g	0.001036	+--	-47.7	0.2581	1.26062	1.09771	1.4477	0.930726	0.906002	0.00409	1.37957	1.10292	1.72561	0.0368	0.0361	0.226	1.25091	0.870542	1.79747	0.06731	0.1413	1.07e-07	2.115
rs2239888	30757891	C	T	0.1406	0.1388	0.886	0.991652	0.999037	1.11248	0.1361	0.1409	0.789	0.96306	0.730762	1.2692	0.1518	0.1523	0.681	0.07952	0.19335	1.08277	0.741229	1.58168		t	c	0.9084	++-	0	0.8835	1.00602	0.908359	1.11418	0.168102	0.153156	0.219	1.10695	0.941835	1.30101	0.1295	0.1599	0.0985	0.85226	0.705015	1.03026	0.1613	0.1542	0.408	0.918
rs2240058	30418479	C	T	0.2608	0.2804	0.0154	0.89621	0.990333	0.979288	0.259	0.2407	0.266	1.13202	0.90997	1.40824	0.375	0.3853	0.728	-0.04961	0.14237	0.9516	0.719891	1.25789		t	c	0.0643	+-+	-5.1	0.149	1.07724	0.995618	1.16555	0.362344	0.387048	0.0455	0.883014	0.781409	0.997831	0.3736	0.3298	0.2	1.09849	0.951516	1.26817	0.3462	0.3914	0.0097	1.226
rs2240059	31228593	C	T	0.2754	0.2787	0.592	0.976452	0.997928	1.06525	0.3241	0.3121	0.407	1.08788	0.891607	1.32736	0.309	0.3236	0.52	-0.09116	0.14171	0.912872	0.691487	1.20514		t	c	0.7411	+-+	0	0.527	1.01298	0.938253	1.09367	0.391027	0.388062	0.5	1.04247	0.923789	1.17639	0.2961	0.2937	0.598	1.04126	0.895783	1.21036	0.3494	0.4338	4.79e-06	1.437
rs2240061	31222827	C	T	0.2152	0.2031	0.266	1.05573	1.0052	1.16162	0.1795	0.1572	0.626	1.06452	0.827862	1.36882	0.2014	0.1644	0.0951	0.28087	0.1683	1.32428	0.952183	1.84179		t	c	0.1081	---	0	0.4322	0.931741	0.854755	1.01566	0.206485	0.200301	0.344	1.07272	0.927934	1.2401	0.1909	0.184	0.704	1.03414	0.86985	1.22947	0.2297	0.1802	0.00103	0.738
rs2240064	31222552	G	A	0.3573	0.3694	0.443	0.968448	0.997377	1.05111	0.4145	0.4089	0.497	1.06831	0.882894	1.29267	0.4184	0.4538	0.258	-0.1486	0.1313	0.861914	0.666345	1.11488		a	g	0.4613	+-+	0	0.409	1.02757	0.955879	1.10464	0.399317	0.399527	0.768	1.01829	0.902878	1.14845	0.4036	0.4186	0.666	0.970539	0.847412	1.11156	0.3707	0.4465	6.69e-05	1.366
rs2240068	30184609	G	T	0.3427	0.3239	0.0141	1.1095	1.00866	1.20546	0.3982	0.392	0.175	1.14316	0.942037	1.38723	0.2656	0.2637	0.822	0.03286	0.14629	1.03341	0.775794	1.37656		t	g	0.005875	---	0	0.849	0.901586	0.837532	0.970539	0.384837	0.384785	0.855	0.98883	0.876531	1.11552	0.2987	0.2916	0.398	1.06469	0.920756	1.23113	0.3739	0.3921	0.601	1.042
rs2240070	30179089	T	C	0.2237	0.2187	0.834	0.989921	0.99904	1.08836	0.2661	0.2574	0.454	1.08559	0.875577	1.34597	0.1962	0.1901	0.83	-0.03683	0.17144	0.96384	0.688767	1.34877	99	t	c	0.9575	-+-	0	0.7234	1.0023	0.921471	1.09022	0.172523	0.170068	0.47	1.05929	0.906266	1.23816	0.1947	0.2147	0.914	1.00985	0.845833	1.20569	0.1934	0.1577	0.0243	0.803
rs2240803	31028936	A	G	0.3439	0.3504	0.348	0.961097	0.996719	1.04407	0.3349	0.3255	0.212	1.13803	0.92908	1.39398	0.3976	0.3716	0.936	-0.01134	0.14211	0.988724	0.748357	1.3063	99	a	g	0.686	-+-	-75	0.3189	0.984915	0.914761	1.06045	0.48577	0.490162	0.494	0.959852	0.853498	1.07946	0.3673	0.3418	0.678	1.03002	0.895906	1.18422	0.4776	0.4551	0.654	0.966
rs2242653	31783744	A	G	0.2526	0.2316	0.106	1.07784	1.00683	1.18037	0.2012	0.1729	0.267	1.14499	0.901478	1.45429	0.1424	0.125	0.28	0.2163	0.2001	1.24147	0.838705	1.83767	99	a	g	0.0365	+++	0	0.7258	1.09264	1.00551	1.18733	0.324232	0.261403	2.04e-05	1.32222	1.16303	1.50319	0.1631	0.1478	0.0651	1.19213	0.989049	1.43691	0.3152	0.2631	0.0216	0.826
rs2242656	31722081	C	T	0.1579	0.1718	0.391	0.953553	0.994842	1.06309	0.1821	0.1934	0.558	0.930131	0.729989	1.18515	0.1424	0.1781	0.0596	-0.34128	0.18116	0.71086	0.498399	1.01389		t	c	0.1359	+++	-66.4	0.3007	1.07541	0.977505	1.18312	0.103747	0.141082	0.000136	0.703769	0.585364	0.846124	0.149	0.1423	0.182	1.13878	0.941122	1.37796	0.1303	0.1656	0.0551	1.237
rs2242657	31710468	C	T	0.2486	0.227	0.0862	1.0832	1.00732	1.18675	0.1928	0.1618	0.191	1.17751	0.92146	1.5047	0.1233	0.1182	0.566	0.1189	0.2072	1.12626	0.750353	1.69048		t	c	0.03254	---	0	0.8148	0.912744	0.839464	0.992421	0.323092	0.260104	1.74e-05	1.32571	1.16595	1.50738	0.1513	0.1428	0.145	1.15139	0.952626	1.39162	0.3141	0.2617	0.0193	0.823
rs2242660	31705732	A	G	0.5082	0.4848	0.00521	1.11855	1.00884	1.21001	0.4542	0.4362	0.532	1.06156	0.880346	1.28008	0.4028	0.4298	0.335	-0.1276	0.1323	0.880205	0.679154	1.14078	99	a	g	0.01411	++-	-28.9	0.212	1.09133	1.01778	1.1702	0.428106	0.398965	0.106	1.10328	0.979425	1.24279	0.4223	0.4132	0.618	1.03476	0.904836	1.18334	0.4498	0.4287	0.369	0.933
rs2242664	31947310	C	T	0.3994	0.3563	6.41e-05	1.17732	1.01315	1.27543	0.394	0.3631	0.293	1.10654	0.916301	1.33628	0.3872	0.3955	0.842	-0.02661	0.13315	0.973741	0.750074	1.2641		t	c	0.0001035	--+	-95	0.3585	0.868924	0.809408	0.932815	0.439096	0.352578	6.59e-09	1.42318	1.26274	1.604	0.4004	0.3794	0.436	1.05762	0.91853	1.21778	0.4476	0.343	2.51e-08	0.644
rs2242668	31881800	T	C	0.1404	0.149	0.497	0.961347	0.995526	1.07717	0.1896	0.2116	0.457	0.914096	0.721268	1.15848	0.1493	0.1644	0.328	-0.1736	0.1776	0.840633	0.593513	1.19065	99	t	c	0.2412	---	0	0.7426	0.942895	0.85454	1.04039	0.087041	0.12132	0.000221	0.690627	0.565096	0.844045	0.149	0.1461	0.358	1.09175	0.905298	1.31659	0.1111	0.1487	0.014	1.336
rs2242955	31582259	A	G	0.1713	0.1373	2.02e-06	1.29479	1.02791	1.44039	0.1517	0.1337	0.134	1.22165	0.940206	1.58733	0.1875	0.1216	0.00361	0.5458	0.1875	1.72599	1.19518	2.49253	99	a	g	2.838e-08	+++	-61.1	0.289	1.30996	1.19094	1.44088	0.19013	0.146703	7.21e-05	1.37265	1.17494	1.60364	0.1562	0.1381	0.226	1.12657	0.928941	1.36624	0.1688	0.1267	0.000284	0.68
rs2243429	31554799	G	T	0.4562	0.467	0.343	0.961751	0.996859	1.04253	0.4716	0.4756	0.784	1.02595	0.854408	1.23193	0.3408	0.3437	0.288	-0.14828	0.1396	0.86219	0.655802	1.13353		t	g	0.3139	+-+	0	0.5805	1.03728	0.965853	1.11399	0.544337	0.563523	0.192	0.923624	0.819765	1.04064	0.3708	0.3731	0.35	1.06803	0.930437	1.22598	0.485	0.4099	5.44e-05	0.743
rs2244020	31455430	G	A	0.4675	0.4932	0.0253	0.913831	0.992911	0.988901	0.488	0.4728	0.511	1.06436	0.883686	1.28196	0.4878	0.5223	0.162	-0.1845	0.1319	0.83152	0.642092	1.07683		a	g	0.03453	+-+	-36.8	0.2317	1.07842	1.00554	1.15659	0.463026	0.496988	0.0205	0.870759	0.774436	0.979061	0.4944	0.468	0.397	1.06041	0.925928	1.21442	0.5385	0.4803	0.00113	0.78
rs2245420	30190667	C	G	0.0865	0.0818	0.26	1.08518	1.01169	1.25103	0.074	0.0673	0.613	1.09719	0.765712	1.57216	0.0503	0.0651	0.0675	-0.5181	0.2834	0.595651	0.341788	1.03807	99	c	g	0.4374	++-	6.2	0.1186	1.05232	0.925357	1.19671	0.121498	0.111015	0.39	1.08336	0.902955	1.29981	0.0843	0.0593	0.213	1.18908	0.905389	1.56167	0.09081	0.101	0.309	1.14
rs2245822	31338779	A	G	0.0643	0.0556	0.0069	1.25684	1.03864	1.48358	0.1348	0.1456	0.848	1.02759	0.778036	1.3572	0.033	0.0445	0.213	-0.4037	0.3241	0.667844	0.353831	1.26053	99	a	g	0.03685	++-	11.7	0.1039	1.15951	1.00908	1.33238	0.00910182	0.00817556	0.943	0.977618	0.525367	1.81918	0.0405	0.0593	0.0424	0.725395	0.532019	0.989059	0.009615	0.0088	0.856	0.931
rs2246638	30057476	A	G	0.3167	0.3189	0.45	1.03393	1.0029	1.12752	0.2239	0.2148	0.549	1.07527	0.848258	1.36303	0.1545	0.1969	0.0143	-0.4915	0.2008	0.611708	0.412686	0.906711	99	a	g	0.689	++-	40.8	0.03404	1.01643	0.9385	1.10084	0.277337	0.283033	0.507	0.95707	0.840631	1.08964	0.1876	0.2138	0.879	0.987016	0.833859	1.1683	0.2564	0.2923	0.0989	1.153
rs2246871	31589125	C	A	0.3345	0.3222	0.289	1.0458	1.00372	1.13609	0.341	0.3381	0.997	0.999643	0.821719	1.21609	0.217	0.1935	0.523	0.1008	0.1576	1.10606	0.812129	1.50636		a	c	0.2714	-+-	0	0.8509	0.959253	0.890753	1.03302	0.301848	0.291742	0.405	1.0563	0.928609	1.20155	0.2567	0.2565	0.689	1.03165	0.885592	1.20179	0.2874	0.2906	0.7	1.033
rs2246954	31373241	A	G	0.2813	0.2452	2.31e-05	1.21123	1.01715	1.32364	0.4108	0.3747	0.0191	1.26202	1.0388	1.5332	0.3837	0.3596	0.588	0.07472	0.13806	1.07758	0.822113	1.41244	99	a	g	1.784e-06	+++	0	0.6433	1.20756	1.1176	1.30476	0.296928	0.255164	0.00658	1.19869	1.05213	1.36565	0.3627	0.3526	0.673	0.970157	0.842855	1.11669	0.2404	0.2473	0.661	1.04
rs2247056	31373469	T	C	0.1029	0.0831	0.00104	1.24729	1.02961	1.42335	0.1482	0.1102	0.0215	1.39041	1.04973	1.84165	0.2101	0.1815	0.568	0.09357	0.16376	1.09809	0.796602	1.51367	99	t	c	9.725e-05	+++	0	0.5548	1.24945	1.11715	1.3974	0.125711	0.120697	0.971	1.0033	0.839638	1.19887	0.1918	0.1851	0.462	0.937562	0.789639	1.1132	0.11	0.117	0.498	1.085
rs2247178	31024697	A	G	0.0588	0.0715	0.172	0.889603	0.980576	1.05201	0.0485	0.0398	0.949	1.01543	0.635586	1.62227	0.1059	0.1182	0.707	-0.08895	0.23651	0.914891	0.575504	1.45442	99	a	g	0.187	-+-	0	0.8719	0.904295	0.778838	1.04996	NA	NA	NA	NA	NA	NA	0.0889	0.1057	0.0897	0.822722	0.656727	1.03067	0.00641	0.006484	0.756	0.86
rs2247385	33529555	T	C	0.3528	0.342	0.313	1.04288	1.00343	1.13159	0.395	0.396	0.961	0.995171	0.818407	1.21011	0.382	0.411	0.3	-0.1347	0.13	0.873978	0.677395	1.12761	99	t	c	0.5616	+--	0	0.4157	1.02163	0.950351	1.09826	0.303754	0.329819	0.0267	0.867419	0.764503	0.984189	0.3851	0.3811	0.432	0.944843	0.820217	1.08841	0.3312	0.3316	0.794	1.021
rs2248289	30180700	C	T	0.1345	0.1212	0.00832	1.17219	1.01892	1.31898	0.1653	0.1764	0.489	0.914288	0.709403	1.17835	0.0399	0.0651	0.0134	-0.7176	0.2902	0.487922	0.276266	0.861735		t	c	0.1079	-++	63.5	0.004141	0.917411	0.825921	1.01903	0.111624	0.0934066	0.0513	1.21226	0.999966	1.46961	0.0592	0.0887	0.0587	0.779173	0.601577	1.0092	0.06731	0.07249	0.704	1.057
rs2248372	31554445	A	G	0.3059	0.3152	0.3	0.954794	0.995962	1.04208	0.3012	0.3266	0.43	0.925751	0.764192	1.12147	0.1409	0.1436	0.589	-0.1044	0.1934	0.900865	0.616644	1.31609	99	a	g	0.1757	---	0	0.9259	0.947622	0.876681	1.0243	0.378334	0.38672	0.69	0.975611	0.86417	1.10142	0.2054	0.2261	0.818	0.981395	0.836503	1.15138	0.3472	0.3629	0.233	1.098
rs2248373	31554525	T	C	0.1512	0.1523	0.949	1.00367	1.00041	1.12294	0.1705	0.1495	0.132	1.22544	0.94091	1.59601	0.1993	0.2023	0.353	-0.1539	0.1657	0.857358	0.619606	1.18634	99	t	c	0.7365	++-	-32.1	0.22	1.01704	0.92174	1.1222	0.165997	0.176799	0.231	0.908313	0.775663	1.06365	0.1658	0.1482	0.134	1.15136	0.957603	1.38433	0.1688	0.2274	0.00039	1.416
rs2248386	31119226	T	C	0.4766	0.4847	0.554	0.97654	0.998134	1.05649	0.4639	0.471	0.534	0.940278	0.774345	1.14177	0.408	0.387	0.592	0.07522	0.14044	1.07812	0.818696	1.41975	99	t	c	0.5364	--+	0	0.7259	0.978045	0.911412	1.04955	0.488055	0.489888	0.911	0.993338	0.883421	1.11693	0.4433	0.4156	0.0891	1.12191	0.982572	1.281	0.5085	0.4829	0.173	0.902
rs2248462	31554775	A	G	0.2188	0.2221	0.748	0.984167	0.998449	1.08471	0.2072	0.2251	0.734	0.9633	0.776476	1.19508	0.1096	0.1159	0.412	-0.1778	0.2166	0.83711	0.547531	1.27984	99	a	g	0.5541	---	0	0.7623	0.97414	0.893126	1.0625	0.191463	0.191611	0.94	1.00578	0.865368	1.16898	0.1512	0.1753	0.214	0.894236	0.749581	1.06681	0.1934	0.179	0.494	0.936
rs2248617	31556512	C	T	0.4562	0.4669	0.346	0.961933	0.996875	1.04273	0.4716	0.4756	0.784	1.02595	0.854408	1.23193	0.3408	0.3436	0.288	-0.14825	0.1396	0.862216	0.655822	1.13356		t	c	0.3159	+-+	0	0.5808	1.03717	0.965756	1.11387	0.544079	0.562986	0.197	0.924534	0.82064	1.04158	0.3708	0.3731	0.316	1.07303	0.934799	1.23171	0.485	0.4099	5.44e-05	0.743
rs2249099	30187286	A	C	0.0871	0.0818	0.199	1.09677	1.0131	1.2627	0.0717	0.0658	0.669	1.08245	0.752429	1.55723	0.0503	0.0651	0.0675	-0.5181	0.2834	0.595651	0.341788	1.03807	99	a	c	0.3705	++-	8.6	0.1123	1.06014	0.932961	1.20465	0.12116	0.110801	0.383	1.08468	0.90399	1.30148	0.0843	0.0591	0.203	1.19389	0.908624	1.56873	0.09188	0.1012	0.354	1.126
rs2249231	31151211	A	G	0.4572	0.4669	0.644	0.981474	0.998518	1.06248	0.4529	0.4698	0.541	1.06047	0.878613	1.27996	0.4809	0.5017	0.477	-0.0909	0.1279	0.913109	0.710644	1.17326	99	a	g	0.7042	-+-	0	0.6223	0.986492	0.919645	1.0582	NA	NA	NA	NA	NA	NA	0.4767	0.4467	0.0277	1.16213	1.0166	1.32849	NA	NA	NA	NA
rs2249459	30995967	T	C	0.2588	0.2616	0.865	0.992274	0.999307	1.08506	0.2578	0.2396	0.786	1.03044	0.830191	1.279	0.3021	0.2791	0.455	0.1085	0.1453	1.1146	0.838376	1.48185	99	t	c	0.8753	-++	0	0.7276	1.00642	0.929619	1.08957	0.213354	0.22205	0.464	0.948545	0.823306	1.09284	0.2952	0.3082	0.678	1.03118	0.892078	1.19197	0.2073	0.2059	0.638	0.957
rs2249464	30996140	T	C	0.232	0.2393	0.365	0.957777	0.99598	1.05152	0.2711	0.2883	0.789	0.971436	0.785585	1.20125	0.099	0.1421	0.0485	-0.4087	0.2072	0.664514	0.442723	0.997415	99	t	c	0.1859	---	-31.9	0.2195	0.945161	0.869278	1.02767	0.20476	0.199862	0.51	1.04987	0.908696	1.21297	0.149	0.1614	0.884	1.01405	0.840643	1.22322	0.1976	0.2522	0.00285	1.32
rs2249742	31348700	C	T	0.4617	0.4368	0.0211	1.09698	1.00731	1.18675	0.4793	0.4152	0.171	1.13747	0.945986	1.36772	0.5799	0.536	0.0825	0.2286	0.1317	1.25684	0.9709	1.62699		t	c	0.002456	---	0	0.5959	0.897987	0.837629	0.962694	0.459044	0.422547	0.0142	1.15841	1.02993	1.30291	0.5452	0.5419	0.661	0.97089	0.850755	1.10799	0.4979	0.403	1.02e-06	0.689
rs2249876	31156366	A	G	0.4588	0.4684	0.64	0.981297	0.998508	1.06208	0.4471	0.4683	0.673	1.04128	0.862935	1.25648	0.4809	0.5017	0.477	-0.0909	0.1279	0.913109	0.710644	1.17326	99	a	g	0.649	-+-	0	0.7065	0.983832	0.917345	1.05514	0.446481	0.464855	0.382	0.94857	0.842649	1.06781	0.4772	0.4468	0.0242	1.16612	1.02022	1.33289	0.4412	0.4903	0.00678	1.229
rs2250264	30929166	A	G	0.1655	0.1664	0.545	0.96809	0.996603	1.0752	0.159	0.1618	0.804	0.968187	0.750429	1.24913	0.1024	0.101	0.541	-0.1263	0.2067	0.88135	0.587763	1.32159	99	a	g	0.4359	---	0	0.9071	0.963194	0.876537	1.05842	0.187713	0.193631	0.619	0.963326	0.831278	1.11635	0.135	0.1345	0.196	1.13739	0.935602	1.3827	0.1859	0.1799	0.391	0.919
rs2251765	30438320	T	G	0.057	0.0498	0.136	1.13787	1.02218	1.3485	0.0526	0.0556	0.781	0.942405	0.619806	1.43291	0.033	0.024	0.957	0.02112	0.38838	1.02134	0.477064	2.18659	99	t	g	0.207	+-+	0	0.7013	1.10429	0.946621	1.28821	NA	NA	NA	NA	NA	NA	0.0371	0.0316	0.738	1.06758	0.727787	1.56602	NA	NA	NA	NA
rs2251824	31619836	A	G	0.2038	0.1597	8.25e-09	1.34082	1.02969	1.48145	0.1867	0.1734	0.454	1.09569	0.862706	1.39158	0.2587	0.1798	0.00809	0.429	0.162	1.53572	1.11793	2.10965	99	a	g	9.198e-10	+++	-21.3	0.1922	1.31811	1.2066	1.43993	0.204778	0.160924	0.000266	1.32319	1.13912	1.537	0.2081	0.1733	0.0366	1.20458	1.0117	1.43424	0.1741	0.1424	0.0112	0.773
rs2252745	30687294	C	T	0.2474	0.2449	0.855	0.991503	0.999218	1.08668	0.2699	0.2865	0.508	0.93149	0.754878	1.14942	0.3333	0.3236	0.668	0.06337	0.14757	1.06542	0.797824	1.42277		t	c	0.7682	++-	0	0.7525	1.01217	0.933652	1.0973	0.256451	0.231522	0.109	1.11602	0.976183	1.27588	0.2665	0.292	0.223	0.911531	0.785263	1.0581	0.2468	0.2288	0.209	0.896
rs2252856	31001230	A	G	0.2591	0.2615	0.905	0.994573	0.999514	1.08756	0.2599	0.2401	0.711	1.04173	0.839215	1.29311	0.3021	0.2791	0.455	0.1085	0.1453	1.1146	0.838376	1.48185	99	a	g	0.8118	-++	0	0.7216	1.00965	0.932599	1.09306	0.213382	0.222293	0.45	0.947071	0.822165	1.09095	0.2952	0.3088	0.694	1.02954	0.890617	1.19014	0.2073	0.2059	0.638	0.957
rs2252926	31074283	G	A	0.1716	0.1608	0.219	1.06801	1.00692	1.18606	0.141	0.1357	0.389	1.13032	0.85521	1.49393	0.1076	0.1027	0.798	0.05605	0.21868	1.05765	0.688966	1.62363		a	g	0.1402	---	0	0.9302	0.930531	0.845651	1.02393	0.205916	0.185886	0.0214	1.1895	1.02664	1.3782	0.1234	0.1093	0.027	1.27108	1.02759	1.57227	0.1774	0.1649	0.251	0.892
rs2253907	31444849	T	C	0.3915	0.4091	0.011	0.900063	0.991495	0.976124	0.5084	0.4959	0.831	1.02108	0.8429	1.23692	0.6128	0.5993	0.647	0.06396	0.13982	1.06605	0.810514	1.40215	99	t	c	0.03941	-++	-61.1	0.289	0.927002	0.862493	0.996335	0.426175	0.468406	0.00841	0.853846	0.758978	0.960571	0.558	0.5428	0.959	1.00352	0.876416	1.14905	0.469	0.4484	0.283	0.922
rs2253908	31444870	A	G	0.0649	0.06	0.267	1.09571	1.01485	1.28741	0.1133	0.0922	0.254	1.20141	0.876632	1.64653	0.1962	0.1832	0.516	0.106	0.1632	1.11182	0.807452	1.53092	99	a	g	0.1005	+++	0	0.8778	1.11594	0.978996	1.27205	0.059244	0.0590609	0.697	0.95163	0.741342	1.22157	0.1695	0.183	0.0215	0.814401	0.683636	0.970178	0.09295	0.05998	3.9e-05	0.556
rs2254083	31747720	T	C	0.0076	0.0087	0.69	0.913611	0.96064	1.4249	0.0022	0.0051	0.306	0.341639	0.0436304	2.67514	0.0017	0.0068	0.385	-1.0621	1.2236	0.345729	0.0314186	3.80439	99	t	c	0.453	---	0	0.4977	0.848997	0.553676	1.30184	0.0171524	0.0123087	0.506	1.17554	0.731448	1.88927	0.0031	0.0021	0.417	1.90527	0.401143	9.04924	0.02457	0.009495	0.000353	0.35
rs2254556	31450610	T	C	0.0778	0.072	0.195	1.10221	1.01444	1.27715	0.1145	0.107	0.22	1.21495	0.889987	1.65856	0.0174	0.0308	0.263	-0.5081	0.4543	0.601638	0.24696	1.46569	99	t	c	0.1308	++-	-86.2	0.3416	1.10683	0.97024	1.26265	0.0426621	0.0509897	0.217	0.839766	0.634841	1.11084	0.0349	0.0524	0.192	0.796508	0.56606	1.12077	0.04701	0.05743	0.215	1.247
rs2255798	31629281	C	G	0.1307	0.1062	0.000457	1.23495	1.02522	1.38964	0.1349	0.1241	0.229	1.18792	0.897204	1.57282	0.1858	0.1284	0.00805	0.49029	0.18501	1.63279	1.13618	2.34646	99	c	g	1.688e-05	+++	-78.5	0.3261	1.25696	1.1325	1.39511	0.823663	0.857579	0.00459	0.79534	0.679452	0.930994	0.1539	0.1334	0.211	1.13247	0.932049	1.37598	0.1496	0.1209	0.0111	0.76
rs2256028	31487177	A	C	0.2133	0.2255	0.171	0.934681	0.993485	1.02965	0.1542	0.1682	0.931	0.989238	0.773447	1.26524	0.0668	0.0654	0.717	-0.09623	0.26562	0.908255	0.539644	1.52865	99	a	c	0.1778	---	0	0.9071	0.940823	0.86089	1.02818	0.256755	0.301688	0.00533	0.826413	0.722104	0.94579	0.0951	0.0865	0.00142	1.47198	1.16076	1.86666	0.2425	0.3231	4.26e-06	1.486
rs2256266	29740297	T	C	0.2934	0.2831	0.851	1.00835	1.00072	1.09985	0.3074	0.3139	0.305	0.897448	0.729803	1.1036	0.2587	0.2911	0.225	-0.185	0.1526	0.831104	0.616254	1.12086	99	t	c	0.596	+--	-75.8	0.3205	0.979317	0.906359	1.05815	0.275721	0.235507	0.00041	1.27159	1.11335	1.45232	0.2812	0.2789	0.889	0.989377	0.851642	1.14939	0.2778	0.23	0.0144	0.811
rs2256583	31366825	C	T	0.2208	0.1986	0.00636	1.14322	1.01295	1.25858	0.2061	0.2147	0.335	1.11762	0.891206	1.40155	0.1233	0.1575	0.257	-0.2193	0.1935	0.803081	0.549602	1.17346		t	c	0.01062	--+	-27.8	0.2091	0.893776	0.819927	0.974277	0.279915	0.196728	6.82e-11	1.58085	1.37779	1.81383	0.1615	0.1515	0.723	1.03527	0.854703	1.25399	0.2286	0.192	0.00703	0.781
rs2256594	32294850	G	A	0.3754	0.3765	0.903	1.005	1.0004	1.08887	0.3373	0.3556	0.22	0.881703	0.721087	1.0781	0.316	0.3202	0.656	0.06587	0.14788	1.06809	0.799335	1.4272		a	g	0.8262	-+-	0	0.4337	1.00813	0.937979	1.08353	0.369738	0.414372	0.00136	0.820532	0.726632	0.926565	0.3417	0.3564	0.701	1.02789	0.893316	1.18273	0.3803	0.4312	0.0187	1.2
rs2256902	30048351	A	G	0.2015	0.2182	0.222	0.939469	0.993768	1.0384	0.1186	0.1082	0.545	1.09892	0.809775	1.49132	0.1302	0.1558	0.073	-0.3888	0.2169	0.67787	0.443116	1.03699	99	a	g	0.18	-+-	-22.1	0.1943	0.938474	0.855214	1.02984	0.157634	0.160979	0.659	0.964434	0.820836	1.13315	0.1358	0.1511	0.868	0.98384	0.811458	1.19284	0.1218	0.1876	4.09e-05	1.572
rs2256919	30048729	C	A	0.4378	0.432	0.128	1.06414	1.005	1.15294	0.4241	0.3985	0.14	1.15436	0.954161	1.39657	0.4931	0.4743	0.373	0.1221	0.137	1.12987	0.863795	1.4779		a	c	0.03236	---	0	0.7017	0.925149	0.861614	0.99337	NA	NA	NA	NA	NA	NA	0.4801	0.4553	0.0266	1.16345	1.0177	1.33008	NA	NA	NA	NA
rs2256965	31663109	A	G	0.3472	0.3071	5.36e-05	1.18746	1.01443	1.29072	0.3706	0.3644	0.473	1.07477	0.882577	1.30882	0.2363	0.2055	0.328	0.1492	0.1526	1.16091	0.860797	1.56564	99	a	g	3.843e-05	+++	0	0.6581	1.16906	1.08536	1.25921	NA	NA	NA	NA	NA	NA	0.266	0.2694	0.939	1.00593	0.863971	1.17121	NA	NA	NA	NA
rs2256974	31663371	A	C	0.3225	0.3788	1.02e-09	0.771175	0.978563	0.838247	0.2952	0.3222	0.179	0.860106	0.690312	1.07166	0.3299	0.4024	0.0365	-0.295	0.141	0.744532	0.564757	0.981533	99	a	c	6.945e-11	---	0	0.6255	0.779034	0.722695	0.839766	0.337469	0.369148	0.0403	0.88043	0.779261	0.994734	0.3501	0.3673	0.186	0.912405	0.796402	1.0453	0.3803	0.3879	0.74	1.026
rs2257126	33239712	A	G	0.0186	0.0208	0.335	0.86988	0.96128	1.15474	0.0494	0.0539	0.7	0.92013	0.60286	1.40437	0.0226	0.0171	0.734	0.1618	0.4762	1.17563	0.462295	2.98964	99	a	g	0.367	--+	0	0.8267	0.900325	0.716667	1.13105	NA	NA	NA	NA	NA	NA	0.0187	0.0175	0.805	1.07192	0.616782	1.8629	0.01282	0.009727	0.617	0.839
rs2259571	31691806	G	T	0.4564	0.4869	0.000305	0.863847	0.988441	0.935269	0.4553	0.4818	0.237	0.891099	0.736092	1.07875	0.5833	0.5582	0.416	0.1076	0.1323	1.1136	0.859239	1.44327		t	g	0.000617	++-	-18.5	0.1848	1.13122	1.05416	1.21393	0.561396	0.582552	0.372	0.947975	0.843017	1.066	0.5638	0.5598	0.989	0.999091	0.873801	1.14235	0.4712	0.443	0.198	0.906
rs2260000	31701455	A	G	0.5395	0.5112	0.000723	1.14662	1.01091	1.24128	0.5375	0.5124	0.274	1.11263	0.918857	1.34728	0.4045	0.4247	0.61	-0.0682	0.1337	0.934074	0.718743	1.21392	99	a	g	0.001062	++-	-84.4	0.3381	1.12513	1.04848	1.20739	0.439135	0.416523	0.316	1.06192	0.944255	1.19425	0.4153	0.4253	0.558	1.04117	0.909816	1.19148	0.4722	0.4435	0.182	0.903
rs2263313	31481789	A	G	0.0786	0.0898	0.112	0.88906	0.983096	1.02777	0.0434	0.0517	0.659	0.90548	0.582693	1.40708	0.0061	0.0088	0.511	-0.5251	0.7994	0.591496	0.123449	2.8341	99	a	g	0.08927	---	0	0.8754	0.887897	0.774065	1.01847	NA	NA	NA	NA	NA	NA	0.0256	0.0209	0.0622	1.53255	0.978457	2.40042	NA	NA	NA	NA
rs2267632	29214447	A	G	0.0751	0.069	0.371	1.06988	1.01004	1.24035	0.0959	0.0908	0.305	1.1872	0.855296	1.64791	0.1007	0.0873	0.694	0.08582	0.21833	1.08961	0.710272	1.67154	99	a	g	0.194	+++	0	0.8515	1.08893	0.957551	1.23835	0.0779101	0.0674931	0.107	1.20738	0.961766	1.51571	0.1154	0.0944	0.588	1.06256	0.852914	1.32373	0.07158	0.06971	0.912	1.016
rs2267633	29678820	G	A	0.2208	0.2141	0.216	1.06148	1.00565	1.16669	0.247	0.2227	0.362	1.10438	0.891989	1.36733	0.2656	0.2397	0.186	0.1988	0.1503	1.21994	0.908657	1.63786		a	g	0.07002	---	0	0.6611	0.926168	0.852478	1.00623	0.207622	0.221816	0.341	0.933024	0.80872	1.07643	0.2737	0.2371	0.0283	1.18776	1.01846	1.38522	0.2094	0.2117	0.451	1.072
rs2267635	29700410	C	T	0.0906	0.0825	0.101	1.12107	1.01574	1.28525	0.1186	0.1294	0.427	0.890208	0.668149	1.18607	0.0764	0.0736	0.953	-0.01387	0.23292	0.986226	0.624757	1.55683		t	c	0.2788	-++	-86.3	0.3417	0.936318	0.831131	1.05482	0.0888709	0.0715686	0.0204	1.29413	1.04255	1.60641	0.0987	0.1046	0.0573	0.80895	0.650127	1.00657	0.08333	0.06183	0.0184	0.711
rs2267638	30688605	A	C	0.0397	0.0291	0.00318	1.36738	1.06723	1.68344	0.0219	0.0237	0.895	0.957931	0.504892	1.81748	0.0135	0.0103	0.985	-0.01068	0.5823	0.989377	0.316008	3.0976	99	a	c	0.006511	+--	0	0.5186	1.31062	1.07861	1.59253	0.0705307	0.054432	0.0359	1.29461	1.01895	1.64484	0.0153	0.0154	0.859	0.949504	0.536222	1.68132	0.03632	0.04215	0.419	1.17
rs2267640	30688872	C	T	0.0398	0.0292	0.00315	1.36754	1.06719	1.68332	0.0219	0.0237	0.895	0.957931	0.504892	1.81748	0.0135	0.012	0.725	-0.1956	0.5566	0.822341	0.276226	2.44816		t	c	0.007785	-++	0	0.411	0.767974	0.632274	0.932797	0.0705307	0.054432	0.0359	1.29461	1.01895	1.64484	0.0151	0.0152	0.842	0.943421	0.532758	1.67063	0.03632	0.04215	0.419	1.17
rs2267644	32300538	A	G	0.0409	0.0292	0.00215	1.37856	1.06805	1.69234	0.0434	0.0347	0.359	1.25684	0.770879	2.04915	0.0191	0.019	0.897	0.06227	0.48281	1.06425	0.413112	2.7417	99	a	g	0.001646	+++	0	0.8335	1.34689	1.11894	1.62128	0.0642776	0.0473322	0.036	1.31462	1.02015	1.69408	0.0299	0.0216	0.129	1.3919	0.908094	2.13348	0.05021	0.044	0.312	0.835
rs2269418	32288098	G	T	0.05	0.065	0.00154	0.754342	0.952003	0.898139	0.0398	0.0312	0.559	1.16346	0.700167	1.93331	0.0243	0.0462	0.161	-0.5282	0.3769	0.589665	0.281697	1.23432		t	g	0.002341	+-+	-30.2	0.2151	1.28403	1.09296	1.50849	0.0767918	0.101119	0.00293	0.728996	0.589613	0.901329	0.0442	0.0577	0.11	0.778748	0.573302	1.05782	0.08974	0.09472	0.681	1.055
rs2269423	32253685	A	C	0.3135	0.3452	0.000173	0.851803	0.986659	0.926197	0.3193	0.3039	0.93	1.00915	0.823248	1.23703	0.3993	0.3613	0.148	0.2069	0.143	1.22986	0.929248	1.62772	99	a	c	0.003393	-++	47.5	0.02219	0.894402	0.830044	0.963749	0.332196	0.359294	0.11	0.90484	0.800124	1.02326	0.3682	0.3583	0.812	1.01733	0.88292	1.1722	0.328	0.3942	9.35e-05	1.371
rs2269424	32240211	A	G	0.1836	0.1758	0.431	1.0411	1.00405	1.15093	0.1398	0.1642	0.654	0.941586	0.723955	1.22464	0.1285	0.1147	0.897	0.02608	0.20084	1.02642	0.692417	1.52155	99	a	g	0.5553	+-+	0	0.7827	1.02778	0.938249	1.12585	NA	NA	NA	NA	NA	NA	0.1308	0.1366	0.387	1.09186	0.894839	1.33225	NA	NA	NA	NA
rs2269425	32231617	A	G	0.2023	0.2251	0.00111	0.850271	0.984308	0.937358	0.1422	0.1537	0.303	0.866581	0.659659	1.13841	0.1493	0.1798	0.45	-0.1321	0.175	0.876253	0.621823	1.23479	99	a	g	0.0004735	---	0	0.98	0.853679	0.78115	0.932942	0.215017	0.239673	0.0983	0.88733	0.769633	1.02303	0.1862	0.2378	0.00402	0.785093	0.665759	0.925817	0.2201	0.2388	0.106	1.159
rs2269475	31691910	T	C	0.25	0.2267	0.0575	1.09251	1.00811	1.19695	0.1892	0.1601	0.227	1.16439	0.909591	1.49057	0.1233	0.1164	0.537	0.12818	0.20767	1.13676	0.756651	1.70781	99	t	c	0.02258	+++	0	0.8835	1.10241	1.01371	1.19888	0.323094	0.260542	2.43e-05	1.31895	1.16011	1.49953	0.1508	0.1418	0.14	1.15328	0.954229	1.39386	0.3109	0.2617	0.0326	0.837
rs2269553	28984488	A	G	0.4809	0.49	0.493	0.970494	0.99744	1.0572	0.4746	0.4697	0.36	0.909146	0.741318	1.11497	0.5551	0.5292	0.0486	0.2734	0.1387	1.31443	1.00155	1.72504	99	a	g	0.6908	--+	20.6	0.08067	0.984718	0.912788	1.06232	0.46587	0.460198	0.735	1.02078	0.906306	1.14972	0.533	0.5348	0.508	1.05334	0.902971	1.22876	NA	NA	NA	NA
rs2269554	29102968	A	G	0.3998	0.4147	0.263	0.955195	0.996329	1.03498	0.3647	0.3641	0.157	0.872755	0.722921	1.05365	0.4653	0.4658	0.23	0.1646	0.137	1.17892	0.901297	1.54206	99	a	g	0.2262	--+	-23.5	0.198	0.95705	0.891323	1.02762	NA	NA	NA	NA	NA	NA	0.4313	0.4481	0.921	1.00689	0.87882	1.15361	NA	NA	NA	NA
rs2269555	29072826	T	C	0.3964	0.3914	0.953	0.997487	0.999791	1.08383	0.3296	0.3446	0.815	0.975876	0.795668	1.1969	0.2925	0.3072	0.23	-0.1804	0.1502	0.834936	0.622014	1.12074	99	t	c	0.6583	---	0	0.5206	0.98334	0.912762	1.05938	0.42326	0.440617	0.31	0.939794	0.83352	1.05962	0.3347	0.3315	0.546	0.954091	0.81918	1.11122	NA	NA	NA	NA
rs2269702	30783114	C	T	0.1094	0.1212	0.0884	0.897385	0.986607	1.0164	0.0826	0.0844	0.89	1.0239	0.731859	1.43248	0.0312	0.0342	0.993	-0.00322	0.36928	0.996785	0.483353	2.0556		t	c	0.1257	+-+	0	0.7491	1.09428	0.975166	1.22795	0.13985	0.147983	0.487	0.942303	0.796724	1.11448	0.047	0.049	0.31	1.17864	0.858227	1.61867	0.1036	0.1818	3.21e-07	1.828
rs2269703	30766364	T	C	0.0719	0.0936	0.000211	0.753753	0.958616	0.875306	0.073	0.0796	0.92	1.01796	0.718429	1.44237	0.0417	0.0514	0.906	-0.0379	0.3197	0.962809	0.514525	1.80167	99	t	c	0.0009212	-+-	-44	0.2493	0.797	0.696867	0.911522	0.069438	0.0935295	0.00508	0.730491	0.584065	0.913626	0.0573	0.0495	0.975	0.995024	0.728572	1.35892	0.06731	0.1413	1.07e-07	2.115
rs2269707	30752503	G	A	0.1093	0.1205	0.113	0.904204	0.987531	1.02419	0.0826	0.0844	0.888	1.02442	0.732261	1.43315	0.0313	0.0343	0.992	-0.003914	0.369287	0.996094	0.483011	2.0542		a	g	0.1558	+-+	0	0.7732	1.08709	0.968751	1.21987	0.139823	0.148532	0.431	0.935086	0.790838	1.10565	0.048	0.049	0.231	1.21121	0.885266	1.65716	0.1036	0.1825	2.71e-07	1.835
rs2269708	30719947	C	T	0.071	0.0923	0.000248	0.7545	0.95844	0.877204	0.0609	0.0615	0.834	1.04247	0.706709	1.53774	0.0226	0.0257	0.772	0.125	0.432	1.13315	0.485916	2.64249		t	c	0.001161	+--	-33.2	0.2228	1.25822	1.09541	1.44524	0.0692662	0.0940992	0.00407	0.7256	0.58054	0.906906	0.0372	0.0361	0.202	1.26229	0.882762	1.80498	0.06731	0.141	1.24e-07	2.107
rs2269709	30648869	C	T	0.3231	0.3095	0.348	1.04176	1.0035	1.13474	0.3463	0.3507	0.948	0.993507	0.816267	1.20923	0.3299	0.3134	0.34	0.1395	0.1461	1.1497	0.863418	1.5309		t	c	0.2907	-+-	0	0.7121	0.960021	0.890069	1.03547	0.348691	0.312189	0.018	1.16222	1.0263	1.31614	0.2917	0.3179	0.304	0.925361	0.798177	1.07281	0.3162	0.3004	0.303	0.92
rs2269710	30647931	C	T	0.324	0.3097	0.303	1.04589	1.00384	1.13909	0.347	0.3538	0.884	0.985496	0.810566	1.19818	0.3299	0.3134	0.34	0.1395	0.1461	1.1497	0.863418	1.5309		t	c	0.2688	-+-	0	0.6798	0.958295	0.888643	1.03341	0.348691	0.312189	0.018	1.16222	1.0263	1.31614	0.2931	0.319	0.314	0.926701	0.799101	1.07468	0.3162	0.3001	0.302	0.92
rs2269713	31249106	G	A	0.2914	0.2935	0.739	0.985555	0.998754	1.07375	0.2004	0.1853	0.951	0.992555	0.783601	1.25723	0.1962	0.1455	0.0295	0.382	0.17548	1.46521	1.03879	2.06667		a	g	0.8639	++-	17.1	0.08964	0.993124	0.918237	1.07412	0.250683	0.268543	0.411	0.945027	0.82565	1.08167	0.2007	0.1928	0.15	1.13345	0.955578	1.34443	0.2596	0.2895	0.114	1.143
rs2270172	30700393	C	T	0.0748	0.0647	0.081	1.14545	1.02093	1.33425	0.072	0.0697	0.575	1.11382	0.764211	1.62338	0.0399	0.0411	0.766	0.1002	0.3364	1.10539	0.571698	2.1373		t	c	0.0644	---	0	0.9867	0.877656	0.764388	1.00771	0.097934	0.0874036	0.192	1.14697	0.934135	1.40829	0.0411	0.0446	0.756	0.94776	0.675323	1.3301	0.06303	0.07295	0.32	1.164
rs2272593	31709323	T	C	0.0444	0.0349	0.00516	1.32198	1.05612	1.60759	0.0898	0.0822	0.379	1.16137	0.832432	1.62029	0.0141	0.0103	0.498	0.3366	0.4971	1.40018	0.528498	3.70957	99	t	c	0.003376	+++	0	0.7928	1.2821	1.08577	1.51393	0.00898237	0.013869	0.0162	0.506005	0.282162	0.907427	0.0154	0.0278	0.138	0.698763	0.434989	1.12249	0.02137	0.01366	0.0511	0.574
rs2272991	29635578	C	T	0.2181	0.2457	0.0525	0.894348	0.987477	1.0012	0.1606	0.1509	0.652	1.06723	0.804241	1.41623	0.1267	0.1592	0.0644	-0.4312	0.2331	0.649729	0.411447	1.02601		t	c	0.04481	+-+	-19.1	0.1864	1.11027	1.00249	1.22963	0.141638	0.189544	3.4e-05	0.715069	0.608483	0.840326	0.1499	0.1624	0.771	1.02819	0.852799	1.23966	0.1528	0.2341	1.81e-07	1.706
rs2273017	32445608	G	A	0.3792	0.4009	0.099	0.934373	0.99454	1.01286	0.3505	0.3352	0.293	1.11047	0.913497	1.34991	0.4757	0.4144	0.0337	0.2803	0.132	1.32353	1.02181	1.71433		a	g	0.6233	+--	50.6	0.01746	1.01816	0.947868	1.09367	0.467943	0.474054	0.477	0.957874	0.850641	1.07862	0.4278	0.3634	1.24e-05	1.35871	1.18419	1.55895	0.563	0.4931	0.000548	1.299
rs2273019	32414397	T	C	0.4599	0.4754	0.292	0.958438	0.996652	1.03723	0.3437	0.3661	0.258	0.894411	0.737194	1.08516	0.3592	0.4087	0.0381	-0.2826	0.1362	0.753821	0.577208	0.984474	99	t	c	0.05727	---	-29.9	0.2144	0.933887	0.870263	1.00216	0.56331	0.587471	0.0406	0.88159	0.781403	0.994621	0.4464	0.3909	0.00383	1.2307	1.06917	1.41663	0.4872	0.412	0.000167	0.75
rs2274200	33733674	C	T	0.2389	0.2288	0.156	1.06831	1.00605	1.17037	0.3033	0.2817	0.0565	1.22067	0.994595	1.49813	0.3021	0.3014	0.737	-0.04717	0.14067	0.953925	0.724058	1.25677		t	c	0.0591	--+	-81.3	0.3319	0.926075	0.85507	1.00298	0.217654	0.246043	0.0144	0.842665	0.734061	0.967338	0.2756	0.2959	0.165	0.900813	0.777308	1.04394	0.2222	0.2492	0.0421	1.203
rs2280773	32042473	A	G	0.0427	0.0584	0.000714	0.724669	0.941698	0.873273	0.0398	0.0314	0.295	1.31272	0.789215	2.18347	0.0296	0.0411	0.661	-0.1561	0.3562	0.855474	0.425601	1.71953	99	a	g	0.004536	-+-	14.6	0.09608	0.781922	0.659725	0.926753	0.0842651	0.0961796	0.0707	0.827501	0.672571	1.01812	0.0453	0.0481	0.506	0.898688	0.656075	1.23102	0.07585	0.09426	0.055	1.307
rs2280774	32036670	A	G	0.3015	0.2872	0.462	1.03255	1.00274	1.12451	0.2518	0.2715	0.418	0.915917	0.740542	1.13282	0.3681	0.2945	0.00186	0.4253	0.1367	1.53005	1.17043	2.00017	99	a	g	0.2123	+-+	57.1	0.00946	1.04949	0.972824	1.13219	0.322526	0.299484	0.0431	1.13778	1.0042	1.28912	0.3245	0.3097	0.166	1.10743	0.958587	1.27938	0.2917	0.2837	0.357	0.925
rs2280800	31754377	A	C	0.2485	0.2265	0.0842	1.08379	1.00738	1.18744	0.1916	0.1618	0.214	1.16813	0.913938	1.49301	0.1233	0.1182	0.566	0.1189	0.2072	1.12626	0.750353	1.69048	99	a	c	0.03356	+++	0	0.8463	1.09505	1.00713	1.19064	0.323663	0.260757	1.89e-05	1.32375	1.16438	1.50493	0.1513	0.1428	0.145	1.15141	0.952643	1.39165	0.3141	0.2617	0.0191	0.823
rs2280801	31700043	T	C	0.0956	0.0936	0.846	1.01326	1.00175	1.15715	0.1542	0.1531	0.866	0.978279	0.758638	1.26151	0.2049	0.2277	0.292	-0.1718	0.1631	0.842148	0.611723	1.15937	99	t	c	0.7827	+--	0	0.577	0.98462	0.881576	1.09971	0.123759	0.101721	0.0269	1.23456	1.02569	1.48597	0.2007	0.1756	0.285	1.09975	0.923956	1.30899	0.11	0.09588	0.0847	0.809
rs2281388	33168096	A	G	0.3886	0.3518	0.000205	1.16461	1.01234	1.26219	0.354	0.3262	0.279	1.11851	0.913325	1.3698	0.3802	0.3887	0.748	-0.04439	0.13789	0.956581	0.730041	1.25342	99	a	g	0.0002892	++-	0	0.383	1.14259	1.06308	1.22805	0.419795	0.381024	0.00134	1.21563	1.07891	1.36967	0.4083	0.4279	0.628	0.966665	0.842715	1.10885	0.4103	0.3613	0.00426	0.801
rs2281389	33167774	G	A	0.0915	0.0884	0.504	1.04764	1.00638	1.20095	0.1289	0.116	0.231	1.19125	0.89462	1.58622	0.1146	0.1353	0.0624	-0.3661	0.1964	0.693433	0.471874	1.01902		a	g	0.6194	--+	21.7	0.07774	0.97064	0.863118	1.09156	0.146189	0.176635	0.00506	0.795728	0.677069	0.935184	0.1196	0.1015	0.0953	1.20463	0.967931	1.49922	0.1613	0.1748	0.294	1.116
rs2281390	33167647	T	G	0.0924	0.0998	0.242	0.923403	0.989418	1.05528	0.112	0.1247	0.816	1.03479	0.77545	1.38087	0.0208	0.0308	0.657	-0.1922	0.4324	0.825142	0.353559	1.92573	99	t	g	0.3089	-+-	0	0.7463	0.939601	0.833391	1.05935	0.0858931	0.0860585	0.845	0.979754	0.798175	1.20264	0.0391	0.0526	0.332	0.849418	0.611016	1.18084	0.0641	0.09773	0.000718	1.666
rs2281818	33879757	T	C	0.0955	0.0995	0.412	0.945142	0.992424	1.08152	0.1047	0.078	0.0627	1.39333	0.982581	1.9758	0.1008	0.0963	0.393	0.1956	0.2291	1.21604	0.776129	1.90529	99	t	c	0.8898	-++	17.5	0.08858	1.00864	0.893572	1.13852	0.108282	0.0955566	0.131	1.16263	0.95688	1.41263	0.0913	0.0962	0.807	1.03044	0.810359	1.31029	0.1047	0.1033	0.9	1.015
rs2281820	33876875	A	G	0.1339	0.1509	0.0265	0.879484	0.985542	0.985098	0.1422	0.155	0.373	0.887364	0.682132	1.15434	0.158	0.1678	0.134	-0.2704	0.1805	0.763074	0.535701	1.08695	99	a	g	0.006599	---	0	0.7466	0.870663	0.78784	0.962193	0.139932	0.177496	0.00012	0.730144	0.620321	0.859411	0.1493	0.1636	0.0151	0.789772	0.652918	0.95531	0.1549	0.1704	0.104	1.188
rs2281829	33783620	A	G	0.2035	0.2254	0.0243	0.895745	0.989509	0.985787	0.159	0.1827	0.81	0.969883	0.755658	1.24484	0.0972	0.113	0.377	-0.1828	0.2069	0.832935	0.555257	1.24948	99	a	g	0.0199	---	0	0.7815	0.901496	0.826037	0.983848	NA	NA	NA	NA	NA	NA	0.1322	0.1322	0.713	0.962462	0.785069	1.17994	NA	NA	NA	NA
rs2282851	33388287	T	C	0.2222	0.206	0.0564	1.09572	1.00862	1.2036	0.2485	0.2457	0.917	1.01149	0.816483	1.25306	0.2655	0.2711	0.734	-0.05061	0.14876	0.950649	0.710221	1.27247	99	t	c	0.1052	++-	0	0.5648	1.07058	0.985786	1.16267	0.231513	0.2642	0.00493	0.824197	0.719576	0.94403	0.2572	0.2411	0.429	1.06625	0.909683	1.24975	0.2222	0.2698	0.00254	1.316
rs2284164	30267833	C	A	0.3988	0.3693	0.00441	1.12311	1.00932	1.21656	0.3673	0.3741	0.53	0.938878	0.770953	1.14338	0.316	0.3031	0.756	-0.04621	0.14901	0.954841	0.713003	1.27871		a	c	0.02429	-++	-13.6	0.1719	0.920811	0.85707	0.989294	NA	NA	NA	NA	NA	NA	0.3118	0.3376	0.337	0.931404	0.805561	1.0769	NA	NA	NA	NA
rs2284168	30280212	A	G	0.162	0.1399	0.000693	1.20421	1.02015	1.3407	0.1218	0.1091	0.213	1.21543	0.894366	1.65176	0.0382	0.0531	0.328	-0.3085	0.3151	0.734548	0.396097	1.36219	99	a	g	0.0006561	++-	-66	0.2998	1.18982	1.07663	1.3149	0.131376	0.1282	0.514	1.06137	0.887781	1.26889	0.0582	0.0756	0.6	0.929755	0.707936	1.22108	0.1335	0.1038	0.00677	0.73
rs2284169	30280364	C	A	0.1722	0.1767	0.772	1.01534	1.00157	1.12562	0.2253	0.1999	0.65	1.05464	0.838353	1.32673	0.2969	0.2877	0.239	0.1768	0.1501	1.19339	0.889233	1.60159		a	c	0.4311	---	0	0.5893	0.96464	0.881992	1.05503	0.105825	0.109967	0.414	0.924975	0.766543	1.11615	0.2497	0.2608	0.297	0.922129	0.791749	1.07398	0.1175	0.1193	0.951	1.007
rs2284175	30983124	T	C	0.4509	0.4708	0.0366	0.918815	0.993301	0.994724	0.4602	0.4565	0.736	0.968323	0.803182	1.16742	0.3924	0.4024	0.818	-0.03135	0.13593	0.969136	0.74247	1.265	99	t	c	0.04095	---	0	0.8354	0.929136	0.865836	0.997064	0.414305	0.418722	0.913	0.993401	0.882164	1.11866	0.4292	0.4398	0.215	1.0909	0.950717	1.25175	0.391	0.4562	0.00518	1.243
rs2284191	33084632	A	G	0.1889	0.1683	0.00827	1.14466	1.01364	1.26539	0.1024	0.1009	0.116	0.792788	0.593515	1.05896	0.1024	0.1113	0.886	0.0308	0.2157	1.03128	0.675723	1.57392	99	a	g	0.04951	+-+	28.7	0.06056	1.09713	1.00019	1.20347	0.193402	0.179217	0.345	1.0744	0.926033	1.24653	0.108	0.114	0.296	1.11932	0.90601	1.38285	0.1859	0.1783	0.5	0.936
rs2285319	30995951	C	T	0.4906	0.5008	0.353	0.962838	0.996981	1.04285	0.5277	0.5278	0.93	0.991541	0.820205	1.19867	0.401	0.4212	0.546	-0.08218	0.13602	0.921106	0.705549	1.20252		t	c	0.3079	+++	0	0.906	1.03759	0.966521	1.11388	0.418373	0.422003	0.949	0.996108	0.884573	1.12171	0.4441	0.4687	0.573	1.04037	0.906551	1.19393	0.4092	0.4581	0.0505	1.163
rs2285321	30745977	G	A	0.1099	0.1212	0.114	0.904629	0.987624	1.02431	0.0826	0.0846	0.893	1.02321	0.731605	1.43103	0.0312	0.0342	0.993	-0.00322	0.36928	0.996785	0.483353	2.0556		a	g	0.1558	+-+	0	0.7774	1.08687	0.968747	1.21939	0.139823	0.148532	0.431	0.935086	0.790838	1.10565	0.048	0.049	0.231	1.21115	0.885224	1.65707	0.1036	0.1834	2.01e-07	1.847
rs2285322	30738532	C	G	0.0307	0.0309	0.804	1.02901	1.00647	1.2893	0.017	0.0152	0.971	1.01424	0.474601	2.16747	0.0063	0.0103	0.629	-0.3695	0.7655	0.69108	0.154142	3.09838	99	c	g	0.8593	++-	0	0.876	1.01959	0.823138	1.26293	0.960787	0.95273	0.123	1.25884	0.935807	1.69337	0.0146	0.0211	0.299	0.762504	0.457075	1.27203	0.03419	0.04516	0.098	1.389
rs2285791	29586280	T	C	0.1833	0.1989	0.00722	0.872485	0.986515	0.963791	0.2374	0.2419	0.581	0.940155	0.755328	1.17021	0.2361	0.2072	0.506	0.1086	0.1631	1.11472	0.809713	1.53461	99	t	c	0.01679	--+	-78	0.3251	0.899155	0.824053	0.981101	0.221225	0.218146	0.626	1.03593	0.89908	1.19361	0.2253	0.2407	0.205	0.904127	0.773741	1.05648	0.2318	0.2057	0.118	0.867
rs2285799	30365672	C	T	0.0854	0.0736	0.158	1.10917	1.01502	1.28086	0.0578	0.0863	0.0116	0.623941	0.432649	0.89981	0.0382	0.0325	0.406	0.3028	0.3645	1.35364	0.662576	2.7655		t	c	0.5921	-+-	54.4	0.01246	0.96464	0.845597	1.10044	0.0875995	0.0712134	0.00954	1.33341	1.07462	1.65452	0.0484	0.0479	0.631	1.08354	0.780804	1.50366	0.07479	0.06786	0.937	1.012
rs2285801	30317472	G	A	0.3599	0.3375	0.0732	1.07743	1.0061	1.16903	0.3446	0.3469	0.735	0.966243	0.791808	1.17911	0.2934	0.2723	0.834	0.03163	0.15065	1.03214	0.768247	1.38667		a	g	0.1251	-+-	0	0.6019	0.944405	0.877825	1.01604	0.317499	0.285906	0.00708	1.18956	1.04864	1.34941	0.277	0.3196	0.117	0.88648	0.762594	1.03049	0.2959	0.2591	0.0194	0.822
rs2285803	31215237	T	C	0.2752	0.2648	0.257	1.0517	1.00441	1.14757	0.3229	0.3063	0.172	1.1497	0.941	1.40468	0.3038	0.3264	0.312	-0.143	0.1415	0.866754	0.656823	1.14378	99	t	c	0.2145	++-	-52.3	0.269	1.04991	0.97226	1.13375	0.307752	0.272388	0.00238	1.22481	1.07488	1.39565	0.2956	0.2917	0.95	1.00483	0.864515	1.16792	0.2895	0.3198	0.132	1.133
rs2286405	30081371	G	A	0.3125	0.3166	0.579	1.02497	1.00215	1.11812	0.2103	0.2035	0.679	1.05244	0.826417	1.34028	0.1545	0.1958	0.0276	-0.4377	0.1987	0.645519	0.437293	0.952897		a	g	0.8447	--+	24.4	0.07085	0.992032	0.915611	1.07483	0.279501	0.28546	0.519	0.958237	0.841466	1.09121	0.1969	0.2126	0.799	0.978259	0.826191	1.15832	0.2511	0.2918	0.055	1.181
rs2286655	31007725	G	A	0.5407	0.5401	0.823	1.00921	1.00074	1.09374	0.5446	0.5429	0.81	0.97696	0.807793	1.18155	0.4097	0.4349	0.522	-0.08728	0.1364	0.91642	0.701437	1.19729		a	g	0.95	-++	0	0.7737	1.0023	0.933286	1.07642	0.418775	0.42287	0.918	0.993766	0.882691	1.11882	0.4632	0.483	0.376	1.06397	0.927599	1.2204	0.4124	0.459	0.0622	1.155
rs2286656	31007550	T	C	0.3429	0.3495	0.361	0.962126	0.996804	1.04529	0.3253	0.3185	0.267	1.12255	0.915362	1.37663	0.3958	0.3699	0.921	0.01428	0.14375	1.01438	0.765313	1.34451	99	t	c	0.6992	-++	0	0.3816	0.985506	0.915131	1.06129	0.467569	0.47558	0.436	0.954322	0.848411	1.07345	0.3664	0.3387	0.708	1.02695	0.893311	1.18058	0.4605	0.4414	0.727	0.973
rs2294472	33207188	A	G	0.1538	0.1741	0.0317	0.887692	0.987134	0.989626	0.2735	0.2854	0.462	0.924382	0.749822	1.13958	0.2552	0.2842	0.083	-0.2647	0.1527	0.767436	0.568933	1.0352	99	a	g	0.007604	---	0	0.5955	0.882497	0.805149	0.967275	0.129124	0.188038	1.89e-08	0.630048	0.533931	0.743468	0.2356	0.2134	0.672	1.03547	0.881135	1.21684	0.1528	0.1966	0.00156	1.391
rs2294478	33206944	C	A	0.1272	0.1287	0.929	1.00538	1.00063	1.1311	0.2325	0.2361	0.745	0.964177	0.774096	1.20093	0.2465	0.2757	0.0786	-0.27	0.1535	0.763379	0.565039	1.03134		a	c	0.5189	-++	-43.3	0.2476	1.03283	0.936228	1.13939	0.105233	0.142642	6.95e-05	0.694797	0.57848	0.834502	0.2449	0.2109	0.446	0.938052	0.795839	1.10568	0.1197	0.1359	0.103	1.212
rs2294745	29630131	A	G	0.0482	0.0456	0.525	1.0621	1.01125	1.27875	0.0709	0.051	0.0842	1.42476	0.953324	2.12931	0.1198	0.1096	0.482	0.1486	0.2112	1.16021	0.766936	1.75515	99	a	g	0.1413	+++	0	0.4236	1.12423	0.961831	1.31405	0.0255791	0.0298709	0.349	0.842136	0.585708	1.21083	0.121	0.0954	0.0481	1.25124	1.00183	1.56273	0.02778	0.02825	0.851	1.044
rs2294878	32475773	T	G	0.431	0.4202	0.446	1.03095	1.00239	1.11505	0.3193	0.3498	0.134	0.857615	0.701662	1.04823	0.3628	0.3887	0.209	-0.1696	0.1349	0.844002	0.64791	1.09944	99	t	g	0.8595	+--	8.7	0.1119	0.99362	0.926108	1.06605	0.319951	0.332289	0.573	0.964403	0.85025	1.09388	0.3608	0.4021	0.0353	0.864175	0.754322	0.990025	0.3237	0.3245	0.862	1.014
rs2294881	32475582	C	T	0.3556	0.3545	0.806	0.989802	0.999162	1.0742	0.2157	0.2275	0.43	0.911749	0.724667	1.14713	0.2535	0.2603	0.631	-0.07035	0.14654	0.932068	0.699375	1.24218		t	c	0.5462	+++	0	0.7602	1.02316	0.949728	1.10228	0.408987	0.469019	9.36e-05	0.791501	0.703512	0.890495	0.2896	0.2974	0.667	0.968256	0.835864	1.12162	0.4498	0.4405	0.498	0.949
rs2294882	32475493	C	T	0.3556	0.3546	0.797	0.989308	0.999121	1.07365	0.2157	0.2274	0.431	0.911886	0.724804	1.14726	0.2535	0.2603	0.631	-0.07035	0.14654	0.932068	0.699375	1.24218		t	c	0.5392	+++	0	0.7635	1.02357	0.950108	1.10272	0.408987	0.469019	9.36e-05	0.791501	0.703512	0.890495	0.2896	0.2974	0.647	0.966317	0.834333	1.11918	0.4551	0.4405	0.339	0.928
rs2295664	31741144	A	C	0.2494	0.2273	0.0829	1.08422	1.00742	1.18798	0.1932	0.1622	0.185	1.18034	0.923674	1.50832	0.1233	0.1182	0.566	0.1189	0.2072	1.12626	0.750353	1.69048	99	a	c	0.03068	+++	0	0.8098	1.0968	1.00855	1.19278	0.323031	0.259782	1.58e-05	1.32798	1.16776	1.51018	0.1533	0.1439	0.134	1.15597	0.956228	1.39744	0.3141	0.2617	0.0191	0.823
rs2295665	31740665	T	C	0.2488	0.2268	0.0836	1.08396	1.00739	1.1876	0.1916	0.1618	0.214	1.16813	0.913938	1.49301	0.1233	0.1182	0.566	0.1189	0.2072	1.12626	0.750353	1.69048	99	t	c	0.03327	+++	0	0.8469	1.09527	1.00733	1.19088	0.323012	0.259759	1.57e-05	1.32809	1.16784	1.51032	0.1513	0.1428	0.145	1.15139	0.952629	1.39163	0.3141	0.2617	0.0191	0.823
rs2296329	33758721	G	A	0.1462	0.1661	0.0234	0.882638	0.986615	0.983239	0.2036	0.192	0.717	1.04413	0.826375	1.31925	0.2413	0.2243	0.595	0.0833	0.1568	1.08687	0.799293	1.47791		a	g	0.09789	+--	-42.2	0.245	1.08199	0.985609	1.18779	0.14562	0.177497	0.00308	0.787674	0.671237	0.92431	0.2152	0.2126	0.138	0.880604	0.744496	1.04159	0.1624	0.1707	0.393	1.091
rs2296330	33758599	G	A	0.3108	0.363	2.37e-06	0.817504	0.983277	0.888867	0.3427	0.3525	0.788	0.972622	0.794711	1.19036	0.2986	0.2979	0.86	-0.02563	0.14485	0.974696	0.733787	1.2947		a	g	1.347e-05	+++	-16.6	0.18	1.18022	1.0953	1.27173	0.346515	0.386405	0.00339	0.834022	0.738268	0.942195	0.3222	0.3038	0.559	0.957084	0.826057	1.10889	0.3526	0.3912	0.0326	1.183
rs2296340	33738450	A	G	0.0272	0.0443	7.54e-05	0.629273	0.89922	0.79148	0.0401	0.04	0.715	1.09764	0.665179	1.81125	0.004	0.0116	0.202	-1.0942	0.858	0.334807	0.0622946	1.79945	99	a	g	0.0003461	-+-	13.5	0.09895	0.685368	0.557231	0.84297	0.0244596	0.0443201	0.000154	0.526082	0.370872	0.746247	0.0122	0.0181	0.144	0.636973	0.347718	1.16685	0.0235	0.0579	0.000256	2.333
rs2296341	33735551	C	T	0.2372	0.2244	0.174	1.06614	1.00593	1.16924	0.2361	0.2053	0.018	1.32459	1.04944	1.67188	0.17	0.1861	0.45	-0.1279	0.1692	0.879941	0.631579	1.22597		t	c	0.06031	--+	10.9	0.1059	0.923486	0.849843	1.00351	0.244027	0.210198	0.00547	1.22524	1.06211	1.41343	0.1812	0.1969	0.671	0.963697	0.812667	1.1428	0.2244	0.2223	0.789	0.976
rs2296742	33767771	G	A	0.1411	0.1662	0.00181	0.838693	0.980752	0.936669	0.1055	0.1274	0.65	0.93426	0.696692	1.25284	0.0497	0.0739	0.0909	-0.462	0.2732	0.630022	0.368811	1.07624		a	g	0.000822	+++	0	0.4463	1.18922	1.07441	1.3163	0.159315	0.166328	0.411	0.936628	0.800963	1.09527	0.0808	0.078	0.923	1.01255	0.785157	1.30579	0.1603	0.1795	0.399	1.09
rs2296748	33853049	C	T	0.2342	0.2633	0.00383	0.874284	0.98784	0.957635	0.2108	0.2471	0.0619	0.806138	0.642827	1.01094	0.2118	0.226	0.172	-0.2147	0.1572	0.806783	0.592851	1.09791		t	c	0.0002946	+++	0	0.7392	1.16242	1.0714	1.26117	0.253129	0.300559	0.000126	0.775718	0.680415	0.884371	0.216	0.2192	0.288	0.91356	0.77312	1.07951	0.265	0.305	0.0252	1.21
rs2301220	33146744	C	T	0.3637	0.4335	6.36e-13	0.745023	0.976669	0.807238	0.3614	0.3985	0.245	0.894313	0.740777	1.07967	0.2899	0.3202	0.159	-0.1957	0.1388	0.822259	0.626411	1.07934		t	c	6.207e-13	+++	-21.3	0.1922	1.29888	1.20968	1.39466	0.352673	0.385757	0.00342	0.835073	0.739755	0.942672	0.2919	0.3147	0.865	0.986973	0.848776	1.14767	0.36	0.4057	0.0157	1.211
rs2301226	33142574	A	G	0.2263	0.2948	2.06e-14	0.700031	0.967925	0.767041	0.1386	0.1671	0.176	0.839457	0.65166	1.08137	0.1094	0.1421	0.135	-0.2906	0.1946	0.747815	0.510678	1.09507	99	a	g	6.536e-15	---	0	0.4067	0.716412	0.658765	0.779103	0.242321	0.270439	0.00375	0.820096	0.716513	0.938653	0.1262	0.1506	0.835	1.02076	0.841604	1.23806	0.219	0.277	0.00144	1.328
rs2301271	32833171	A	G	0.1673	0.2305	1.32e-13	0.680505	0.961536	0.753505	0.1506	0.1763	0.131	0.822835	0.638882	1.05975	0.0868	0.1284	0.0238	-0.486	0.215	0.615082	0.403572	0.937442	99	a	g	9.442e-15	---	-82	0.3333	0.694544	0.633297	0.761714	0.162116	0.184811	0.0437	0.853452	0.730905	0.996546	0.1053	0.1284	0.35	0.906059	0.736645	1.11444	0.1325	0.22	6.24e-09	1.886
rs2301277	30820306	A	G	0.1058	0.1241	0.00221	0.821306	0.975492	0.931637	0.0876	0.0923	0.727	0.942707	0.676629	1.31342	0.0521	0.0462	0.281	0.3383	0.3136	1.40256	0.758543	2.59336	99	a	g	0.006356	--+	-24.6	0.201	0.851207	0.758252	0.955558	0.104581	0.121762	0.0703	0.840065	0.6945	1.01614	0.0731	0.0665	0.0648	1.28223	0.984817	1.66946	0.09722	0.1637	7.45e-06	1.725
rs2301751	30147463	T	C	0.0696	0.0663	0.578	1.04491	1.00682	1.21988	0.0291	0.0334	0.715	0.904991	0.529713	1.54614	0.0122	0.0086	0.334	0.6538	0.6772	1.92283	0.509915	7.2508	99	t	c	0.5908	+-+	0	0.5811	1.04133	0.898271	1.20718	0.120949	0.122254	0.759	0.97214	0.811203	1.16501	0.0275	0.0242	0.054	1.50112	0.993077	2.26908	0.1132	0.1031	0.326	0.885
rs2301755	30974597	A	G	0.0201	0.0176	0.238	1.19869	1.05603	1.61939	0.009	0.0131	0.429	0.682905	0.265141	1.75891	0.0131	0.0063	0.0843	1.3226	0.7662	3.75317	0.835979	16.85	99	a	g	0.2325	+-+	-11.9	0.1675	1.18708	0.895698	1.57326	0.0314465	0.0187083	0.000107	2.15279	1.47166	3.14917	0.0044	0.0103	0.0914	0.460476	0.187121	1.13316	0.03526	0.02177	0.076	0.679
rs2302347	30695592	T	C	0.0395	0.0291	0.00375	1.36152	1.06652	1.67746	0.0219	0.0237	0.895	0.957931	0.504892	1.81748	0.0135	0.0103	0.985	-0.01068	0.5823	0.989377	0.316008	3.0976	99	t	c	0.007544	+--	0	0.5273	1.30539	1.07368	1.58711	0.0705307	0.054432	0.0359	1.29461	1.01895	1.64484	0.0151	0.0152	0.842	0.943421	0.532758	1.67063	0.03632	0.04238	0.415	1.172
rs23544	33011615	T	C	0.3807	0.4051	0.0056	0.892535	0.990897	0.967295	0.3	0.3399	0.127	0.85479	0.698939	1.04539	0.2969	0.3579	0.0914	-0.2393	0.1418	0.787179	0.596171	1.03938	99	t	c	0.0005209	---	0	0.6647	0.880117	0.818872	0.945944	0.435299	0.475736	0.00202	0.829309	0.73616	0.934245	0.3547	0.3887	0.404	0.942195	0.8193	1.08352	0.4498	0.453	0.487	1.055
rs238869	29463092	C	T	0.3623	0.3524	0.269	1.04679	1.00371	1.13514	0.3578	0.3852	0.348	0.911421	0.750934	1.10621	0.3472	0.3356	0.393	0.1166	0.1366	1.12367	0.859731	1.46864		t	c	0.3878	-+-	-91.6	0.3521	0.968797	0.901557	1.04105	0.426621	0.414802	0.34	1.06047	0.940011	1.19637	0.3543	0.3358	0.217	1.09223	0.949404	1.25655	0.406	0.4037	0.796	0.98
rs238872	29459852	T	C	0.4792	0.4673	0.608	1.02118	1.00168	1.10637	0.478	0.483	0.329	0.910957	0.755274	1.09873	0.4392	0.4401	0.913	0.01535	0.14043	1.01547	0.771134	1.33722	99	t	c	0.9098	+-+	0	0.5452	1.00411	0.93515	1.07815	0.505119	0.522806	0.355	0.94609	0.841274	1.06396	0.4562	0.4631	0.539	0.958854	0.838452	1.09655	0.5299	0.4868	0.0831	0.878
rs238882	29454342	A	G	0.2929	0.2857	0.607	1.02354	1.00206	1.11831	0.2735	0.2746	0.989	0.998527	0.807166	1.23526	0.2257	0.2467	0.113	-0.2457	0.155	0.782157	0.577238	1.05982	99	a	g	0.9663	+--	-44.1	0.2495	1.0017	0.925623	1.08403	0.283845	0.277754	0.393	1.0583	0.929502	1.20496	0.2579	0.2606	0.227	0.908847	0.778283	1.06131	0.3013	0.2543	0.00548	0.79
rs2394159	29810658	G	A	0.4459	0.4259	0.397	1.03518	1.00277	1.12145	0.4181	0.4312	0.389	0.917328	0.753745	1.11641	0.3663	0.4212	0.0856	-0.2464	0.1433	0.78161	0.590215	1.03507		a	g	0.9959	-++	9.4	0.11	0.9998	0.93059	1.07416	0.443298	0.40798	0.00963	1.16949	1.03874	1.31671	0.4162	0.4093	0.968	1.0028	0.876217	1.14766	0.4455	0.3796	0.00114	0.775
rs2394160	29811241	G	A	0.452	0.4314	0.366	1.03765	1.00296	1.12413	0.4193	0.435	0.275	0.896461	0.736613	1.091	0.3698	0.4229	0.0893	-0.2419	0.1424	0.785135	0.593924	1.0379		a	g	0.9809	-++	18.3	0.08655	1.0009	0.931615	1.07534	0.453925	0.414372	0.00333	1.19369	1.06054	1.34356	0.4223	0.4139	0.919	1.00699	0.880411	1.15178	0.453	0.3851	0.000728	0.767
rs2394177	29895348	G	A	0.3193	0.3677	2.7e-05	0.83568	0.985064	0.908754	0.2205	0.2183	0.748	1.03728	0.829739	1.29673	0.3056	0.2979	0.97	0.005762	0.15201	1.00578	0.746636	1.35486		a	g	0.0002326	+--	4.1	0.1241	1.15315	1.06892	1.24402	0.405435	0.450086	0.00129	0.824918	0.73336	0.927908	0.3073	0.315	0.535	0.955053	0.825876	1.10443	0.5801	0.4979	7.95e-05	1.353
rs2394180	29913178	C	T	0.3196	0.3683	2.54e-05	0.835329	0.985044	0.908301	0.2241	0.2198	0.715	1.04222	0.834949	1.30094	0.2951	0.2928	0.76	-0.04641	0.15163	0.95465	0.709209	1.28503		t	c	0.0001684	+-+	-5.1	0.1493	1.1565	1.07202	1.24764	0.403868	0.446644	0.00268	0.834288	0.740934	0.939403	0.3031	0.3121	0.582	0.959674	0.828912	1.11106	0.5823	0.4998	9.05e-05	1.347
rs2394185	29924350	G	T	0.2127	0.2276	0.071	0.915504	0.991575	1.00759	0.1557	0.1578	0.936	1.0104	0.784933	1.30064	0.1892	0.1695	0.605	0.08815	0.17037	1.09215	0.782098	1.52512		t	g	0.142	+--	0	0.5024	1.06695	0.978405	1.1635	0.345848	0.367685	0.1	0.902873	0.799151	1.02006	0.198	0.1949	0.767	0.974097	0.819044	1.1585	0.3472	0.3754	0.151	1.12
rs2394186	29924400	G	A	0.2137	0.2294	0.0651	0.913931	0.99143	1.00564	0.1582	0.1603	0.98	0.996847	0.77387	1.28407	0.1858	0.1678	0.669	0.07334	0.17178	1.0761	0.768474	1.50686		a	g	0.1172	++-	0	0.5679	1.07154	0.982813	1.16828	0.345848	0.367685	0.1	0.902873	0.799151	1.02006	0.1988	0.1951	0.844	0.982778	0.82655	1.16854	0.3472	0.3756	0.145	1.122
rs2394250	30051635	T	G	0.4726	0.4514	0.215	1.05054	1.00385	1.13574	0.5965	0.5806	0.669	1.04258	0.861073	1.26235	0.6179	0.5851	0.0689	0.2595	0.1427	1.29628	0.98001	1.71462	99	t	g	0.08512	+++	-94.1	0.3569	1.06332	0.991465	1.14039	0.364535	0.343289	0.056	1.1264	0.997052	1.27252	0.5907	0.5772	0.393	1.06121	0.926001	1.21616	0.39	0.3293	0.0127	0.821
rs2394255	30057800	A	G	0.4211	0.4045	0.624	1.02023	1.00161	1.10541	0.5229	0.5296	0.916	1.01025	0.835419	1.22167	0.5417	0.5223	0.227	0.1688	0.1395	1.18388	0.900667	1.55616	99	a	g	0.4292	+++	0	0.5799	1.02922	0.958348	1.10533	0.356241	0.33338	0.0514	1.12916	0.999398	1.27576	0.5242	0.5058	0.204	1.09195	0.953217	1.25088	0.375	0.3191	0.018	0.829
rs2394389	30707731	A	C	0.0405	0.0297	0.00193	1.39249	1.07174	1.71659	0.0214	0.0241	0.892	0.956753	0.503985	1.81628	0.0108	0.0088	0.824	-0.1413	0.6343	0.868229	0.250442	3.00996	99	a	c	0.00459	+--	0	0.438	1.32857	1.09167	1.61687	0.0705307	0.054432	0.0359	1.29461	1.01895	1.64484	0.011	0.0136	0.992	0.996798	0.544487	1.82484	0.03632	0.04215	0.419	1.17
rs2394392	30758297	G	T	0.1137	0.1231	0.206	0.92392	0.990352	1.04434	0.0939	0.0982	0.809	1.03979	0.757215	1.42782	0.0503	0.0582	0.801	-0.07425	0.29499	0.92844	0.520779	1.65521		t	g	0.2619	+-+	0	0.7925	1.06631	0.953218	1.19281	NA	NA	NA	NA	NA	NA	0.068	0.0624	0.995	1.00096	0.756108	1.3251	NA	NA	NA	NA
rs2394401	30832409	C	T	0.1055	0.1084	0.312	0.936618	0.991731	1.06325	0.1337	0.1253	0.946	0.990324	0.748421	1.31041	0.0833	0.0668	0.468	0.1729	0.2382	1.18875	0.745297	1.89605		t	c	0.4545	++-	0	0.6076	1.04373	0.933036	1.16756	NA	NA	NA	NA	NA	NA	0.0932	0.0933	0.856	1.02199	0.808585	1.29172	NA	NA	NA	NA
rs2394412	30890214	G	A	0.4635	0.4744	0.963	0.998088	0.999847	1.08111	0.412	0.4165	0.967	1.00419	0.82578	1.22114	0.2674	0.3116	0.136	-0.24082	0.16134	0.785983	0.572899	1.07832		a	g	0.7137	+-+	-90.7	0.3504	1.01359	0.943242	1.08919	0.381115	0.399312	0.163	0.917487	0.812704	1.03578	0.3408	0.3644	0.906	1.00836	0.878263	1.15772	0.3782	0.4247	0.072	1.148
rs2394423	31140021	A	G	0.1556	0.1885	2.77e-05	0.796929	0.976197	0.886162	0.1518	0.1647	0.894	0.982721	0.759741	1.27114	0.1667	0.1986	0.254	-0.19195	0.16818	0.825348	0.59358	1.14761	99	a	g	4.345e-05	---	-83.7	0.3366	0.821848	0.748054	0.902921	0.143914	0.173992	0.00321	0.786229	0.668755	0.924339	0.1592	0.1619	0.746	1.03046	0.859541	1.23537	0.1357	0.2087	3.63e-06	1.637
rs2394427	31127541	A	G	0.1205	0.1314	0.0694	0.894975	0.9868	1.00883	0.128	0.1442	0.833	0.97064	0.73598	1.28012	0.1649	0.1969	0.242	-0.197	0.16844	0.821191	0.590289	1.14241	99	a	g	0.04233	---	0	0.7452	0.897628	0.808745	0.996279	0.100683	0.108003	0.221	0.888427	0.734182	1.07508	0.142	0.1497	0.695	0.963197	0.798453	1.16193	0.11	0.1012	0.486	0.92
rs2394512	29100163	A	G	0.3932	0.3882	0.966	0.998267	0.99986	1.08229	0.3232	0.3385	0.813	0.976579	0.80276	1.18803	0.2811	0.2961	0.229	-0.18101	0.15054	0.834427	0.621221	1.12081	99	a	g	0.6742	---	0	0.5151	0.98462	0.915743	1.05868	0.426621	0.444707	0.322	0.941122	0.83459	1.06125	0.3201	0.3205	0.537	0.955111	0.825585	1.10496	NA	NA	NA	NA
rs2394520	29245199	G	A	0.4784	0.4896	0.411	0.968022	0.997485	1.04601	0.477	0.4631	0.685	0.962915	0.802117	1.15595	0.5729	0.5702	0.294	0.148	0.141	1.15951	0.879537	1.52861		a	g	0.5327	++-	0	0.46	1.02224	0.954095	1.09526	0.463569	0.45825	0.721	1.02207	0.906468	1.15242	0.5535	0.5507	0.628	1.03412	0.902988	1.18429	0.4498	0.4935	0.0379	1.17
rs2394609	29505979	T	G	0.2627	0.2549	0.768	1.01343	1.00118	1.10726	0.2927	0.2933	0.933	0.991283	0.80794	1.21623	0.2865	0.2808	0.596	0.08031	0.15145	1.08362	0.805307	1.45813	99	t	g	0.712	+-+	0	0.8873	1.01491	0.93838	1.09768	0.288965	0.312177	0.106	0.900114	0.792107	1.02285	0.3002	0.2845	0.066	1.14627	0.991001	1.32587	0.2906	0.3103	0.108	1.142
rs2394734	30154225	A	G	0.3164	0.3179	0.403	1.03774	1.00322	1.13179	0.2265	0.2158	0.458	1.09397	0.863144	1.38652	0.1562	0.1952	0.0236	-0.4523	0.1998	0.636163	0.430027	0.941113	99	a	g	0.5765	++-	34	0.04819	1.02296	0.944526	1.10791	0.279295	0.283993	0.561	0.962332	0.845361	1.09549	0.1991	0.2145	0.817	0.980362	0.828489	1.16008	0.2489	0.2923	0.0345	1.201
rs2394882	31240628	A	C	0.3205	0.3388	0.0268	0.910692	0.992283	0.989317	0.3651	0.3666	0.614	1.05166	0.864833	1.27885	0.3385	0.363	0.272	-0.1532	0.1394	0.857958	0.652839	1.12752	99	a	c	0.03847	-+-	-92.2	0.3532	0.925334	0.859762	0.995908	0.425658	0.426204	0.552	1.03673	0.920422	1.16773	0.3454	0.3424	0.609	1.03826	0.899239	1.19878	0.4135	0.4745	0.000675	1.301
rs2394895	31314958	C	T	0.1383	0.1359	0.545	1.03558	1.00397	1.15973	0.1975	0.209	0.536	0.931034	0.742435	1.16754	0.1667	0.1815	0.312	-0.1766	0.1747	0.838115	0.595108	1.18035		t	c	0.9736	-++	0	0.4127	1.0016	0.908991	1.10365	0.139462	0.14212	0.115	0.875348	0.740987	1.03407	0.1639	0.1846	0.0824	0.854422	0.715422	1.02043	0.1464	0.1237	0.0317	0.788
rs2394950	31338680	A	G	0.0436	0.0328	0.00197	1.37012	1.06481	1.67248	0.0241	0.0238	0.572	0.839625	0.457756	1.54006	0.007	0.007	0.628	-0.3615	0.7468	0.696631	0.161181	3.01087	99	a	g	0.007384	+--	-35.3	0.2281	1.29279	1.07126	1.56012	NA	NA	NA	NA	NA	NA	0.0138	0.0099	0.135	1.64756	0.856447	3.16944	0.001068	0.001158	0.865	1.215
rs2395028	31532736	T	C	0.0446	0.0344	0.00393	1.33264	1.05765	1.61986	0.0236	0.0305	0.597	0.857358	0.484208	1.51807	0.0054	0.0054	0.735	-0.2963	0.8738	0.743564	0.13413	4.12204	99	t	c	0.01217	+--	-65	0.2976	1.26478	1.05258	1.51976	NA	NA	NA	NA	NA	NA	0.0121	0.0103	0.703	1.13442	0.592728	2.17118	NA	NA	NA	NA
rs2395030	31539853	T	G	0.1088	0.1117	0.426	0.946741	0.992652	1.08331	0.0924	0.1009	0.774	0.953658	0.690066	1.31794	0.0489	0.0453	0.991	0.003766	0.341676	1.00377	0.513801	1.96099	99	t	g	0.407	--+	0	0.9856	0.949614	0.840294	1.07316	0.200791	0.21864	0.298	0.924158	0.796373	1.07245	0.0597	0.0576	0.0113	1.43351	1.08484	1.89425	0.1677	0.198	0.0208	1.257
rs2395045	31592496	C	T	0.1501	0.1463	0.701	1.02153	1.00232	1.13879	0.1482	0.1317	0.269	1.16556	0.888639	1.52877	0.1024	0.0753	0.0991	0.3737	0.2266	1.4531	0.931987	2.26559		t	c	0.2651	---	-40.3	0.2404	0.945634	0.857022	1.04341	0.11807	0.107415	0.165	1.1395	0.948417	1.36909	0.113	0.0906	0.0217	1.3117	1.04052	1.65355	0.1239	0.1095	0.094	0.819
rs2395110	32323854	G	A	0.4041	0.3836	0.0224	1.09721	1.00742	1.18818	0.3795	0.3711	0.629	1.04876	0.864515	1.27228	0.5747	0.4658	0.00141	0.44	0.1378	1.55271	1.1852	2.03417		a	g	0.002261	---	36.7	0.04253	0.895207	0.833891	0.961032	0.452218	0.424269	0.0466	1.12871	1.00183	1.27167	0.4818	0.4286	0.00715	1.20401	1.05166	1.37844	0.4241	0.4407	0.639	1.037
rs2395114	32341525	G	A	0.4274	0.4104	0.261	1.04615	1.00356	1.13181	0.482	0.4897	0.593	0.950839	0.790243	1.14407	0.2952	0.3408	0.197	-0.1822	0.1413	0.833435	0.631822	1.09938		a	g	0.6369	-++	-33.9	0.2245	0.983242	0.916794	1.05451	0.332765	0.288653	0.000269	1.26353	1.11431	1.43273	0.3133	0.3866	0.00224	0.800576	0.694162	0.923302	0.313	0.2899	0.279	0.916
rs2395148	32429532	T	G	0.1152	0.0858	1.31e-06	1.36613	1.04021	1.55013	0.0892	0.1021	0.0506	0.720867	0.519232	1.0008	0.1712	0.1633	0.886	-0.02517	0.17603	0.975144	0.690604	1.37692	99	t	g	0.0003681	+--	72.6	0.0006848	1.22483	1.09557	1.36933	0.096132	0.101764	0.535	0.940743	0.77513	1.14174	0.1571	0.157	0.336	0.912851	0.758186	1.09907	0.1207	0.08384	0.000824	0.666
rs2395150	32434023	A	G	0.5167	0.5157	0.715	0.985526	0.998862	1.06559	0.5663	0.5673	0.965	1.00422	0.833665	1.20966	0.3542	0.4254	0.0303	-0.302	0.1394	0.739338	0.562579	0.971634	99	a	g	0.3888	-+-	2.1	0.1296	0.969863	0.904675	1.03975	0.439135	0.425559	0.241	1.07385	0.953291	1.20966	0.4199	0.482	0.000396	0.78244	0.683126	0.896192	0.4412	0.4111	0.178	0.902
rs2395153	32453573	G	C	0.2161	0.2389	0.0047	0.872651	0.987216	0.959093	0.1904	0.2059	0.677	0.950241	0.747528	1.20792	0.1615	0.2021	0.0744	-0.31825	0.17838	0.727421	0.512797	1.03187		c	g	0.001725	+++	0	0.4664	1.14603	1.05236	1.24802	0.881626	0.852338	0.0161	1.23856	1.03856	1.47709	0.1634	0.2046	0.0775	0.856747	0.721602	1.0172	0.1047	0.1596	7.16e-06	1.706
rs2395162	32495758	T	G	0.0798	0.0794	0.979	0.99807	0.999722	1.15243	0.0578	0.0626	0.593	1.1116	0.754506	1.6377	0.0295	0.012	0.0082	1.391	0.5262	4.01887	1.43282	11.2723	99	t	g	0.6151	-++	43	0.02986	1.0349	0.905406	1.1829	0.0665529	0.0593804	0.211	1.16674	0.917691	1.48337	0.0303	0.0391	0.849	0.964953	0.668967	1.3919	0.0609	0.05257	0.202	0.812
rs2395163	32495787	C	T	0.1535	0.1686	0.061	0.901748	0.988873	1.00478	0.1349	0.1589	0.201	0.837194	0.637539	1.09937	0.066	0.1096	0.00835	-0.6231	0.2363	0.536279	0.33748	0.852185		t	c	0.006485	+++	14.7	0.09597	1.14625	1.03905	1.26452	0.0773606	0.0968158	0.0658	0.820172	0.662563	1.01527	0.0819	0.1124	0.0551	0.797465	0.63284	1.00491	0.06944	0.1024	0.000643	1.629
rs2395165	32496122	C	T	0.0225	0.0206	0.603	1.07311	1.01895	1.40017	0.0536	0.043	0.571	1.1394	0.725647	1.78906	0.021	0.0122	0.284	0.5623	0.5243	1.7547	0.627929	4.9034		t	c	0.3413	---	0	0.6582	0.897089	0.717318	1.12191	0.00679977	0.00680873	0.604	0.817364	0.378357	1.76575	0.0134	0.0201	0.229	0.721734	0.424022	1.22847	0.02885	0.005095	2.67e-07	0.185
rs2395166	32496253	C	T	0.1684	0.2003	2.81e-05	0.804158	0.978014	0.890509	0.1586	0.1485	0.398	1.11862	0.862438	1.45091	0.0747	0.0908	0.502	-0.1558	0.2323	0.85573	0.542749	1.34919		t	c	0.0002601	+-+	25.5	0.0683	1.1891	1.08361	1.30487	0.21239	0.289373	7.75e-09	0.673471	0.587345	0.772226	0.1145	0.1265	0.853	1.01942	0.831982	1.24909	0.2447	0.2802	0.0258	1.214
rs2395173	32512837	A	G	0.2889	0.2731	0.0592	1.08692	1.00724	1.18524	0.3542	0.2761	1.08e-05	1.58233	1.28978	1.94124	0.3733	0.2774	0.00295	0.407	0.1369	1.5023	1.14875	1.96467	99	a	g	3.224e-05	+++	72.4	0.0007191	1.17598	1.08944	1.26939	0.374858	0.366824	0.822	1.0142	0.896806	1.14696	0.3529	0.2345	9.16e-11	1.64516	1.41518	1.9125	0.3793	0.3534	0.169	0.896
rs2395174	32512856	G	T	0.1865	0.235	4.97e-09	0.746321	0.971716	0.823212	0.153	0.1787	0.143	0.82878	0.644634	1.06553	0.1146	0.1284	0.712	-0.07218	0.19522	0.930363	0.634568	1.36404		t	g	3.564e-09	+++	0	0.4406	1.30682	1.1958	1.42816	0.149602	0.187608	0.00114	0.771828	0.658941	0.904055	0.1292	0.1486	0.22	0.884611	0.727195	1.0761	0.1293	0.2237	4.18e-09	1.901
rs2395182	32521295	G	T	0.1149	0.1377	0.00391	0.83634	0.97854	0.944276	0.1361	0.1357	0.697	0.948465	0.72699	1.23741	0.1389	0.1884	0.0527	-0.3519	0.1816	0.70335	0.492709	1.00404		t	g	0.001211	+++	0	0.4144	1.19017	1.07106	1.32253	0.156997	0.188038	0.00235	0.785518	0.671173	0.919343	0.1676	0.1361	0.24	1.12154	0.92611	1.35821	0.1517	0.1892	0.00638	1.331
rs2395185	32541145	T	G	0.3491	0.3569	0.576	0.976813	0.998073	1.06052	0.3133	0.3463	0.174	0.872755	0.717275	1.06194	0.2118	0.3116	0.000192	-0.5787	0.1552	0.560627	0.413585	0.759946	99	t	g	0.05584	---	67.8	0.002021	0.930717	0.864763	1.0017	0.393822	0.373753	0.0658	1.12	0.992689	1.26363	0.2793	0.333	0.0353	0.855242	0.739339	0.989315	0.3558	0.3641	0.618	1.04
rs2395256	32836566	C	T	0.1827	0.2581	1.4e-17	0.654077	0.959082	0.72172	0.1675	0.2053	0.0589	0.795408	0.627347	1.00849	0.1076	0.1404	0.0619	-0.3651	0.1955	0.694127	0.47318	1.01824		t	c	2.438e-18	+++	-77.8	0.3246	1.4832	1.35772	1.62028	0.240522	0.299632	1.06e-05	0.743871	0.651083	0.849882	0.1304	0.1392	0.838	1.0207	0.838972	1.24178	0.2105	0.3321	1.72e-12	1.918
rs2395300	33076254	A	G	0.3377	0.3903	3.2e-07	0.808496	0.982821	0.877162	0.347	0.3422	0.288	1.11047	0.915379	1.34713	0.2708	0.3065	0.369	-0.1322	0.1473	0.876166	0.65645	1.16942	99	a	g	1.167e-05	-+-	54.8	0.012	0.849931	0.790321	0.914037	0.401024	0.450301	1.4e-05	0.766984	0.679979	0.865121	0.3045	0.3358	0.154	0.900312	0.779152	1.04031	0.3889	0.469	4.14e-06	1.431
rs2395301	33076671	T	C	0.3375	0.3904	2.71e-07	0.807389	0.982707	0.875978	0.347	0.3422	0.288	1.11051	0.915398	1.34721	0.2708	0.3065	0.369	-0.1323	0.1473	0.876078	0.656385	1.1693	99	t	c	1.025e-05	-+-	55.2	0.01154	0.849082	0.789531	0.913124	0.401076	0.450393	1.38e-05	0.766835	0.67983	0.864974	0.3045	0.3357	0.157	0.900812	0.779559	1.04092	0.39	0.469	5.44e-06	1.424
rs2395309	33134224	A	G	0.3673	0.4398	1.59e-13	0.738474	0.975885	0.800392	0.3542	0.3933	0.216	0.885564	0.730618	1.07337	0.2812	0.3048	0.29	-0.1545	0.1461	0.856843	0.643485	1.14094	99	a	g	2.518e-13	---	-12.2	0.1683	0.764602	0.711534	0.821628	0.352673	0.385757	0.00342	0.835073	0.739755	0.942672	0.2784	0.2992	0.769	1.02272	0.880124	1.18842	0.3707	0.4046	0.0707	1.154
rs2395319	33175189	T	C	0.486	0.4449	5.28e-05	1.17525	1.01272	1.27095	0.4956	0.4664	0.195	1.13169	0.938539	1.36459	0.5139	0.5394	0.142	-0.2023	0.1379	0.81685	0.623389	1.07035	99	t	c	0.000209	++-	37.8	0.04017	1.14111	1.0642	1.22357	0.573386	0.561114	0.173	1.08606	0.96437	1.2231	0.5727	0.5493	0.934	1.00582	0.876399	1.15435	0.4338	0.4611	0.097	1.137
rs2395349	33191112	A	G	0.3231	0.3309	0.2	0.947337	0.99553	1.02913	0.2518	0.261	0.523	0.933579	0.755918	1.15299	0.2465	0.2363	0.54	0.09371	0.15304	1.09824	0.813631	1.48241	99	a	g	0.2195	--+	0	0.6331	0.954278	0.885612	1.02827	0.293515	0.278614	0.501	1.04599	0.917692	1.19223	0.2249	0.2564	0.901	1.01021	0.860939	1.18535	0.2778	0.2788	0.727	1.03
rs2395352	33208710	A	G	0.154	0.1744	0.0309	0.887187	0.987075	0.989042	0.2757	0.2897	0.372	0.909282	0.737834	1.12057	0.2569	0.286	0.0758	-0.2701	0.1521	0.763303	0.566535	1.02841	99	a	g	0.005774	---	0	0.6096	0.878798	0.801774	0.963221	0.129084	0.187955	1.91e-08	0.630024	0.53387	0.743495	0.2712	0.2246	0.863	1.01417	0.864237	1.19011	0.1485	0.1966	0.00057	1.437
rs2395365	33224200	A	C	0.421	0.4292	0.263	0.95594	0.996453	1.03437	0.4084	0.4316	0.392	0.921539	0.764167	1.11132	0.3333	0.3118	0.702	0.05229	0.1368	1.05368	0.805866	1.3777	99	a	c	0.2237	--+	0	0.7219	0.957433	0.892554	1.02703	0.420933	0.436102	0.0978	0.904449	0.802933	1.0188	0.3061	0.3363	0.884	1.01101	0.872347	1.17172	0.4241	0.4326	0.49	1.054
rs2395399	33885410	T	C	0.0775	0.0704	0.202	1.10172	1.01453	1.27863	0.0458	0.0599	0.22	0.760408	0.490682	1.1784	0.066	0.0516	0.451	0.22065	0.29264	1.24689	0.70263	2.21272	99	t	c	0.3325	+-+	-45.1	0.252	1.07004	0.933043	1.22716	0.0346985	0.0460413	0.0765	0.762701	0.562187	1.03473	0.0541	0.0617	0.314	0.856386	0.633313	1.15803	0.03526	0.04724	0.0419	1.501
rs2395402	33861651	G	A	0.1477	0.1593	0.164	0.925214	0.991529	1.03222	0.16	0.1819	0.139	0.823905	0.637585	1.06467	0.1997	0.2038	0.266	-0.1835	0.1649	0.832352	0.602478	1.14993		a	g	0.035	+++	0	0.6301	1.10893	1.00739	1.22072	0.143201	0.182449	9.91e-05	0.729664	0.620948	0.857415	0.1825	0.191	0.031	0.823283	0.689956	0.982373	0.1635	0.1769	0.144	1.163
rs2395488	31553888	A	G	0.4578	0.4676	0.393	0.965383	0.997159	1.04657	0.4719	0.4756	0.778	1.02668	0.854848	1.23305	0.342	0.3464	0.252	-0.16	0.13978	0.852144	0.647932	1.12072	99	a	g	0.3453	-+-	0	0.5406	0.966185	0.899655	1.03763	NA	NA	NA	NA	NA	NA	0.3708	0.3731	0.35	1.06803	0.930437	1.22598	NA	NA	NA	NA
rs241398	32983428	T	C	0.4342	0.4073	0.0099	1.1097	1.00827	1.20105	0.4446	0.3991	0.0393	1.21715	1.00965	1.46729	0.441	0.4007	0.22	0.15681	0.12774	1.16977	0.910683	1.50258	99	t	c	0.0006871	+++	0	0.6437	1.12874	1.05246	1.21055	0.419795	0.408133	0.342	1.0594	0.940478	1.19337	0.4134	0.4017	0.643	1.03247	0.902045	1.18176	0.4605	0.3953	6.12e-05	0.729
rs241399	32979536	T	C	0.4135	0.4413	0.00911	0.899686	0.991638	0.974071	0.4026	0.4345	0.334	0.911348	0.754932	1.10017	0.3455	0.399	0.0493	-0.2645	0.1345	0.76759	0.589713	0.99912	99	t	c	0.001358	---	0	0.5114	0.891099	0.83039	0.956246	0.444255	0.464931	0.116	0.911395	0.811683	1.02336	0.3878	0.4462	0.00167	0.80364	0.701215	0.921025	0.4071	0.4794	2.43e-05	1.383
rs241404	32973975	C	T	0.4342	0.408	0.0119	1.10677	1.00806	1.19786	0.4446	0.3991	0.0393	1.21715	1.00965	1.46729	0.4427	0.4024	0.213	0.15903	0.12772	1.17237	0.912743	1.50586		t	c	0.0008311	---	0	0.6225	0.887541	0.827561	0.951869	0.420364	0.409208	0.364	1.05677	0.937983	1.19059	0.4139	0.4022	0.668	1.02997	0.899795	1.17898	0.4594	0.3958	8.6e-05	0.734
rs241405	32973776	A	G	0.4137	0.4415	0.00977	0.900568	0.991713	0.975045	0.4024	0.4345	0.333	0.911148	0.754781	1.09991	0.3455	0.399	0.0493	-0.2645	0.1345	0.76759	0.589713	0.99912	99	a	g	0.001461	---	0	0.5087	0.891812	0.831054	0.957011	0.443686	0.46364	0.127	0.913731	0.813647	1.02613	0.3883	0.4462	0.00178	0.804766	0.702263	0.922231	0.4081	0.4796	3.01e-05	1.378
rs241406	32971121	G	T	0.0459	0.0462	0.846	0.981778	0.996596	1.18178	0.0402	0.0391	0.398	0.803804	0.48458	1.33332	0.0434	0.0565	0.366	-0.2637	0.2919	0.768204	0.433517	1.36128		t	g	0.474	+++	0	0.5896	1.06269	0.899605	1.25533	0.055091	0.0497304	0.219	1.18161	0.90714	1.53913	0.0461	0.0417	0.893	1.02296	0.735929	1.42193	0.0812	0.05025	0.00169	0.631
rs241407	32970718	T	C	0.1643	0.1414	0.00183	1.18624	1.01852	1.32077	0.1904	0.1653	0.143	1.20202	0.939902	1.53723	0.1007	0.101	0.864	-0.03743	0.21821	0.963262	0.628059	1.47737	99	t	c	0.0009126	++-	0	0.6403	1.17621	1.06871	1.29453	0.134243	0.114888	0.0505	1.19175	1.00054	1.41951	0.1117	0.1062	0.132	1.1828	0.950481	1.47191	0.156	0.1102	0.000283	0.673
rs241409	32969898	G	A	0.1646	0.1418	0.00215	1.18292	1.01819	1.31693	0.1904	0.1653	0.143	1.20202	0.939902	1.53723	0.1007	0.101	0.864	-0.03743	0.21821	0.963262	0.628059	1.47737		a	g	0.001062	--+	0	0.6452	0.852059	0.774185	0.937765	0.142207	0.122633	0.0623	1.17744	0.9925	1.39684	0.1117	0.1057	0.119	1.18992	0.956022	1.48105	0.1635	0.1179	0.000352	0.685
rs241413	32966978	G	A	0.4462	0.419	0.011	1.10773	1.0081	1.19863	0.4597	0.4234	0.0683	1.18926	0.987077	1.43285	0.4549	0.4161	0.134	0.190723	0.127125	1.21012	0.943233	1.55253		a	g	0.0008082	---	0	0.6647	0.88763	0.827806	0.951777	0.430019	0.417267	0.299	1.06526	0.945541	1.20014	0.4223	0.4167	0.809	1.01673	0.888735	1.16315	0.4626	0.4027	0.000175	0.745
rs241424	32912912	G	A	0.5225	0.5051	0.124	1.06354	1.00485	1.15039	0.4988	0.4942	0.296	1.10334	0.917326	1.32707	0.4479	0.4554	0.96	0.00638	0.12857	1.0064	0.782222	1.29483		a	g	0.07723	---	0	0.8454	0.939319	0.876355	1.00681	0.540956	0.571429	0.0347	0.879647	0.780942	0.990827	0.4823	0.5072	0.0441	0.871097	0.76157	0.996376	0.4444	0.4319	0.441	0.942
rs241428	32912048	G	T	0.0167	0.0169	0.842	1.03218	1.00992	1.40952	0.028	0.0225	0.673	1.13963	0.620705	2.09238	0.0885	0.0736	0.449	0.196	0.2588	1.21653	0.732532	2.0203		t	g	0.4917	---	0	0.8529	0.918237	0.719977	1.17109	NA	NA	NA	NA	NA	NA	0.0656	0.067	0.468	0.907921	0.69947	1.17849	0.001068	0.0009264	0.862	1.22
rs241436	32905854	A	G	0.431	0.4525	0.0165	0.907874	0.992391	0.982532	0.512	0.5174	0.778	1.02661	0.855374	1.23212	0.5069	0.488	0.681	0.05252	0.12777	1.05392	0.820444	1.35385	99	a	g	0.05865	-++	-65.3	0.2983	0.935008	0.872162	1.00238	0.449943	0.37887	1.83e-06	1.3313	1.18337	1.49772	0.4818	0.4507	0.0131	1.18538	1.03638	1.35579	0.3942	0.4238	0.0817	1.147
rs241437	32905662	A	G	0.4263	0.4752	1.03e-06	0.821421	0.984597	0.888865	0.5108	0.5319	0.968	1.00373	0.837239	1.20332	0.4983	0.4812	0.716	0.04563	0.12555	1.04669	0.818364	1.33871	99	a	g	2.907e-05	-++	38.8	0.03817	0.862345	0.80454	0.924302	0.528441	0.489888	0.00649	1.17413	1.04575	1.31826	0.4823	0.4458	0.00121	1.25009	1.092	1.43107	0.5331	0.4687	0.000177	0.748
rs241438	32905598	C	T	0.4716	0.5114	6.68e-05	0.852885	0.987629	0.92228	0.5301	0.5574	0.792	0.975973	0.81427	1.16979	0.5052	0.4966	0.955	0.007257	0.128449	1.00728	0.783094	1.29566		t	c	0.0003123	++-	-34.5	0.2259	1.13542	1.05972	1.21652	0.535485	0.496395	0.00553	1.17951	1.04944	1.3257	0.4916	0.4629	0.00302	1.22622	1.07163	1.40311	0.5224	0.4643	0.000721	0.769
rs241439	32905515	T	G	0.4308	0.4827	1.4e-07	0.808795	0.983378	0.875271	0.5084	0.5377	0.743	0.970057	0.809144	1.16297	0.5035	0.4743	0.471	0.0917	0.1271	1.09604	0.854349	1.40609	99	t	g	5.104e-06	--+	47.1	0.02284	0.850611	0.793438	0.911905	0.527138	0.488841	0.0084	1.16794	1.04042	1.31109	0.4786	0.4459	0.00173	1.24045	1.08398	1.4195	NA	NA	NA	NA
rs241440	32905339	T	C	0.4223	0.3702	1.02e-07	1.2428	1.01755	1.34638	0.359	0.3561	0.532	1.06199	0.879508	1.28232	0.3229	0.3031	0.645	0.06532	0.14196	1.0675	0.808219	1.40996	99	t	c	3.582e-07	+++	-32.3	0.2205	1.20322	1.12059	1.29194	0.313424	0.346601	0.011	0.850041	0.749532	0.964028	0.351	0.3731	0.102	0.889327	0.772687	1.02357	0.3259	0.3349	0.483	1.059
rs241445	32905050	T	C	0.4276	0.3764	1.67e-07	1.23731	1.01713	1.34006	0.3614	0.3631	0.632	1.04705	0.867312	1.26404	0.3247	0.3031	0.573	0.08026	0.14228	1.08357	0.819871	1.43208	99	t	c	6.265e-07	+++	-29.4	0.2132	1.19794	1.11589	1.28602	0.32025	0.350473	0.0209	0.86328	0.761705	0.978399	0.3557	0.3819	0.0513	0.869905	0.756122	1.00081	0.3419	0.3404	0.955	1.005
rs241447	32904729	C	T	0.4281	0.3763	1.1e-07	1.2411	1.01737	1.34411	0.3614	0.3643	0.708	1.03666	0.858548	1.25171	0.3247	0.3048	0.629	0.06837	0.14162	1.07076	0.811229	1.41333		t	c	5.973e-07	---	-9.7	0.1616	0.834602	0.777438	0.89597	NA	NA	NA	NA	NA	NA	0.3557	0.3819	0.0513	0.869905	0.756122	1.00081	NA	NA	NA	NA
rs241449	32904631	A	C	0.4279	0.3761	1.19e-07	1.24036	1.01732	1.3433	0.3614	0.3643	0.708	1.03666	0.858548	1.25171	0.3247	0.3048	0.629	0.06837	0.14162	1.07076	0.811229	1.41333	99	a	c	6.393e-07	+++	-10.5	0.1636	1.19758	1.11555	1.28563	0.32025	0.350473	0.0209	0.86328	0.761705	0.978399	0.3547	0.3808	0.0556	0.872198	0.758242	1.00328	NA	NA	NA	NA
rs241451	32904458	C	T	0.5142	0.4383	6.96e-14	1.35232	1.02413	1.46347	0.4819	0.4536	0.0252	1.2321	1.02635	1.4791	0.3611	0.3322	0.449	0.1051	0.1388	1.11082	0.846244	1.45812		t	c	1.403e-14	---	-63.5	0.2942	0.759496	0.708169	0.814543	0.428901	0.409189	0.252	1.07285	0.951305	1.20992	0.4018	0.4222	0.467	0.950721	0.829596	1.08953	0.4444	0.3958	0.0159	0.831
rs241453	32904204	A	G	0.4277	0.3763	1.34e-07	1.23932	1.01726	1.3422	0.3602	0.3625	0.733	1.03336	0.855688	1.24793	0.3177	0.3014	0.68	0.05907	0.14299	1.06085	0.801564	1.40401	99	a	g	8.165e-07	+++	-6	0.1516	1.19578	1.11366	1.28396	0.32025	0.350473	0.0209	0.86328	0.761705	0.978399	0.3305	0.3782	0.0501	0.86885	0.754837	1.00008	0.3419	0.3404	0.955	1.005
rs241454	32904122	G	A	0.43	0.378	8.27e-08	1.24395	1.01757	1.3473	0.3614	0.3639	0.705	1.03708	0.8589	1.25223	0.3247	0.3051	0.588	0.07698	0.14226	1.08002	0.817218	1.42734		a	g	4.323e-07	---	-10.2	0.1629	0.832518	0.775344	0.893908	0.31902	0.349616	0.0197	0.862014	0.760536	0.977033	0.3388	0.3788	0.0683	0.877341	0.762203	1.00987	0.3419	0.3404	0.955	1.005
rs241456	32903943	A	G	0.4273	0.3762	1.61e-07	1.23756	1.01714	1.34027	0.3614	0.3639	0.705	1.03708	0.8589	1.25223	0.3247	0.3031	0.558	0.08319	0.14216	1.08675	0.82247	1.43595	99	a	g	7.124e-07	+++	-19.2	0.1867	1.19674	1.11477	1.28473	0.319039	0.349633	0.0197	0.862026	0.760543	0.97705	0.3385	0.3788	0.0649	0.87598	0.76107	1.00824	0.3419	0.3404	0.955	1.005
rs241457	33009399	G	T	0.0123	0.0177	0.0479	0.699339	0.880991	0.996695	0.0068	0.0086	0.706	0.800755	0.25198	2.54468	0.0066	0.0059	0.603	0.4994	0.9605	1.64773	0.25078	10.8263		t	g	0.06036	++-	0	0.6708	1.37644	0.9862	1.9211	NA	NA	NA	NA	NA	NA	0.007	0.0071	0.599	1.30386	0.484961	3.50552	0.005342	0.003474	0.321	0.571
rs2428475	31474601	G	A	0.3908	0.4042	0.58	0.977409	0.998153	1.05978	0.2975	0.3292	0.0685	0.832518	0.683536	1.01397	0.4115	0.3902	0.695	0.05338	0.13626	1.05483	0.807599	1.37775		a	g	0.2922	++-	-49.8	0.2631	1.03946	0.967125	1.1172	0.323919	0.341581	0.214	0.923828	0.815079	1.04709	0.3855	0.3445	0.0373	1.15618	1.00859	1.32537	0.3291	0.3685	0.0155	1.212
rs2428507	30337285	A	G	0.4573	0.473	0.251	0.954402	0.996287	1.0336	0.5711	0.5713	0.747	0.969524	0.803611	1.16969	0.5122	0.4897	0.372	0.1218	0.1363	1.12953	0.864721	1.47543	99	a	g	0.3662	--+	0	0.4958	0.967926	0.901806	1.03889	0.327137	0.33223	0.669	0.973089	0.858654	1.10278	0.4688	0.5299	0.0163	0.846374	0.738701	0.969742	0.3697	0.3726	0.76	0.976
rs2428517	31128131	C	T	0.3822	0.369	0.0218	1.10138	1.008	1.19614	0.3901	0.4063	0.535	1.06485	0.873277	1.29844	0.3212	0.3271	0.714	-0.05315	0.14526	0.948238	0.713295	1.26056		t	c	0.02919	--+	0	0.6002	0.921364	0.855905	0.99183	0.349949	0.358579	0.893	0.991608	0.87708	1.12109	0.3543	0.3312	0.116	1.11776	0.972922	1.28416	0.328	0.3868	0.00101	1.303
rs2429557	31036296	A	T	0.0588	0.0715	0.166	0.888225	0.980314	1.05044	0.0485	0.0399	0.952	1.01454	0.634983	1.62099	0.1059	0.1182	0.707	-0.08895	0.23651	0.914891	0.575504	1.45442	99	a	t	0.1814	-+-	0	0.8704	0.90312	0.777674	1.0488	NA	NA	NA	NA	NA	NA	0.0889	0.1057	0.0895	0.822655	0.656672	1.03059	0.00641	0.006484	0.756	0.86
rs2442749	31460019	C	T	0.1477	0.137	0.111	1.09359	1.00989	1.2207	0.2012	0.192	0.827	0.973303	0.763348	1.241	0.3073	0.2945	0.681	0.05622	0.13682	1.05783	0.809007	1.38318		t	c	0.1554	-+-	0	0.6901	0.93426	0.85054	1.02622	0.163254	0.128657	0.0087	1.24538	1.05805	1.46587	0.2593	0.2522	0.229	0.909868	0.780131	1.06118	0.1688	0.1292	0.000659	0.694
rs2507983	31453773	G	A	0.4571	0.4243	0.000124	1.1667	1.01221	1.26227	0.4386	0.4391	0.831	1.02108	0.84295	1.23685	0.4167	0.4161	0.704	0.05425	0.14267	1.05575	0.79821	1.39638		a	g	0.0003061	---	0	0.3888	0.878271	0.818436	0.942481	0.427575	0.346802	7.92e-08	1.38734	1.23072	1.56389	0.4069	0.3862	0.12	1.1152	0.971877	1.27966	0.3814	0.3307	0.00791	0.812
rs2508028	30317494	G	A	0.0404	0.0312	0.0122	1.29868	1.05484	1.593	0.0145	0.0099	0.213	1.76315	0.722744	4.30123	0.0035	0.0034	0.964	-0.04921	1.09705	0.951981	0.110867	8.17441		a	g	0.006791	--+	0	0.7724	0.760484	0.623659	0.927328	NA	NA	NA	NA	NA	NA	0.0108	0.0068	0.27	1.55682	0.708843	3.41923	0	0	NA	#VALUE!
rs2508031	30229045	T	C	0.2305	0.2239	0.743	1.01574	1.00146	1.11498	0.2533	0.2445	0.532	0.933075	0.750742	1.15969	0.3281	0.2637	0.0578	0.28693	0.15126	1.33233	0.990506	1.79212	99	t	c	0.5618	+-+	-6.4	0.1526	1.0247	0.943725	1.11262	0.182316	0.167579	0.0433	1.17083	1.0054	1.36348	0.2667	0.2747	0.895	1.01027	0.868015	1.17585	0.1827	0.1586	0.0815	0.839
rs2508050	29928026	C	T	0.0787	0.0771	0.737	1.02523	1.00363	1.18579	0.0425	0.0419	0.943	0.983606	0.624038	1.55036	0.0172	0.0236	0.497	-0.3037	0.4472	0.738082	0.307214	1.77325		t	c	0.8506	-++	0	0.762	0.986887	0.860701	1.13157	0.12628	0.123924	0.778	1.02601	0.85815	1.22672	0.0391	0.0387	0.146	1.29445	0.913747	1.83376	0.1143	0.1049	0.302	0.88
rs2509217	31674183	T	C	0.0485	0.0563	0.0469	0.835404	0.9686	0.997563	0.0753	0.0718	0.818	0.957729	0.663102	1.38327	0.1511	0.0961	0.0171	0.487	0.2043	1.62743	1.09043	2.42887	99	t	c	0.3834	--+	55.2	0.01154	0.936131	0.807048	1.08586	0.143914	0.171256	0.0132	0.817413	0.695826	0.960245	0.108	0.0876	0.0404	1.25799	1.01005	1.56679	0.141	0.1732	0.00961	1.323
rs2515919	31672146	G	A	0.2555	0.2438	0.127	1.07258	1.00633	1.17362	0.2569	0.2445	0.658	1.05003	0.84564	1.30382	0.3329	0.2456	0.00927	0.3823	0.1469	1.46565	1.09897	1.95468		a	g	0.0252	---	6.7	0.1173	0.912835	0.842845	0.988637	0.277798	0.292078	0.239	0.925182	0.812525	1.05346	0.2876	0.2418	0.00485	1.25414	1.07129	1.4682	0.2489	0.2784	0.0632	1.178
rs2516049	32678378	C	T	0.2287	0.2593	0.000581	0.849974	0.985059	0.93245	0.1855	0.2193	0.12	0.83152	0.658792	1.04954	0.0938	0.1781	9.33e-05	-0.8021	0.2053	0.448386	0.299845	0.670513		t	c	6.66e-06	+++	56.6	0.009938	1.21337	1.11551	1.31981	0.190557	0.231928	0.00438	0.809319	0.698825	0.937283	0.1401	0.1948	0.000713	0.729043	0.607121	0.875449	0.1784	0.226	0.000885	1.379
rs2516390	31637862	C	T	0.3494	0.3365	0.367	1.03868	1.00313	1.12791	0.3807	0.3799	0.794	0.974335	0.801968	1.18375	0.3056	0.274	0.498	0.09606	0.14174	1.10083	0.833809	1.45335		t	c	0.3778	-+-	0	0.754	0.967635	0.899241	1.04123	0.406712	0.437392	0.0411	0.88429	0.785701	0.995249	0.3226	0.3231	0.758	1.02278	0.886147	1.18049	0.4135	0.4328	0.126	1.123
rs2516393	31614723	A	C	0.0833	0.0787	0.637	1.03484	1.00489	1.19325	0.0867	0.0705	0.174	1.27367	0.899072	1.80433	0.0917	0.0668	0.107	0.3954	0.2452	1.48498	0.918336	2.40126	99	a	c	0.1789	+++	-39.4	0.2383	1.09111	0.960786	1.23912	0.0733788	0.077883	0.62	0.946162	0.759865	1.17813	0.0883	0.0649	0.0197	1.3708	1.05168	1.78675	0.0812	0.08314	0.895	0.981
rs2516408	31571470	A	G	0.2594	0.23	6.41e-05	1.20145	1.01666	1.3146	0.2685	0.2418	0.24	1.13485	0.918887	1.40157	0.3611	0.3322	0.132	0.2148	0.1425	1.23961	0.937536	1.63902	99	a	g	1.108e-05	+++	0	0.8565	1.19483	1.10365	1.29354	0.203468	0.167435	0.00225	1.26393	1.08836	1.46781	0.3245	0.2987	0.523	1.04847	0.90659	1.21255	0.1923	0.1473	0.000486	0.706
rs2516424	31556294	A	G	0.4562	0.4669	0.344	0.961799	0.996863	1.04259	0.4716	0.4756	0.784	1.02595	0.854408	1.23193	0.3408	0.3436	0.288	-0.14826	0.1396	0.862207	0.655815	1.13355	99	a	g	0.3145	-+-	0	0.5806	0.964062	0.897678	1.03535	0.544079	0.562986	0.197	0.924534	0.82064	1.04158	0.3708	0.3731	0.35	1.06803	0.930437	1.22598	0.485	0.4099	5.44e-05	0.743
rs2516458	31527366	C	T	0.3018	0.2691	4.41e-06	1.2237	1.01755	1.33384	0.25	0.2391	0.79	1.02951	0.831535	1.27461	0.2674	0.2684	0.64	-0.07291	0.15571	0.929684	0.685161	1.26147		t	c	4.189e-05	--+	12.8	0.1009	0.850781	0.787553	0.919086	0.17024	0.142851	0.0181	1.2222	1.03572	1.44226	0.2452	0.2247	0.313	1.08458	0.926344	1.26985	0.141	0.1322	0.593	0.944
rs2516464	31524135	G	A	0.3018	0.2692	4.38e-06	1.22359	1.01753	1.33364	0.2506	0.2396	0.785	1.03015	0.832475	1.27475	0.2677	0.2687	0.641	-0.07248	0.1556	0.930084	0.685603	1.26175		a	g	4.132e-05	--+	12.5	0.1017	0.850781	0.787553	0.919086	0.170515	0.142919	0.0172	1.22373	1.03723	1.44377	0.2447	0.2243	0.323	1.08284	0.924863	1.26781	0.1538	0.1334	0.163	0.863
rs2516478	31606716	A	G	0.2041	0.1594	4.46e-09	1.34777	1.03021	1.4891	0.1868	0.1736	0.431	1.10079	0.866676	1.39815	0.2597	0.1797	0.00759	0.43174	0.16172	1.53993	1.12161	2.11427	99	a	g	4.533e-10	+++	-21.8	0.1935	1.32472	1.21265	1.44715	0.204851	0.161034	0.000272	1.32266	1.13863	1.53644	0.2094	0.1742	0.0383	1.20252	1.00994	1.43181	0.1731	0.1424	0.0149	0.781
rs2516500	31561619	T	C	0.5059	0.5	0.591	1.02208	1.00174	1.10678	0.473	0.4847	0.339	0.913383	0.758637	1.09969	0.5767	0.5813	0.394	0.1149	0.13465	1.12176	0.861557	1.46055	99	t	c	0.7333	+-+	0	0.4033	1.01238	0.943405	1.08639	0.431514	0.413236	0.254	1.07193	0.951291	1.20786	0.5481	0.5737	0.0863	0.887912	0.775142	1.01709	0.437	0.3868	0.00508	0.812
rs2516507	31559192	T	C	0.25	0.2501	0.989	1.00063	1.00006	1.09754	0.2785	0.2498	0.0968	1.20202	0.967376	1.49357	0.3051	0.2978	0.625	-0.0716	0.1465	0.930903	0.698556	1.24053	99	t	c	0.6194	++-	-45.4	0.2528	1.02092	0.940978	1.10764	0.357202	0.382052	0.0802	0.896372	0.792783	1.0135	0.2923	0.2297	0.000148	1.35392	1.15773	1.58335	0.3536	0.4171	0.000704	1.306
rs2516509	31557973	C	T	0.2189	0.2222	0.75	0.984285	0.99846	1.08484	0.2072	0.2251	0.734	0.9633	0.776476	1.19508	0.1096	0.1158	0.415	-0.1767	0.2166	0.838031	0.548134	1.28125		t	c	0.5563	+++	0	0.7646	1.02644	0.941079	1.11955	0.191356	0.191163	0.921	1.00762	0.866966	1.1711	0.1512	0.1748	0.226	0.89664	0.751345	1.07003	0.1923	0.179	0.555	0.945
rs2516511	31556604	T	C	0.2188	0.2222	0.749	0.984265	0.998458	1.08482	0.2072	0.2251	0.734	0.9633	0.776476	1.19508	0.1096	0.1159	0.411	-0.1779	0.2166	0.837026	0.547476	1.27971	99	t	c	0.5553	---	0	0.7618	0.974238	0.893215	1.06261	0.191356	0.191163	0.921	1.00762	0.866966	1.1711	0.1512	0.1753	0.214	0.894236	0.749581	1.06681	0.1923	0.179	0.555	0.945
rs2516513	31555567	T	C	0.2264	0.2242	0.688	1.01993	1.0019	1.12302	0.2241	0.2355	0.969	0.995861	0.806639	1.22947	0.1114	0.1193	0.356	-0.1986	0.2152	0.819878	0.537734	1.25006	99	t	c	0.8774	+--	0	0.6094	1.00682	0.923996	1.09708	0.1916	0.191686	0.936	1.00622	0.865726	1.16953	0.1559	0.18	0.249	0.901934	0.756847	1.07483	0.1923	0.179	0.555	0.945
rs2516669	30543780	C	T	0.1435	0.1634	0.0101	0.864166	0.983887	0.965875	0.1478	0.1538	0.643	1.06484	0.816746	1.38828	0.0382	0.0441	0.725	-0.1146	0.3255	0.891723	0.471149	1.68772		t	c	0.02642	+-+	-97.6	0.3634	1.12154	1.01346	1.24114	0.153013	0.181486	0.00567	0.797717	0.678566	0.937789	0.0602	0.0689	0.216	1.18927	0.903818	1.56488	0.1688	0.2135	0.0296	1.24
rs2516670	30542978	G	A	0.0208	0.014	0.00176	1.5971	1.14719	2.14145	0.0346	0.0466	0.807	1.05988	0.665196	1.68876	0.0053	0.01	0.434	-0.6234	0.7975	0.536119	0.112309	2.55921		a	g	0.008764	--+	-11.4	0.1661	0.720507	0.563834	0.920716	NA	NA	NA	NA	NA	NA	0.008	0.0098	0.207	1.56483	0.780228	3.13844	0.003205	0.005095	0.697	1.293
rs2516684	30470974	A	G	0.1246	0.1054	0.0167	1.15772	1.01771	1.30518	0.1072	0.1166	0.797	0.962386	0.718411	1.28921	0.059	0.0531	0.935	0.02228	0.27478	1.02253	0.596731	1.75216	99	a	g	0.03658	+-+	0	0.4881	1.12288	1.00734	1.25168	0.147327	0.126721	0.0342	1.20138	1.01457	1.42259	0.0835	0.0728	0.386	1.12155	0.865122	1.45399	0.1036	0.1112	0.443	1.098
rs2516685	30469587	G	A	0.2088	0.2232	0.0899	0.921281	0.992262	1.01284	0.2783	0.2639	0.77	1.0313	0.838865	1.26788	0.2361	0.1986	0.205	0.2003	0.1582	1.22177	0.896038	1.66591		a	g	0.3034	+--	-14.1	0.1732	1.04456	0.961455	1.13486	0.186576	0.19062	0.658	0.966641	0.831543	1.12369	0.2045	0.2271	0.564	0.953189	0.809945	1.12177	0.1816	0.2274	0.0401	1.218
rs2516697	30340493	A	G	0.4199	0.4164	0.983	1.00088	1.00007	1.08478	0.3383	0.3221	0.197	1.14191	0.933342	1.39708	0.4323	0.4521	0.414	-0.1121	0.1371	0.893955	0.683304	1.16955	99	a	g	0.7944	++-	-76.7	0.3224	1.00965	0.939571	1.08495	0.554023	0.561926	0.524	0.961694	0.852825	1.08446	0.4492	0.3958	0.0529	1.14771	0.998287	1.3195	0.4647	0.4761	0.591	1.042
rs2516698	30340353	A	G	0.1307	0.1146	0.0136	1.15888	1.01742	1.30288	0.0695	0.0615	0.299	1.22385	0.836086	1.79145	0.0382	0.0445	0.847	-0.06161	0.31893	0.94025	0.503228	1.7568	99	a	g	0.009654	++-	0	0.776	1.15662	1.03598	1.2913	0.129126	0.125001	0.545	1.05706	0.883324	1.26496	0.048	0.0526	0.616	1.08309	0.792935	1.47943	0.1207	0.1014	0.0593	0.799
rs2516699	30339087	T	G	0.4573	0.4537	0.727	1.01415	1.00111	1.09733	0.3711	0.3502	0.128	1.16433	0.957341	1.41608	0.4497	0.4777	0.224	-0.1673	0.1376	0.845946	0.645974	1.10782	99	t	g	0.5865	++-	-10.3	0.1632	1.01979	0.950317	1.09435	0.585599	0.596769	0.318	0.940633	0.834185	1.06067	0.4828	0.4227	0.0298	1.16474	1.01507	1.33648	0.4402	0.4403	0.957	0.996
rs2516702	30337969	A	G	0.4573	0.4537	0.722	1.01438	1.00113	1.09756	0.3711	0.3502	0.128	1.16437	0.95737	1.41613	0.4497	0.4777	0.224	-0.1673	0.1376	0.845946	0.645974	1.10782	99	a	g	0.5829	++-	-10.4	0.1633	1.02	0.950507	1.09457	0.585527	0.596767	0.316	0.940422	0.833997	1.06043	0.4828	0.4227	0.0298	1.16474	1.01507	1.33648	0.4455	0.4403	0.728	0.974
rs2516703	30337901	G	A	0.4573	0.4537	0.722	1.01438	1.00113	1.09756	0.3711	0.3502	0.128	1.16437	0.95737	1.41613	0.4497	0.4777	0.224	-0.1673	0.1376	0.845946	0.645974	1.10782		a	g	0.5829	--+	-10.4	0.1633	0.980395	0.913602	1.05207	0.585784	0.596992	0.316	0.940412	0.833931	1.06049	0.4828	0.4227	0.0298	1.16474	1.01507	1.33648	0.4455	0.4403	0.728	0.974
rs2516705	30337673	C	A	0.4579	0.4539	0.706	1.01531	1.0012	1.09858	0.3711	0.3502	0.128	1.16437	0.95737	1.41613	0.4497	0.4777	0.224	-0.1673	0.1376	0.845946	0.645974	1.10782		a	c	0.5691	--+	-10.5	0.1638	0.979709	0.912963	1.05133	0.585362	0.596657	0.315	0.940251	0.833882	1.06019	0.4828	0.4222	0.0258	1.16909	1.01908	1.34119	0.4455	0.4403	0.728	0.974
rs2516708	30336700	G	A	0.4573	0.4727	0.261	0.955262	0.996358	1.03453	0.5718	0.5714	0.789	0.974725	0.807906	1.17599	0.5122	0.4897	0.372	0.1218	0.1363	1.12953	0.864721	1.47543		a	g	0.3882	++-	0	0.4986	1.03169	0.961216	1.10733	0.327142	0.332235	0.669	0.973096	0.858659	1.10278	0.4688	0.5294	0.0175	0.847821	0.739897	0.971487	0.3718	0.3726	0.675	0.967
rs2516725	30353012	A	G	0.452	0.4506	0.883	1.00593	1.00047	1.08846	0.352	0.3317	0.183	1.14568	0.937896	1.3995	0.4358	0.4572	0.359	-0.126	0.1374	0.881615	0.673475	1.15408	99	a	g	0.7173	++-	-59.6	0.2857	1.01319	0.943975	1.08747	0.585051	0.596399	0.315	0.940201	0.833769	1.06022	0.4614	0.4124	0.0718	1.13541	0.988797	1.30376	0.4412	0.4403	0.913	0.992
rs2517403	31174988	C	T	0.0909	0.0891	0.903	1.00844	1.00114	1.15497	0.141	0.1468	0.527	1.08743	0.838587	1.41012	0.1111	0.1147	0.404	-0.1672	0.2002	0.84603	0.571442	1.25256		t	c	0.8903	--+	0	0.579	0.991933	0.884129	1.11288	0.0381115	0.0419535	0.722	0.946537	0.698382	1.28287	0.1266	0.1015	0.244	1.13651	0.91656	1.40925	0.0406	0.04423	0.551	1.12
rs2517408	31074432	C	T	0.0629	0.0655	0.517	0.948703	0.991648	1.1125	0.0747	0.0696	0.836	0.96201	0.666653	1.38822	0.0469	0.0548	0.689	-0.1199	0.2992	0.887009	0.493451	1.59446		t	c	0.4511	+++	0	0.9727	1.05601	0.916486	1.21678	0.0915813	0.0860585	0.491	1.07511	0.875412	1.32036	0.0577	0.0613	0.633	1.0716	0.807116	1.42274	0.08013	0.07434	0.273	0.859
rs2517409	31072372	C	T	0.1716	0.1608	0.219	1.06801	1.00692	1.18606	0.141	0.1352	0.374	1.1353	0.857972	1.50228	0.1076	0.1027	0.798	0.05605	0.21868	1.05765	0.688966	1.62363		t	c	0.1379	---	0	0.9202	0.930159	0.845313	1.02352	0.205916	0.185886	0.0214	1.1895	1.02664	1.3782	0.1234	0.1093	0.027	1.27108	1.02759	1.57227	0.1774	0.1647	0.239	0.89
rs2517411	31068246	C	T	0.1716	0.1607	0.216	1.0684	1.00696	1.18651	0.1399	0.1351	0.437	1.11728	0.84485	1.47757	0.1076	0.1027	0.798	0.05605	0.21868	1.05765	0.688966	1.62363		t	c	0.1465	---	0	0.9555	0.931555	0.846582	1.02506	0.205916	0.185691	0.0197	1.19262	1.02913	1.38209	0.1234	0.1093	0.027	1.27108	1.02759	1.57227	0.1774	0.1647	0.239	0.89
rs2517415	31064758	T	C	0.1716	0.1608	0.217	1.06825	1.00695	1.18633	0.1399	0.1347	0.426	1.12042	0.846555	1.48287	0.1076	0.1027	0.798	0.05605	0.21868	1.05765	0.688966	1.62363	99	t	c	0.1455	+++	0	0.95	1.07369	0.975751	1.18146	0.205916	0.185672	0.0195	1.19291	1.02936	1.38243	0.1234	0.1098	0.0306	1.2633	1.02216	1.56134	0.1774	0.1647	0.239	0.89
rs2517416	31063908	A	C	0.1716	0.1606	0.206	1.07004	1.00712	1.18834	0.1397	0.1343	0.424	1.12142	0.846819	1.48508	0.1076	0.1027	0.798	0.05605	0.21868	1.05765	0.688966	1.62363	99	a	c	0.1374	+++	0	0.9512	1.0753	0.977024	1.18346	0.204989	0.185055	0.0211	1.19114	1.02719	1.38126	0.1229	0.1093	0.0317	1.26249	1.02061	1.56168	0.1774	0.1647	0.239	0.89
rs2517419	31060852	A	T	0.174	0.1635	0.232	1.06553	1.00663	1.18247	0.14	0.1348	0.426	1.12042	0.846555	1.48287	0.1083	0.1027	0.773	0.06324	0.21874	1.06528	0.693856	1.63554	99	a	t	0.1538	+++	0	0.9469	1.07176	0.974378	1.17887	0.207073	0.187194	0.0224	1.18795	1.02521	1.37653	0.1234	0.1098	0.0264	1.27232	1.02858	1.57381	0.1784	0.1667	0.243	0.891
rs2517422	31058568	T	C	0.1738	0.1635	0.243	1.06407	1.00649	1.1809	0.1399	0.1348	0.437	1.11762	0.844441	1.47917	0.108	0.1027	0.785	0.05967	0.21876	1.06149	0.691357	1.62977	99	t	c	0.1637	+++	0	0.9489	1.06994	0.972723	1.17687	0.207073	0.187194	0.0224	1.18795	1.02521	1.37653	0.1239	0.1098	0.0232	1.27919	1.03427	1.5821	0.1784	0.1667	0.243	0.891
rs2517425	31057649	G	T	0.0596	0.0746	0.000719	0.756434	0.955851	0.889246	0.0748	0.0963	0.723	0.940315	0.668907	1.32185	0.0382	0.0582	0.251	-0.3533	0.3078	0.702366	0.384202	1.28401		t	g	0.0007061	+++	0	0.4942	1.27813	1.10882	1.47329	0.0449386	0.049105	0.746	0.954571	0.72025	1.26512	0.0493	0.0675	0.062	0.76343	0.574964	1.01367	0.05342	0.05141	0.9	0.979
rs2517431	31055357	A	C	0.4313	0.415	0.567	1.02359	1.00186	1.10855	0.406	0.3828	0.44	1.08031	0.887943	1.31436	0.408	0.351	0.0546	0.2652	0.138	1.30369	0.994734	1.70861	99	a	c	0.1939	+++	-36.5	0.231	1.04833	0.976145	1.12586	0.498294	0.494406	0.965	0.997346	0.885908	1.1228	0.417	0.3593	7.86e-05	1.32108	1.15054	1.5169	0.5021	0.4759	0.42	0.94
rs2517434	31052211	A	G	0.1737	0.1634	0.248	1.06339	1.00642	1.18016	0.1398	0.1346	0.408	1.12536	0.850788	1.48853	0.109	0.1027	0.764	0.06548	0.21825	1.06767	0.69608	1.63763	99	a	g	0.1601	+++	0	0.9331	1.07058	0.973307	1.17757	0.207073	0.187194	0.0224	1.18795	1.02521	1.37653	0.1234	0.1098	0.0268	1.27165	1.02806	1.57295	0.1784	0.1665	0.232	0.888
rs2517439	31050908	A	G	0.1737	0.1633	0.244	1.06385	1.00647	1.18067	0.1398	0.1346	0.408	1.12536	0.850788	1.48853	0.1076	0.1027	0.88	0.03284	0.21833	1.03339	0.673622	1.58529	99	a	g	0.168	+++	0	0.9222	1.0693	0.972139	1.17616	0.207073	0.187194	0.0224	1.18795	1.02521	1.37653	0.1234	0.1098	0.0268	1.27165	1.02806	1.57295	0.1784	0.1665	0.232	0.888
rs2517442	31050426	A	G	0.1739	0.1637	0.255	1.06244	1.00633	1.17916	0.1398	0.1346	0.408	1.12536	0.850788	1.48853	0.1094	0.1027	0.736	0.07354	0.21811	1.07631	0.701906	1.65043	99	a	g	0.1623	+++	0	0.9308	1.07026	0.973015	1.17722	0.207073	0.187194	0.0224	1.18795	1.02521	1.37653	0.1236	0.1098	0.0258	1.27363	1.02964	1.57543	0.1784	0.1665	0.232	0.888
rs2517446	31048924	G	A	0.1739	0.1636	0.245	1.06369	1.00645	1.18045	0.1408	0.1358	0.447	1.11449	0.842906	1.47359	0.1076	0.1027	0.88	0.03284	0.21833	1.03339	0.673622	1.58529		a	g	0.1758	---	0	0.9427	0.936412	0.851496	1.0298	0.207073	0.187194	0.0224	1.18795	1.02521	1.37653	0.1239	0.1098	0.0241	1.27709	1.03256	1.57955	0.1784	0.1667	0.243	0.891
rs2517448	31170646	T	C	0.35	0.336	0.383	1.0379	1.00311	1.12833	0.2928	0.2819	0.662	0.954918	0.776705	1.17402	0.3524	0.3493	0.935	-0.01138	0.13962	0.988685	0.751988	1.29988	99	t	c	0.5495	+--	0	0.7401	1.02306	0.949633	1.10217	0.408987	0.401033	0.525	1.0399	0.921863	1.17306	0.3385	0.3358	0.748	0.977076	0.848136	1.12562	0.3782	0.3777	0.842	0.985
rs2517451	31022730	C	T	0.0289	0.0335	0.119	0.835396	0.960161	1.04728	0.0343	0.0218	0.0285	1.90066	1.06986	3.37661	0.0017	0.0034	0.936	0.1099	1.3643	1.11617	0.0769863	16.1825		t	c	0.5214	+--	41.4	0.03296	1.07101	0.868385	1.32091	0.0386803	0.0400172	0.765	0.955316	0.70773	1.28952	0.0113	0.0113	0.0772	1.78161	0.938969	3.38043	0.03739	0.04863	0.163	1.317
rs2517453	31168094	T	C	0.4599	0.4691	0.681	0.983567	0.99869	1.06451	0.4518	0.4722	0.802	1.02426	0.84908	1.23558	0.4844	0.4966	0.653	-0.05752	0.12801	0.944103	0.734607	1.21334	99	t	c	0.6926	-+-	0	0.8706	0.985999	0.919365	1.05746	0.445392	0.464716	0.347	0.944837	0.839322	1.06362	0.4767	0.4449	0.0252	1.16559	1.01921	1.33299	0.4402	0.4898	0.00651	1.23
rs2517459	31005001	T	C	0.1143	0.1432	3.83e-05	0.775358	0.969651	0.875201	0.1107	0.1028	0.352	1.16079	0.848152	1.58867	0.033	0.0394	0.738	-0.1207	0.3607	0.8863	0.437066	1.79728	99	t	c	0.0004409	-+-	28.3	0.06146	0.818649	0.732257	0.915234	0.128555	0.140706	0.277	0.909579	0.766055	1.07999	0.0554	0.0558	0.0415	1.36714	1.01207	1.84679	0.1293	0.1927	4.5e-05	1.57
rs2517462	31004169	C	T	0.2585	0.2615	0.848	0.991314	0.99922	1.08406	0.2602	0.2407	0.685	1.04566	0.842699	1.29751	0.3021	0.2791	0.455	0.1085	0.1453	1.1146	0.838376	1.48185		t	c	0.8512	+--	0	0.6965	0.992429	0.916695	1.07442	0.21322	0.222097	0.452	0.94722	0.82221	1.09123	0.2952	0.3088	0.703	1.02858	0.889805	1.18901	0.2073	0.2059	0.638	0.957
rs2517467	30997239	G	A	0.2316	0.2391	0.349	0.956332	0.995837	1.04999	0.2699	0.2883	0.715	0.961222	0.777325	1.18862	0.099	0.1421	0.0485	-0.4087	0.2072	0.664514	0.442723	0.997415		a	g	0.1648	+++	-34.6	0.2264	1.06109	0.975903	1.15372	0.20473	0.199848	0.51	1.04979	0.908609	1.2129	0.1485	0.1614	0.922	1.00948	0.836468	1.21829	0.1976	0.2522	0.00285	1.32
rs2517468	30996148	A	G	0.2588	0.2617	0.859	0.991946	0.999277	1.0847	0.2578	0.2396	0.786	1.03044	0.830191	1.279	0.3021	0.2791	0.455	0.1085	0.1453	1.1146	0.838376	1.48185	99	a	g	0.8804	-++	0	0.726	1.00612	0.929341	1.08924	0.2134	0.222145	0.461	0.948212	0.823055	1.0924	0.2951	0.3077	0.699	1.02904	0.890262	1.18945	0.2073	0.2059	0.638	0.957
rs2517471	31160077	G	C	0.4588	0.4685	0.639	0.981219	0.998501	1.06199	0.453	0.4698	0.539	1.0608	0.87892	1.28031	0.4809	0.5017	0.477	-0.0909	0.1279	0.913109	0.710644	1.17326		c	g	0.7	+-+	0	0.6201	1.0139	0.945377	1.08738	NA	NA	NA	NA	NA	NA	0.4767	0.4467	0.0249	1.16536	1.01951	1.33208	NA	NA	NA	NA
rs2517477	31152842	A	G	0.4587	0.4684	0.635	0.981003	0.998484	1.06178	0.453	0.4698	0.539	1.0608	0.87892	1.28031	0.4809	0.5016	0.478	-0.09064	0.12788	0.913346	0.710856	1.17352	99	a	g	0.6969	-+-	0	0.6204	0.986196	0.919549	1.05767	0.446484	0.464861	0.382	0.948562	0.842642	1.0678	0.4772	0.4471	0.025	1.16518	1.01937	1.33185	0.4412	0.4903	0.00678	1.229
rs2517478	31152781	T	G	0.4579	0.4673	0.668	0.98279	0.998626	1.0638	0.453	0.4698	0.539	1.0608	0.87892	1.28031	0.4808	0.5013	0.479	-0.09047	0.12791	0.913502	0.710935	1.17379	99	t	g	0.7273	-+-	0	0.6245	0.987578	0.920657	1.05936	0.446487	0.464864	0.382	0.948555	0.842637	1.06779	0.4772	0.4471	0.025	1.16518	1.01937	1.33185	0.4412	0.4903	0.00678	1.229
rs2517485	31182080	T	C	0.1996	0.1924	0.564	1.02918	1.00282	1.13492	0.247	0.2775	0.679	0.956418	0.7747	1.18076	0.1581	0.1678	0.458	-0.1326	0.1785	0.875815	0.617263	1.24267	99	t	c	0.8768	+--	0	0.597	1.00682	0.923814	1.09729	0.243458	0.237306	0.362	1.0658	0.929613	1.22194	0.1885	0.1608	0.0366	1.21414	1.01212	1.45649	0.2222	0.2374	0.115	1.153
rs2517489	31150285	A	G	0.4571	0.4669	0.636	0.981013	0.998481	1.06198	0.4473	0.469	0.676	1.04097	0.862118	1.25692	0.4809	0.5003	0.491	-0.088	0.1278	0.915761	0.712847	1.17643	99	a	g	0.6478	-+-	0	0.7174	0.983734	0.917073	1.05524	0.442497	0.460976	0.39	0.949252	0.843009	1.06889	0.4762	0.4455	0.0269	1.16305	1.01745	1.32949	0.4402	0.4868	0.00854	1.222
rs2517497	31144762	G	A	0.4579	0.4673	0.661	0.982436	0.998597	1.06341	0.4494	0.4681	0.582	1.05419	0.873769	1.27186	0.4809	0.5017	0.477	-0.0909	0.1279	0.913109	0.710644	1.17326		a	g	0.7033	+-+	0	0.6518	1.01369	0.945187	1.08716	0.442548	0.461252	0.376	0.94781	0.841769	1.06721	0.4767	0.4466	0.0276	1.16229	1.01675	1.32867	0.4573	0.4861	0.0834	1.14
rs2517500	31141488	T	C	0.4579	0.4675	0.652	0.981916	0.998556	1.06283	0.4506	0.4684	0.555	1.05811	0.877206	1.27631	0.4809	0.5	0.495	-0.08723	0.12774	0.916466	0.71348	1.1772	99	t	c	0.7114	-+-	0	0.6434	0.986887	0.920193	1.05841	0.442549	0.461252	0.376	0.947814	0.841773	1.06721	0.4771	0.445	0.024	1.16639	1.02051	1.33313	0.4637	0.4868	0.156	1.113
rs2517502	31140916	T	C	0.4583	0.4675	0.675	0.983173	0.998657	1.06421	0.4503	0.468	0.559	1.05745	0.876576	1.27564	0.4825	0.5004	0.517	-0.08259	0.1276	0.920729	0.716995	1.18235	99	t	c	0.7378	-+-	0	0.6624	0.988072	0.921298	1.05969	0.442549	0.461252	0.376	0.947814	0.841773	1.06721	0.4784	0.4464	0.0241	1.16627	1.02037	1.33302	0.4637	0.4868	0.156	1.113
rs2517504	31140349	G	T	0.4579	0.4676	0.639	0.981199	0.998498	1.06207	0.4504	0.4681	0.559	1.05754	0.876724	1.27566	0.4827	0.5017	0.506	-0.08488	0.12763	0.918623	0.715313	1.17972		t	g	0.7016	+-+	0	0.6511	1.01379	0.945282	1.08727	0.442549	0.461253	0.376	0.947813	0.841771	1.06721	0.4776	0.446	0.0247	1.1655	1.01967	1.33218	0.4637	0.4868	0.156	1.113
rs2517506	31139659	C	T	0.3023	0.279	0.00219	1.14304	1.0115	1.24511	0.2975	0.3031	0.471	1.07898	0.877704	1.32642	0.3142	0.3014	0.835	0.0304	0.1459	1.03087	0.77448	1.37213		t	c	0.002291	---	0	0.7231	0.888252	0.823045	0.958624	0.298635	0.28732	0.151	1.09894	0.966421	1.24963	0.3176	0.283	0.0324	1.16841	1.01317	1.34743	0.328	0.2784	0.0128	0.815
rs2517511	31137897	C	A	0.4586	0.4678	0.676	0.983252	0.998662	1.06436	0.4504	0.4681	0.559	1.05754	0.876724	1.27566	0.4809	0.5034	0.465	-0.09326	0.12773	0.910957	0.709205	1.1701		a	c	0.7225	+-+	0	0.6302	1.01278	0.944152	1.0864	0.442549	0.461252	0.376	0.947814	0.841773	1.06721	0.4777	0.4461	0.0247	1.16563	1.01975	1.33238	0.4637	0.4866	0.162	1.112
rs2517512	31137664	T	C	0.0497	0.0328	3.74e-06	1.55996	1.0874	1.88343	0.0936	0.099	0.611	1.08664	0.789055	1.49646	0.0955	0.0822	0.959	-0.01153	0.22687	0.988536	0.63369	1.54208	99	t	c	7.222e-05	++-	32.2	0.05229	1.36179	1.16919	1.58612	NA	NA	NA	NA	NA	NA	0.0941	0.0572	0.0173	1.37579	1.05786	1.78927	0.01175	0.01158	0.93	0.969
rs2517516	31136899	C	T	0.458	0.4676	0.651	0.981896	0.998554	1.06283	0.4491	0.4669	0.578	1.0547	0.874352	1.27226	0.4809	0.5034	0.465	-0.09334	0.12773	0.910884	0.709148	1.17001		t	c	0.6918	+-+	0	0.6405	1.0143	0.945755	1.08782	0.442549	0.461252	0.376	0.947814	0.841773	1.06721	0.4777	0.446	0.0245	1.1658	1.01992	1.33254	0.4455	0.4866	0.0192	1.195
rs2517518	31136324	T	C	0.3023	0.2789	0.00211	1.14361	1.01155	1.24576	0.2928	0.301	0.572	1.06135	0.863256	1.3049	0.3142	0.3014	0.835	0.0304	0.1459	1.03087	0.77448	1.37213	99	t	c	0.002687	+++	0	0.6688	1.12378	1.04129	1.21281	0.298635	0.287202	0.15	1.09916	0.966598	1.2499	0.3175	0.2826	0.029	1.17181	1.01635	1.35106	0.2927	0.2774	0.623	0.959
rs2517523	31134413	G	A	0.4579	0.4675	0.653	0.982014	0.998564	1.06294	0.4457	0.4652	0.642	1.04547	0.866904	1.26083	0.4809	0.5034	0.465	-0.09334	0.12773	0.910884	0.709148	1.17001		a	g	0.6689	+-+	0	0.6806	1.01542	0.946796	1.08901	0.442549	0.461252	0.376	0.947814	0.841773	1.06721	0.4776	0.446	0.0246	1.16559	1.01976	1.33226	0.4455	0.4866	0.0192	1.195
rs2517527	31129526	A	G	0.331	0.3186	0.46	1.03239	1.0027	1.12344	0.2925	0.2819	0.818	0.975622	0.790332	1.20435	0.3368	0.3271	0.897	0.01806	0.13999	1.01822	0.773894	1.33969	99	a	g	0.5399	+-+	0	0.8868	1.02388	0.949462	1.10413	0.398348	0.38788	0.359	1.05929	0.936584	1.19808	0.324	0.3228	0.941	1.00544	0.871265	1.16027	0.3718	0.3692	0.681	0.968
rs2517532	31126386	A	G	0.4974	0.4997	0.321	0.960549	0.996803	1.04009	0.4819	0.4495	0.651	0.957059	0.791509	1.15724	0.5122	0.476	0.244	0.15	0.1289	1.16183	0.902448	1.49577	99	a	g	0.4704	--+	-97.9	0.3639	0.974335	0.907955	1.04557	0.549488	0.533563	0.372	1.05519	0.937861	1.1872	0.5051	0.524	0.139	0.904244	0.791392	1.03319	0.4466	0.4877	0.0219	1.191
rs2517534	31125313	A	G	0.4974	0.4997	0.324	0.960722	0.996816	1.0403	0.4826	0.4503	0.652	0.957251	0.791481	1.15774	0.5103	0.476	0.259	0.1457	0.1291	1.15685	0.898224	1.48994	99	a	g	0.4673	--+	0	0.3825	0.974238	0.907865	1.04546	0.549334	0.533417	0.373	1.05509	0.937728	1.18715	0.5042	0.5223	0.148	0.906186	0.792949	1.03559	0.4038	0.487	9.57e-06	1.408
rs2517545	31117281	A	G	0.4056	0.3919	0.262	1.04678	1.00366	1.13384	0.3871	0.3756	0.678	0.959666	0.790142	1.16556	0.5243	0.5171	0.852	0.0253	0.1354	1.02562	0.786562	1.33734	99	a	g	0.3694	+-+	0	0.719	1.03314	0.962186	1.10932	0.449989	0.447855	0.919	0.993815	0.882253	1.11948	0.4878	0.4847	0.621	0.966925	0.846219	1.10485	0.4476	0.4229	0.132	0.891
rs2517548	31116797	C	T	0.405	0.3913	0.259	1.04717	1.00369	1.13433	0.3865	0.3746	0.676	0.95934	0.789687	1.16544	0.5243	0.5171	0.852	0.0253	0.1354	1.02562	0.786562	1.33734		t	c	0.366	-+-	0	0.7156	0.967635	0.901182	1.03899	0.44998	0.447825	0.919	0.993869	0.882306	1.11954	0.4878	0.4846	0.623	0.967095	0.84638	1.10503	0.4476	0.4229	0.132	0.891
rs2517549	31116577	A	C	0.0526	0.0353	1.95e-06	1.56382	1.08583	1.88004	0.1	0.1079	0.675	1.06735	0.786773	1.44799	0.1181	0.101	0.767	0.0616	0.2075	1.06354	0.70815	1.59728	99	a	c	4e-05	+++	33.7	0.04886	1.3607	1.17468	1.57617	NA	NA	NA	NA	NA	NA	0.1215	0.0833	0.0663	1.23263	0.986002	1.54094	0.01282	0.01274	0.727	0.887
rs2517550	31116347	C	T	0.4047	0.391	0.264	1.04665	1.00365	1.13376	0.3855	0.3766	0.618	0.951781	0.783665	1.15596	0.5243	0.5171	0.852	0.0253	0.1354	1.02562	0.786562	1.33734		t	c	0.388	-+-	0	0.6746	0.969088	0.902535	1.04055	0.449993	0.44809	0.914	0.993459	0.881921	1.1191	0.4879	0.4843	0.644	0.969076	0.848175	1.10721	0.4476	0.4229	0.132	0.891
rs2517552	31115569	C	T	0.4029	0.3905	0.332	1.04039	1.00317	1.12703	0.3807	0.3672	0.663	0.957682	0.788199	1.16361	0.5243	0.5171	0.852	0.0253	0.1354	1.02562	0.786562	1.33734		t	c	0.4499	-+-	0	0.7427	0.972875	0.905884	1.04482	0.449943	0.447719	0.923	0.994114	0.882543	1.11979	0.4874	0.4843	0.61	0.965975	0.845503	1.10361	0.4476	0.4229	0.132	0.891
rs2517576	30923014	A	G	0.0848	0.0769	0.413	1.06141	1.00854	1.22413	0.1084	0.1218	0.212	0.829776	0.619019	1.11229	0.0451	0.0651	0.243	-0.3453	0.296	0.708008	0.396349	1.26473	99	a	g	0.9473	+--	-11.6	0.1665	0.995809	0.878584	1.12867	NA	NA	NA	NA	NA	NA	0.0689	0.0696	0.725	1.04904	0.803254	1.37003	NA	NA	NA	NA
rs2517580	30918035	A	G	0.1667	0.1671	0.576	0.970581	0.996883	1.07757	0.1614	0.1651	0.743	0.958141	0.742337	1.23668	0.1024	0.1027	0.514	-0.1345	0.2062	0.874153	0.583534	1.30951	99	a	g	0.4374	---	0	0.8854	0.963387	0.876884	1.05842	0.187713	0.193631	0.619	0.963326	0.831278	1.11635	0.1354	0.1376	0.272	1.11437	0.91851	1.35198	0.1784	0.1797	0.722	0.965
rs2517597	30189168	A	G	0.0705	0.0652	0.32	1.08185	1.01228	1.26345	0.0457	0.0439	0.901	0.972495	0.625562	1.51184	0.0278	0.0342	0.126	-0.5667	0.3704	0.567395	0.274533	1.17267	99	a	g	0.5645	+--	-32.8	0.2218	1.0431	0.903687	1.20403	NA	NA	NA	NA	NA	NA	0.04	0.0424	0.685	1.07195	0.766354	1.49942	NA	NA	NA	NA
rs2517598	30188253	A	G	0.0871	0.0818	0.199	1.09677	1.0131	1.2627	0.0739	0.0671	0.627	1.09342	0.762739	1.56747	0.0503	0.0651	0.0675	-0.5181	0.2834	0.595651	0.341788	1.03807	99	a	g	0.3593	++-	8.9	0.1114	1.06152	0.934358	1.20598	0.122298	0.111446	0.377	1.08552	0.905415	1.30145	0.0843	0.0593	0.213	1.18908	0.905389	1.56167	0.09081	0.101	0.309	1.14
rs2517610	30278259	G	A	0.1775	0.1562	0.000503	1.20368	1.01955	1.3362	0.1482	0.1323	0.113	1.25521	0.947284	1.66322	0.059	0.0839	0.0945	-0.4211	0.2518	0.656324	0.400666	1.07512		a	g	0.0006408	--+	30.4	0.05641	0.845946	0.768481	0.93122	0.131376	0.1282	0.514	1.06137	0.887781	1.26889	0.0976	0.0911	0.539	1.07746	0.849111	1.36722	0.1335	0.1033	0.00599	0.727
rs2517611	30277306	G	A	0.1734	0.1531	0.000725	1.19894	1.01927	1.33196	0.1265	0.1148	0.241	1.19889	0.885488	1.62323	0.0417	0.0582	0.236	-0.3583	0.3026	0.698863	0.386202	1.26465		a	g	0.0008592	--+	-29.3	0.2128	0.846454	0.767436	0.933607	NA	NA	NA	NA	NA	NA	0.0723	0.0803	0.836	0.972716	0.748534	1.26404	NA	NA	NA	NA
rs2517614	30271934	A	G	0.1734	0.1532	0.00077	1.19785	1.01917	1.33072	0.1229	0.1137	0.404	1.13826	0.839551	1.54325	0.0417	0.0548	0.405	-0.2556	0.3072	0.774452	0.424131	1.41413	99	a	g	0.001076	++-	-99	0.3661	1.17786	1.06791	1.29914	0.131366	0.128804	0.55	1.05612	0.883407	1.2626	0.0695	0.0793	0.646	0.939765	0.721197	1.22457	0.1346	0.1044	0.00671	0.731
rs2517645	30230602	C	T	0.0991	0.088	0.113	1.11331	1.01433	1.27117	0.0871	0.1033	0.234	0.818649	0.588855	1.13812	0.0608	0.0651	0.867	0.04524	0.2706	1.04628	0.615613	1.77823		t	c	0.2989	-+-	-38.7	0.2365	0.938474	0.832555	1.05787	0.0841854	0.0663083	0.011	1.33384	1.07015	1.66249	0.0866	0.0603	0.0283	1.35303	1.03271	1.77271	0.09188	0.06276	0.0225	0.729
rs2517653	30229164	A	G	0.2339	0.2261	0.635	1.02271	1.00208	1.12208	0.2719	0.269	0.568	0.93961	0.758881	1.16338	0.3333	0.2723	0.0795	0.264	0.1505	1.30213	0.969495	1.74889	99	a	g	0.4928	+-+	-26.6	0.2061	1.02901	0.948255	1.11665	0.18398	0.169814	0.0523	1.16366	0.99912	1.35529	0.2687	0.281	0.985	1.00143	0.860313	1.1657	0.1838	0.1614	0.0956	0.846
rs2517655	30229027	T	C	0.2135	0.2094	0.808	0.988072	0.998838	1.08857	0.2447	0.2381	0.543	0.933868	0.748955	1.16444	0.3281	0.2637	0.0579	0.2868	0.15124	1.33216	0.990416	1.79182	99	t	c	0.9231	--+	0.4	0.1343	1.00421	0.922319	1.09337	0.182457	0.1673	0.0379	1.17577	1.00975	1.36908	0.2628	0.2717	0.966	1.00332	0.861427	1.16858	0.1827	0.1589	0.0822	0.84
rs2517673	30045221	A	G	0.2132	0.2316	0.159	0.931835	0.993094	1.02794	0.1313	0.1224	0.861	0.975027	0.734296	1.29468	0.1424	0.1747	0.0353	-0.438	0.2081	0.645326	0.429181	0.970325	99	a	g	0.06853	---	-27.8	0.2091	0.919339	0.839914	1.00628	0.162685	0.165663	0.7	0.969209	0.826428	1.13666	0.1473	0.1625	0.985	1.00181	0.831137	1.20753	0.1357	0.1918	0.000769	1.427
rs2517826	29942020	A	G	0.0594	0.0514	0.009	1.27121	1.04416	1.52202	0.1313	0.1289	0.768	1.04463	0.781334	1.39665	0.0208	0.0247	0.486	-0.2881	0.4137	0.749687	0.33322	1.68666	99	a	g	0.02746	++-	-57.9	0.2818	1.18436	1.01905	1.37648	NA	NA	NA	NA	NA	NA	0.0279	0.0479	0.00788	0.609332	0.422825	0.878107	0.002137	0.005095	0.395	1.947
rs2517854	29931275	C	G	0.3489	0.3566	0.697	0.983822	0.998664	1.06784	0.4469	0.4101	0.138	1.15079	0.955674	1.38575	0.5191	0.4521	0.0406	0.2704	0.1321	1.31049	1.01155	1.69777	99	c	g	0.4232	-++	32.2	0.05244	1.02984	0.95836	1.10664	NA	NA	NA	NA	NA	NA	0.4763	0.4391	0.948	0.9954	0.867555	1.14209	NA	NA	NA	NA
rs2517855	29931143	A	G	0.0278	0.0321	0.663	0.947953	0.987247	1.20525	0.053	0.0524	0.578	0.885857	0.578281	1.35703	0.0097	0.0086	0.777	-0.173	0.6114	0.841138	0.253766	2.78805	99	a	g	0.4887	---	0	0.9506	0.929787	0.756546	1.1427	NA	NA	NA	NA	NA	NA	0.0098	0.0158	0.19	0.665333	0.361753	1.22368	0.003205	0.005095	0.698	1.292
rs2517862	29929916	T	C	0.0275	0.0317	0.644	0.94483	0.986432	1.20199	0.0532	0.0524	0.593	0.890119	0.581063	1.36356	0.0114	0.0102	0.895	-0.07392	0.55752	0.928746	0.311406	2.76992	99	t	c	0.4975	---	0	0.9719	0.931182	0.757979	1.14396	NA	NA	NA	NA	NA	NA	0.0098	0.0154	0.203	0.672662	0.365321	1.23856	0.002137	0.005095	0.395	1.947
rs2517879	29920953	A	G	0.2933	0.3096	0.105	0.931415	0.993916	1.01495	0.3241	0.2871	0.127	1.16918	0.956755	1.42876	0.4975	0.424	0.0208	0.3063	0.1325	1.35839	1.0477	1.76121	99	a	g	0.8587	-++	61.1	0.005871	0.993124	0.92094	1.07096	0.382253	0.410929	0.0358	0.880234	0.781163	0.991871	0.4532	0.3956	0.299	1.07584	0.937071	1.23516	0.3964	0.4206	0.16	1.114
rs2517911	29792613	C	T	0.3181	0.3061	0.237	1.0517	1.00422	1.14337	0.3127	0.3232	0.947	0.993208	0.811239	1.216	0.2431	0.2226	0.787	0.04081	0.15094	1.04165	0.774891	1.40025		t	c	0.2708	-+-	0	0.877	0.95887	0.889873	1.03322	0.385474	0.361963	0.187	1.08481	0.961433	1.22401	0.2733	0.2813	0.15	0.892797	0.764999	1.04194	NA	NA	NA	NA
rs2517912	29791923	T	C	0.4409	0.4108	0.028	1.09211	1.00695	1.18141	0.4463	0.4363	0.563	1.05733	0.875433	1.27703	0.2847	0.3253	0.22	-0.1791	0.1459	0.836022	0.628095	1.11278	99	t	c	0.06012	++-	-27.6	0.2085	1.06983	0.99714	1.14782	0.398749	0.357358	0.00108	1.22195	1.08361	1.37795	0.3417	0.3467	0.865	0.987796	0.85697	1.13859	0.4092	0.3349	0.000146	0.74
rs2517985	31226921	C	T	0.1029	0.1101	0.402	0.946305	0.992898	1.07676	0.1614	0.185	0.686	0.950079	0.741361	1.21756	0.0521	0.0668	0.127	-0.4105	0.2689	0.663319	0.391588	1.12361		t	c	0.2176	+++	0	0.4326	1.07294	0.959334	1.19999	0.0417372	0.0446835	0.771	0.957418	0.713751	1.28427	0.075	0.0979	0.0486	0.781234	0.611219	0.998538	0.04167	0.04887	0.286	1.217
rs2523385	29821905	A	G	0.0709	0.0706	0.841	0.984393	0.997586	1.14788	0.0483	0.0452	0.231	1.30513	0.844164	2.0178	0.0156	0.012	0.599	0.2967	0.5645	1.34541	0.444983	4.06787	99	a	g	0.7828	-++	0	0.4327	1.02041	0.88385	1.17806	0.121167	0.120394	0.923	1.00893	0.842269	1.20858	0.0341	0.037	0.48	1.13647	0.796911	1.62071	0.1079	0.1031	0.533	0.924
rs2523395	29810489	A	G	0.452	0.4314	0.366	1.03765	1.00296	1.12413	0.4205	0.435	0.314	0.904204	0.743121	1.1002	0.3698	0.4229	0.0893	-0.2419	0.1424	0.785135	0.593924	1.0379	99	a	g	0.9947	+--	15.2	0.09458	1.0002	0.931145	1.07438	0.453925	0.414372	0.00333	1.19369	1.06054	1.34356	0.4218	0.4124	0.877	1.01063	0.883604	1.15591	0.453	0.3851	0.000728	0.767
rs2523402	29807135	C	T	0.4482	0.4267	0.314	1.04199	1.0033	1.12885	0.4203	0.4335	0.377	0.915257	0.752043	1.11389	0.3729	0.4297	0.085	-0.2457	0.1426	0.782157	0.591439	1.03437		t	c	0.891	-++	15.7	0.09327	0.995012	0.926134	1.06901	0.442411	0.407189	0.0095	1.17014	1.0391	1.3177	0.4164	0.4122	0.835	0.985768	0.861273	1.12826	0.4423	0.3786	0.0019	0.784
rs2523404	29803692	T	C	0.4473	0.4257	0.305	1.04265	1.00334	1.12933	0.4245	0.434	0.599	0.949215	0.781521	1.15289	0.3613	0.4127	0.158	-0.1996	0.1414	0.819058	0.620801	1.08063	99	t	c	0.7189	+--	-25.4	0.2029	1.01319	0.94342	1.08811	0.44198	0.408133	0.0117	1.16493	1.03454	1.31175	0.4038	0.4029	0.866	0.98838	0.862561	1.13255	0.4476	0.3798	0.000811	0.769
rs2523409	29883641	G	A	0.3535	0.3375	0.588	1.02326	1.00191	1.11195	0.3597	0.3946	0.014	0.77919	0.638624	0.950697	0.3299	0.3733	0.25	-0.1642	0.1427	0.848572	0.641535	1.12243		a	g	0.4618	-++	43.8	0.02846	1.02819	0.954954	1.10704	0.313516	0.28419	0.0137	1.17339	1.03352	1.33219	0.3501	0.3665	0.522	0.955923	0.832643	1.09746	0.3088	0.2686	0.0739	0.861
rs2523414	29873066	C	T	0.0088	0.0075	0.21	1.3674	1.16554	2.23102	0.0122	0.016	0.747	1.14168	0.509745	2.55702	0.0035	0	0.982	13.9176	617.685	1.10748e+06	0	#NUM!		t	c	0.2157	---	0	0.9319	0.767743	0.505221	1.16668	NA	NA	NA	NA	NA	NA	0.0051	0.0041	0.651	1.26597	0.455646	3.51736	NA	NA	NA	NA
rs2523454	31475844	A	G	0.2162	0.2304	0.0179	0.890137	0.988849	0.980173	0.2843	0.2732	0.577	1.05983	0.864018	1.30002	0.2674	0.2997	0.314	-0.1471	0.1462	0.863208	0.648138	1.14964	99	a	g	0.03454	-+-	-62.6	0.2923	0.914023	0.840969	0.993422	0.178566	0.184117	0.428	0.940437	0.807623	1.09509	0.28	0.2907	0.149	0.897967	0.775784	1.03939	0.1859	0.1823	0.679	0.962
rs2523464	31471468	A	G	0.0777	0.0894	0.0965	0.883468	0.982061	1.02245	0.0434	0.0515	0.466	0.846623	0.541093	1.32467	0.0061	0.0074	0.637	-0.3822	0.8098	0.682359	0.139539	3.33679	99	a	g	0.06568	---	0	0.9374	0.878183	0.764697	1.00851	NA	NA	NA	NA	NA	NA	0.0253	0.0201	0.0768	1.5136	0.956362	2.39552	NA	NA	NA	NA
rs2523475	31469689	G	A	0.3913	0.4048	0.578	0.977292	0.998144	1.05963	0.2952	0.3253	0.0617	0.827952	0.679254	1.0092	0.4125	0.393	0.686	0.05502	0.13619	1.05656	0.809036	1.37982		a	g	0.2856	++-	-41.5	0.2433	1.04008	0.967705	1.11787	0.324635	0.341979	0.221	0.924925	0.816005	1.04838	0.3865	0.344	0.0327	1.16049	1.01229	1.33039	0.3291	0.3682	0.0174	1.208
rs2523476	31469403	T	C	0.0786	0.0899	0.111	0.888616	0.983018	1.02732	0.0434	0.0514	0.489	0.85385	0.545605	1.33624	0.0066	0.0074	0.715	-0.2861	0.7844	0.751187	0.161456	3.49497	99	t	c	0.07894	---	0	0.9651	0.884087	0.770592	1.0143	0.0426468	0.0670355	0.000865	0.634446	0.481242	0.836424	0.0253	0.0202	0.0864	1.49138	0.944457	2.35503	0.05021	0.1095	6.87e-07	2.236
rs2523477	31468368	C	T	0.0786	0.0899	0.111	0.888625	0.983019	1.02733	0.0435	0.0518	0.47	0.847978	0.541853	1.32705	0.0066	0.0074	0.715	-0.2861	0.7844	0.751187	0.161456	3.49497		t	c	0.07739	+++	0	0.9602	1.13179	0.986496	1.29848	0.0422924	0.0665794	0.00101	0.638368	0.484408	0.841262	0.0253	0.0202	0.0865	1.49122	0.944345	2.3548	0.05021	0.1098	5.92e-07	2.247
rs2523483	31461771	G	T	0.0023	0.0008	0.00288	4.86336	5.18177	13.7608	0.0108	0.0101	0.352	1.54203	0.619836	3.83627	0.0014	0.0017	0.864	0.2947	1.7253	1.34272	0.0456438	39.4995		t	g	0.008152	---	-43.8	0.2489	0.403814	0.206246	0.79064	NA	NA	NA	NA	NA	NA	0.0019	0.0042	0.101	0.34212	0.0949034	1.23332	NA	NA	NA	NA
rs2523484	31461618	T	C	0.5253	0.5303	0.899	1.00507	1.0004	1.08676	0.3928	0.433	0.0446	0.82193	0.678756	0.995305	0.4757	0.4572	0.813	0.03194	0.13479	1.03246	0.792749	1.34464	99	t	c	0.578	+-+	-5.4	0.1499	0.980395	0.914319	1.05125	0.451771	0.458093	0.928	1.00546	0.893327	1.13167	0.453	0.4088	0.00401	1.22	1.06543	1.39699	0.4231	0.4683	0.0109	1.215
rs2523500	31626333	G	A	0.2866	0.2659	0.0509	1.09093	1.00763	1.19052	0.2964	0.297	0.881	1.01577	0.827889	1.2463	0.2188	0.1918	0.467	0.1143	0.1569	1.12109	0.824297	1.52474		a	g	0.04787	---	0	0.7979	0.924502	0.855292	0.999312	NA	NA	NA	NA	NA	NA	0.2402	0.2396	0.728	1.0282	0.879231	1.20242	NA	NA	NA	NA
rs2523504	31618837	T	C	0.1547	0.1592	0.298	0.944415	0.993862	1.05177	0.1867	0.1688	0.616	1.06446	0.833666	1.35915	0.1771	0.1524	0.394	0.14805	0.17383	1.15957	0.824765	1.63029	99	t	c	0.6279	-++	0	0.4014	0.976872	0.888636	1.07387	0.237201	0.264848	0.0425	0.871147	0.761963	0.995976	0.1778	0.1562	0.0868	1.17294	0.977205	1.40788	0.2511	0.271	0.263	1.104
rs2523506	31617946	T	G	0.2041	0.1596	6.44e-09	1.34356	1.02988	1.48442	0.1868	0.1736	0.432	1.10068	0.866657	1.3979	0.2587	0.1798	0.00809	0.429	0.162	1.53572	1.11793	2.10965	99	t	g	6.65e-10	+++	-24.5	0.2006	1.32101	1.20925	1.4431	0.204786	0.160965	0.000271	1.32274	1.13872	1.53651	0.208	0.1733	0.0377	1.20343	1.01062	1.43303	0.1741	0.1429	0.0134	0.778
rs2523508	31616740	C	T	0.083	0.0781	0.593	1.03969	1.00557	1.19907	0.0867	0.0705	0.173	1.27367	0.899072	1.80433	0.0903	0.0668	0.118	0.3834	0.2455	1.46726	0.906848	2.37401		t	c	0.1652	---	-50.8	0.2656	0.91384	0.804685	1.0378	0.0733788	0.0777655	0.637	0.948663	0.761774	1.1814	0.0881	0.0644	0.0169	1.38246	1.05986	1.80326	0.0812	0.08314	0.895	0.981
rs2523511	31614833	C	T	0.083	0.0781	0.593	1.03969	1.00557	1.19907	0.0867	0.0705	0.174	1.27367	0.899072	1.80433	0.0903	0.0668	0.118	0.3834	0.2455	1.46726	0.906848	2.37401		t	c	0.1652	---	-50.8	0.2656	0.91384	0.804685	1.0378	0.0733788	0.0777767	0.635	0.94842	0.761582	1.18109	0.089	0.065	0.0206	1.36675	1.049	1.78074	0.0812	0.08314	0.895	0.981
rs2523512	31614780	A	G	0.2044	0.1599	6e-09	1.34416	1.02992	1.48503	0.1868	0.1735	0.431	1.10085	0.866787	1.39811	0.2587	0.1798	0.00809	0.429	0.162	1.53572	1.11793	2.10965	99	a	g	6.225e-10	+++	-24.4	0.2003	1.32154	1.20974	1.44368	0.204785	0.161247	0.000326	1.31737	1.13431	1.52997	0.209	0.1748	0.0462	1.19391	1.00296	1.42122	0.1741	0.1427	0.0123	0.775
rs2523544	31441541	A	G	0.05	0.0435	0.129	1.15265	1.02642	1.38493	0.1	0.0806	0.468	1.13168	0.810513	1.5801	0.1962	0.1832	0.516	0.106	0.1632	1.11182	0.807452	1.53092	99	a	g	0.07317	+++	0	0.9806	1.14042	0.987807	1.31662	0.056318	0.054012	0.95	1.00821	0.779361	1.30427	0.1671	0.1793	0.0179	0.8086	0.678241	0.964013	0.08226	0.05489	0.000442	0.59
rs2523554	31439808	C	T	0.1278	0.1155	0.0446	1.12872	1.01441	1.27027	0.2145	0.1874	0.142	1.19471	0.942277	1.51476	0.2135	0.214	0.818	0.03552	0.15468	1.03616	0.765173	1.40311		t	c	0.01678	---	0	0.7688	0.885237	0.801028	0.978299	0.0995449	0.105422	0.41	0.922009	0.759633	1.11909	0.2002	0.2304	0.00468	0.792657	0.674769	0.93114	0.1271	0.1123	0.098	0.82
rs2523557	31439236	G	A	0.1802	0.1959	0.11	0.919772	0.99147	1.01898	0.2072	0.2123	0.89	1.01685	0.802457	1.28852	0.1285	0.1216	0.462	0.1509	0.2052	1.16288	0.777795	1.73862		a	g	0.2265	+--	0	0.4364	1.05813	0.965575	1.15955	0.0962156	0.135403	0.000151	0.698335	0.577654	0.844227	0.129	0.1191	0.0514	1.2255	0.998756	1.50372	0.1175	0.1836	6.18e-06	1.677
rs2523589	31435313	G	T	0.4324	0.4048	0.00642	1.11483	1.00853	1.20546	0.4169	0.4374	0.507	0.937583	0.775174	1.13402	0.3715	0.3253	0.0739	0.2534	0.1418	1.2884	0.97577	1.70119		t	g	0.008156	-+-	1.6	0.131	0.909919	0.848426	0.975868	0.452886	0.402618	0.00556	1.18285	1.05042	1.33197	0.3869	0.3714	0.353	1.06791	0.929575	1.22683	0.4284	0.3868	0.0379	0.852
rs2523618	31426282	C	T	0.1266	0.1152	0.159	1.08825	1.01001	1.22422	0.0969	0.0906	0.316	1.17222	0.859363	1.59898	0.033	0.0514	0.307	-0.3274	0.3204	0.720795	0.384664	1.35065		t	c	0.1414	--+	0	0.3926	0.921825	0.827134	1.02736	0.175273	0.151463	0.0798	1.15048	0.984012	1.34512	0.0612	0.0675	0.286	1.16665	0.879098	1.54827	0.1378	0.1531	0.356	1.108
rs2523619	31426123	C	T	0.1468	0.1373	0.104	1.09679	1.01036	1.22617	0.2687	0.2761	0.981	0.997388	0.805089	1.23562	0.2569	0.214	0.191	0.2017	0.1543	1.22348	0.904179	1.65554		t	c	0.07757	-+-	0	0.5402	0.918788	0.83629	1.00942	0.181456	0.20525	0.0152	0.832147	0.716625	0.966291	0.2132	0.1871	0.254	1.10547	0.930577	1.31323	0.1774	0.1931	0.126	1.162
rs2523627	31454424	G	T	0.384	0.3865	0.52	1.02761	1.00227	1.11662	0.3759	0.3817	0.864	0.982623	0.804473	1.20022	0.3635	0.375	0.813	-0.03414	0.14458	0.966436	0.727954	1.28305		t	g	0.6544	-++	0	0.8616	0.983242	0.913029	1.05885	0.292257	0.282715	0.345	1.06444	0.935164	1.2116	0.3466	0.3108	0.0317	1.17036	1.01389	1.35097	0.2585	0.3238	0.000172	1.378
rs2523651	31556133	A	G	0.211	0.2161	0.628	0.975876	0.997593	1.07711	0.2224	0.2095	0.363	1.11327	0.883398	1.40295	0.2197	0.2211	0.427	-0.128	0.1609	0.879853	0.641874	1.20607	99	a	g	0.7599	-+-	0	0.449	0.986492	0.904096	1.0764	0.332484	0.357815	0.0541	0.884681	0.780699	1.00251	0.2096	0.1761	0.00189	1.31051	1.10501	1.55421	0.3045	0.3937	1.48e-06	1.478
rs2523656	31552027	C	G	0.5075	0.4929	0.429	1.0337	1.00273	1.12221	0.5181	0.5198	0.769	0.972077	0.804828	1.17408	0.57	0.5317	0.0446	0.28	0.1394	1.32313	1.0068	1.73885	99	c	g	0.2629	+-+	-14.5	0.1744	1.04237	0.969266	1.12099	NA	NA	NA	NA	NA	NA	0.546	0.5364	0.615	0.966644	0.846848	1.10339	NA	NA	NA	NA
rs2523684	31534378	G	A	0.1678	0.1894	0.000244	0.815862	0.978117	0.909565	0.184	0.1822	0.69	0.949899	0.738118	1.22244	0.1478	0.1691	0.399	-0.1554	0.1841	0.856073	0.596763	1.22806		a	g	0.0002893	+++	0	0.5504	1.19483	1.0852	1.31553	0.140745	0.154019	0.103	0.867579	0.730737	1.03005	0.1802	0.1845	0.897	0.988526	0.830143	1.17713	0.141	0.1478	0.711	1.04
rs2523693	31526103	T	C	0.3775	0.357	0.00319	1.1304	1.01003	1.22633	0.2874	0.2949	0.424	0.921244	0.753558	1.12625	0.325	0.3169	0.749	-0.0477	0.1489	0.95342	0.712095	1.27653	99	t	c	0.02292	+--	6.2	0.1185	1.0885	1.01176	1.17106	0.278891	0.267529	0.626	1.03428	0.903382	1.18415	0.3181	0.3117	0.855	1.01342	0.878557	1.16899	0.2511	0.2545	0.631	1.043
rs2523705	31559659	T	C	0.2189	0.2221	0.753	0.984472	0.998479	1.08503	0.2072	0.2244	0.743	0.964553	0.77744	1.1967	0.1096	0.1158	0.414	-0.1768	0.2166	0.837947	0.548079	1.28112	99	t	c	0.5617	---	0	0.7647	0.974627	0.893572	1.06303	0.191356	0.191163	0.921	1.00762	0.866966	1.1711	0.1512	0.1748	0.24	0.899433	0.753683	1.07337	0.1934	0.1792	0.513	0.939
rs2523706	31559546	C	T	0.5046	0.4988	0.588	1.02228	1.00176	1.10707	0.4722	0.4838	0.332	0.912087	0.757219	1.09863	0.5737	0.5796	0.416	0.109833	0.13512	1.11609	0.856413	1.45451		t	c	0.7419	-+-	0	0.4095	0.988171	0.920848	1.06041	0.431513	0.413236	0.254	1.07192	0.951287	1.20786	0.5464	0.5733	0.0727	0.883193	0.771144	1.01152	0.437	0.3868	0.00508	0.812
rs2523710	31558888	A	G	0.1276	0.1058	0.000707	1.2433	1.02783	1.41029	0.1327	0.1245	0.314	1.16207	0.86742	1.5568	0.184	0.125	0.00524	0.5185	0.1857	1.67951	1.16711	2.41687	99	a	g	2.792e-05	+++	-46.8	0.256	1.26592	1.13366	1.41361	0.190925	0.149929	0.000124	1.36641	1.16612	1.60111	0.1513	0.1452	0.901	1.01205	0.837679	1.22272	0.1763	0.1313	0.00041	0.7
rs2523721	30274245	T	C	0.1775	0.1562	0.000504	1.20366	1.01955	1.33618	0.1446	0.1311	0.205	1.20033	0.905163	1.59176	0.059	0.0805	0.166	-0.3514	0.2536	0.703702	0.428075	1.1568	99	t	c	0.0007665	++-	7.1	0.116	1.17939	1.07139	1.29828	0.131311	0.128753	0.549	1.05623	0.883441	1.26281	0.0953	0.09	0.667	1.05403	0.82954	1.33926	0.1357	0.1049	0.00602	0.729
rs2523724	30447282	A	G	0.1243	0.1053	0.0185	1.15516	1.01746	1.30243	0.1073	0.1185	0.724	0.948873	0.708741	1.27037	0.0625	0.0565	0.896	0.03512	0.26908	1.03574	0.611233	1.75508	99	a	g	0.04256	+-+	0	0.4539	1.11896	1.00382	1.2473	0.146273	0.126606	0.0432	1.19175	1.00617	1.41156	0.0882	0.0744	0.469	1.1	0.849787	1.42387	0.1036	0.1114	0.425	1.102
rs2523733	30239494	A	C	0.1804	0.1589	0.00118	1.1864	1.01781	1.31549	0.1716	0.1604	0.548	1.08503	0.831211	1.41636	0.0469	0.0616	0.293	-0.2886	0.2747	0.749312	0.437354	1.28378	99	a	c	0.002653	++-	-35.6	0.2287	1.1565	1.05183	1.27158	0.136338	0.133512	0.575	1.0518	0.881953	1.25436	0.0675	0.0895	0.396	0.897104	0.698141	1.15277	0.1357	0.1091	0.014	0.754
rs2523734	30237655	C	A	0.181	0.1594	0.000979	1.18962	1.01809	1.31899	0.1718	0.1608	0.55	1.08453	0.831301	1.41491	0.0469	0.0616	0.293	-0.2886	0.2747	0.749312	0.437354	1.28378		a	c	0.002263	--+	-33.1	0.2225	0.862776	0.784846	0.948445	0.136707	0.133986	0.578	1.05132	0.881692	1.25357	0.0671	0.089	0.395	0.895795	0.695217	1.15424	0.1357	0.1093	0.0154	0.757
rs2523741	30319882	G	C	0.1617	0.1384	0.000345	1.21729	1.0214	1.35569	0.1236	0.1133	0.236	1.20202	0.886403	1.63001	0.0382	0.0531	0.328	-0.3085	0.3151	0.734548	0.396097	1.36219		c	g	0.0003705	--+	-60.4	0.2873	0.833601	0.754156	0.921416	0.868567	0.874285	0.404	0.926534	0.774835	1.10793	0.058	0.0761	0.503	0.910839	0.69295	1.19724	0.1229	0.1035	0.063	0.802
rs2523745	30338107	C	T	0.4573	0.4537	0.727	1.01415	1.00111	1.09733	0.3711	0.3502	0.128	1.16437	0.95737	1.41613	0.4497	0.4777	0.224	-0.1673	0.1376	0.845946	0.645974	1.10782		t	c	0.5865	--+	-10.3	0.1631	0.980591	0.913785	1.05228	0.585662	0.596878	0.317	0.940508	0.834045	1.06056	0.4828	0.4227	0.0298	1.16474	1.01507	1.33648	0.4455	0.4403	0.728	0.974
rs2523746	30338064	C	T	0.4573	0.4537	0.722	1.01438	1.00113	1.09756	0.3711	0.3502	0.128	1.16437	0.95737	1.41613	0.4497	0.4777	0.224	-0.1673	0.1376	0.845946	0.645974	1.10782		t	c	0.5829	--+	-10.4	0.1633	0.980395	0.913602	1.05207	0.58568	0.596898	0.317	0.940516	0.834049	1.06057	0.4828	0.4227	0.0298	1.16474	1.01507	1.33648	0.4455	0.4403	0.728	0.974
rs2523756	29928696	G	A	0.3488	0.3563	0.712	0.984659	0.998734	1.06871	0.443	0.4052	0.174	1.1383	0.944323	1.37213	0.5174	0.4521	0.0454	0.2649	0.1324	1.3033	1.00541	1.68945		a	g	0.4506	+--	26.2	0.06661	0.97268	0.904993	1.04543	0.387183	0.416739	0.0312	0.877209	0.778457	0.988488	0.4763	0.4392	0.943	0.995025	0.867261	1.1416	0.4017	0.428	0.16	1.113
rs2523767	29920786	G	A	0.2933	0.3095	0.108	0.931984	0.99397	1.01555	0.3241	0.2871	0.127	1.16929	0.956851	1.4289	0.4983	0.4247	0.0204	0.3069	0.1323	1.35921	1.04874	1.76157		a	g	0.8708	+--	61.1	0.005866	1.00632	0.933177	1.0852	0.380957	0.411231	0.0265	0.873783	0.775353	0.984709	0.4534	0.3962	0.272	1.08062	0.940994	1.24096	0.3932	0.421	0.111	1.13
rs2523769	29919001	A	C	0.6001	0.5503	5.16e-05	1.1804	1.01341	1.27909	0.6072	0.651	0.0857	0.846047	0.699179	1.02377	0.3945	0.4508	0.0777	-0.2445	0.1386	0.783096	0.59681	1.02753	99	a	c	0.01269	+--	75.4	0.0002974	1.09505	1.01965	1.17603	0.559727	0.510112	0.000588	1.22659	1.09132	1.37862	0.4426	0.4889	0.432	0.947834	0.829272	1.08335	0.5353	0.4551	6.3e-05	0.738
rs2523776	29917173	G	T	0.0115	0.0129	0.639	0.913283	0.966186	1.33444	0.0287	0.0327	0.638	0.881527	0.521632	1.48973	0.0093	0.0057	0.988	-0.0104	0.6908	0.989654	0.255542	3.83269		t	g	0.5202	+++	0	0.9858	1.10329	0.817598	1.48882	NA	NA	NA	NA	NA	NA	0.0107	0.0083	0.144	1.69464	0.834968	3.43943	NA	NA	NA	NA
rs2523777	29917066	T	C	0.3385	0.3904	1.31e-05	0.831104	0.984725	0.903212	0.253	0.2523	0.862	1.01912	0.823065	1.26188	0.3073	0.3014	0.784	-0.04187	0.15243	0.958994	0.71132	1.29291	99	t	c	8.189e-05	-+-	-11.6	0.1666	0.86002	0.797823	0.927065	0.403868	0.446644	0.00268	0.834288	0.740934	0.939403	0.3138	0.3194	0.854	0.986379	0.852573	1.14119	0.5823	0.4998	9.05e-05	1.347
rs2523779	29914601	T	C	0.0115	0.0129	0.639	0.913182	0.966146	1.33429	0.0289	0.0327	0.658	0.888607	0.526751	1.49904	0.009	0.0054	0.974	-0.02216	0.69175	0.978084	0.252085	3.79495	99	t	c	0.5279	---	0	0.9906	0.908101	0.673082	1.22518	NA	NA	NA	NA	NA	NA	0.0107	0.0093	0.232	1.51885	0.765828	3.01229	NA	NA	NA	NA
rs2523809	29957598	T	G	0.0836	0.084	0.965	0.996836	0.999553	1.14795	0.0579	0.0601	0.552	0.890564	0.608042	1.30436	0.0243	0.0325	0.334	-0.3857	0.399	0.679974	0.311069	1.48637	99	t	g	0.685	---	0	0.5694	0.973361	0.854246	1.10909	0.126849	0.123924	0.735	1.03129	0.862719	1.2328	0.0447	0.0422	0.0597	1.37159	0.987165	1.90573	0.1261	0.1056	0.0498	0.79
rs2523822	29936639	G	A	0.3488	0.335	0.852	1.00792	1.00065	1.09507	0.3531	0.3908	0.0554	0.822999	0.674265	1.00454	0.3316	0.3579	0.573	-0.08204	0.14568	0.921235	0.692413	1.22568		a	g	0.4901	-++	-12.9	0.17	1.02634	0.953237	1.10505	0.32025	0.288511	0.00832	1.18573	1.04506	1.34534	0.344	0.3615	0.612	0.964815	0.840142	1.10799	0.3429	0.2719	0.000334	0.746
rs2523836	31155124	T	C	0.4587	0.4684	0.635	0.981003	0.998484	1.06178	0.4461	0.4651	0.581	1.05442	0.873499	1.27281	0.481	0.5009	0.487	-0.08896	0.12787	0.914882	0.712066	1.17547	99	t	c	0.6821	-+-	0	0.655	0.985506	0.918905	1.05693	0.446484	0.46486	0.382	0.948564	0.842644	1.0678	0.4771	0.4468	0.0242	1.16617	1.02025	1.33297	0.4412	0.4903	0.00678	1.229
rs2523843	31154507	G	A	0.4588	0.4684	0.642	0.981425	0.998518	1.06224	0.453	0.4698	0.539	1.0608	0.87892	1.28031	0.4809	0.5	0.495	-0.08723	0.12774	0.916466	0.71348	1.1772		a	g	0.7091	+-+	0	0.6309	1.01339	0.944904	1.08684	0.446481	0.464855	0.382	0.948571	0.84265	1.06781	0.4767	0.4459	0.0237	1.16676	1.02082	1.33357	0.4412	0.4903	0.00678	1.229
rs2523848	31133083	A	G	0.3024	0.2793	0.00237	1.14188	1.01142	1.24388	0.2949	0.3014	0.519	1.07041	0.870506	1.31622	0.3142	0.3032	0.856	0.02649	0.14553	1.02684	0.772017	1.36578	99	a	g	0.002763	+++	0	0.6938	1.12333	1.04087	1.21233	0.298635	0.287199	0.15	1.09916	0.966601	1.2499	0.3169	0.2829	0.0338	1.16674	1.01185	1.34535	0.3024	0.2774	0.3	0.917
rs2523849	31133030	C	T	0.3026	0.2793	0.00221	1.14291	1.01149	1.24497	0.2949	0.3008	0.511	1.07193	0.871555	1.31837	0.3142	0.3032	0.856	0.02649	0.14553	1.02684	0.772017	1.36578		t	c	0.002554	---	0	0.6929	0.889318	0.824034	0.959775	0.298635	0.287435	0.159	1.09687	0.964606	1.24728	0.3174	0.2824	0.0298	1.17111	1.01559	1.35046	0.3002	0.2774	0.36	0.926
rs2523864	31126525	T	C	0.3822	0.3689	0.0205	1.10246	1.00808	1.19728	0.3892	0.4055	0.53	1.06556	0.874017	1.29908	0.3229	0.3271	0.758	-0.04464	0.14486	0.956342	0.719956	1.27034	99	t	c	0.02648	++-	0	0.6273	1.08687	1.00985	1.16976	0.349829	0.358434	0.892	0.991565	0.877073	1.121	0.3529	0.3264	0.0686	1.13727	0.990215	1.30617	0.3408	0.3865	0.0108	1.226
rs2523870	31122095	C	T	0.4029	0.3906	0.328	1.04078	1.0032	1.12752	0.3819	0.3689	0.602	0.949471	0.781549	1.15347	0.5243	0.5154	0.791	0.03585	0.13507	1.0365	0.795418	1.35065		t	c	0.4521	-+-	0	0.6923	0.972972	0.905975	1.04492	0.449299	0.447643	0.882	0.991	0.879678	1.11641	0.4874	0.4849	0.606	0.965569	0.845063	1.10326	0.453	0.4224	0.068	0.869
rs2523872	31120709	T	C	0.4027	0.3905	0.343	1.03948	1.0031	1.12606	0.3807	0.3678	0.631	0.953448	0.785007	1.15803	0.5243	0.5154	0.791	0.03585	0.13507	1.0365	0.795418	1.35065	99	t	c	0.4593	+-+	0	0.7212	1.02727	0.956529	1.10323	0.450543	0.448171	0.918	0.993731	0.882197	1.11937	0.4877	0.4845	0.608	0.96574	0.845224	1.10344	0.4476	0.4226	0.131	0.89
rs2523882	31150196	T	C	0.4249	0.4101	0.0671	1.0773	1.00595	1.16667	0.4382	0.4537	0.457	1.07461	0.88885	1.2992	0.4809	0.4983	0.514	-0.08332	0.12756	0.920057	0.716528	1.1814	99	t	c	0.08693	++-	0	0.496	1.06354	0.99108	1.14129	0.399886	0.395651	0.547	1.03749	0.920286	1.16961	0.4622	0.4379	0.121	1.11177	0.972339	1.27119	0.391	0.3791	0.785	0.979
rs2523884	31149134	T	C	0.4579	0.4674	0.652	0.981945	0.998558	1.0629	0.4529	0.4698	0.542	1.06034	0.878525	1.27978	0.4807	0.5005	0.484	-0.08955	0.12785	0.914343	0.711674	1.17473	99	t	c	0.7134	-+-	0	0.6276	0.986985	0.920105	1.05873	0.442548	0.461252	0.376	0.947812	0.841771	1.06721	0.4763	0.4456	0.027	1.16292	1.01731	1.32937	0.4402	0.4868	0.00854	1.222
rs2523891	31146955	T	C	0.4576	0.4673	0.643	0.981415	0.998514	1.06237	0.453	0.4698	0.539	1.0608	0.87892	1.28031	0.4807	0.5006	0.483	-0.08964	0.12785	0.91426	0.711609	1.17462	99	t	c	0.706	-+-	0	0.6242	0.986591	0.919737	1.0583	0.442403	0.460894	0.386	0.948886	0.842658	1.06851	0.4762	0.4455	0.027	1.16285	1.01727	1.32927	0.4402	0.4866	0.00904	1.22
rs2523895	31155450	C	A	0.4585	0.4682	0.64	0.981317	0.998508	1.06214	0.453	0.4698	0.539	1.0608	0.87892	1.28031	0.4809	0.5017	0.477	-0.0909	0.1279	0.913109	0.710644	1.17326		a	c	0.7018	+-+	0	0.6204	1.01379	0.945282	1.08727	0.44713	0.465379	0.386	0.948921	0.842875	1.06831	0.4772	0.4468	0.0242	1.16612	1.02022	1.33289	0.4412	0.4903	0.00678	1.229
rs2523897	31101937	A	G	0.2673	0.2409	0.0179	1.11429	1.00974	1.21873	0.2988	0.2935	0.49	1.07403	0.876712	1.31576	0.2449	0.2517	0.568	-0.08531	0.14948	0.918228	0.685031	1.23081	99	a	g	0.02779	++-	0	0.4572	1.09264	1.00966	1.18245	0.288965	0.251054	0.000724	1.25227	1.0995	1.42627	0.2539	0.2366	0.289	1.08899	0.93015	1.27496	0.2885	0.2425	0.00587	0.786
rs2523898	31101512	G	A	0.3134	0.3041	0.268	1.05204	1.00456	1.15076	0.3702	0.3615	0.481	1.07992	0.87212	1.33724	0.3399	0.304	0.469	0.1109	0.1531	1.11728	0.827641	1.50829		a	g	0.1496	---	0	0.9165	0.943084	0.870775	1.0214	0.295222	0.294	0.932	1.00563	0.883693	1.14439	0.3481	0.3207	0.0484	1.16183	1.00106	1.34842	0.2853	0.3122	0.156	1.124
rs2523921	31083069	C	T	0.1716	0.1608	0.219	1.06801	1.00692	1.18606	0.141	0.1357	0.389	1.13032	0.85521	1.49393	0.1076	0.1027	0.798	0.05605	0.21868	1.05765	0.688966	1.62363		t	c	0.1402	---	0	0.9302	0.930531	0.845651	1.02393	0.205916	0.185886	0.0214	1.1895	1.02664	1.3782	0.1234	0.1098	0.0306	1.2633	1.02215	1.56134	0.1774	0.1649	0.251	0.892
rs2523923	31083120	A	G	0.1725	0.162	0.238	1.0651	1.00663	1.18269	0.141	0.1357	0.389	1.13032	0.85521	1.49393	0.1076	0.1027	0.798	0.05605	0.21868	1.05765	0.688966	1.62363	99	a	g	0.1529	+++	0	0.9245	1.07219	0.974386	1.1798	0.205916	0.185886	0.0214	1.1895	1.02664	1.3782	0.1238	0.1103	0.0277	1.26837	1.02637	1.56745	0.1774	0.1649	0.251	0.892
rs2523942	30033065	G	T	0.0132	0.0132	0.9	1.02231	1.00762	1.4419	0.0207	0.0265	0.0577	0.571266	0.320364	1.01867	0.0087	0.0155	0.18	-0.8149	0.6076	0.442684	0.134553	1.45644		t	g	0.2463	-++	1.7	0.1307	1.18495	0.889368	1.57877	NA	NA	NA	NA	NA	NA	0.0129	0.0116	0.25	1.44126	0.773115	2.68684	NA	NA	NA	NA
rs2523946	30049922	T	C	0.5526	0.5572	0.521	0.974472	0.997959	1.05459	0.5072	0.5302	0.118	0.863734	0.718864	1.0378	0.4184	0.4743	0.0473	-0.2658	0.134	0.766592	0.589524	0.996845	99	t	c	0.09061	---	-1.8	0.1403	0.941388	0.877769	1.00962	0.418089	0.415232	0.712	1.02308	0.906491	1.15467	0.453	0.485	0.427	0.946343	0.82598	1.08425	0.4113	0.4298	0.187	1.106
rs2523949	30025570	G	T	0.0129	0.0131	0.982	1.00403	1.00139	1.41836	0.0207	0.0265	0.0584	0.572067	0.320876	1.0199	0.0087	0.0155	0.18	-0.8151	0.6076	0.442595	0.134526	1.45615		t	g	0.2122	-++	-4.5	0.1475	1.20105	0.90075	1.60148	NA	NA	NA	NA	NA	NA	0.0129	0.0116	0.243	1.44915	0.777317	2.70165	NA	NA	NA	NA
rs2523960	30047931	C	T	0.2286	0.2423	0.124	0.929796	0.993266	1.02024	0.2102	0.2171	0.482	0.922037	0.735376	1.15608	0.2274	0.2226	0.715	-0.05825	0.15976	0.943414	0.689782	1.29031		t	c	0.08449	+++	0	0.9932	1.07562	0.990042	1.1686	0.354949	0.369191	0.252	0.931568	0.82498	1.05193	0.2293	0.2214	0.125	0.878372	0.744181	1.03676	0.3611	0.3761	0.623	1.04
rs2523969	30046756	T	A	0.2152	0.2329	0.189	0.936477	0.993593	1.03284	0.1398	0.1357	0.703	0.947991	0.720147	1.24792	0.1458	0.1747	0.0485	-0.409	0.2073	0.664314	0.442503	0.997312		a	t	0.07706	+++	-51.7	0.2676	1.08459	0.991274	1.18669	0.163254	0.165878	0.706	0.969856	0.827056	1.13731	0.1488	0.1631	0.89	1.01328	0.84047	1.22162	0.1293	0.1915	0.000145	1.506
rs2523974	30197407	G	T	0.1763	0.1849	0.573	0.970494	0.99689	1.07688	0.1667	0.1735	0.624	0.936122	0.718978	1.21885	0.0434	0.0565	0.354	-0.2742	0.2958	0.76018	0.425722	1.3574		t	g	0.3966	+++	0	0.7049	1.04216	0.947288	1.14654	0.182347	0.201085	0.158	0.896721	0.770397	1.04376	0.0675	0.0919	0.525	0.922556	0.719546	1.18284	0.1741	0.2221	0.00973	1.286
rs2523979	30191494	A	T	0.0719	0.0654	0.2	1.1052	1.01542	1.28792	0.0444	0.0438	0.874	0.965094	0.621056	1.49971	0.0278	0.0342	0.126	-0.5667	0.3704	0.567395	0.274533	1.17267	99	a	t	0.4022	+--	-21	0.1915	1.06247	0.922094	1.22423	0.121498	0.111015	0.39	1.08336	0.902955	1.29981	0.04	0.0424	0.686	1.07156	0.766099	1.4988	0.09081	0.101	0.309	1.14
rs2523981	30191161	T	C	0.0716	0.0659	0.278	1.08982	1.01345	1.27295	0.0464	0.0443	0.907	0.974082	0.628415	1.50989	0.0319	0.0373	0.144	-0.517	0.3537	0.596307	0.298122	1.19274	99	t	c	0.509	+--	-38.3	0.2355	1.04949	0.909395	1.21116	0.121498	0.111015	0.39	1.08336	0.902955	1.29981	0.0402	0.0425	0.68	1.07331	0.767277	1.50142	0.09081	0.101	0.309	1.14
rs2523984	30189982	T	C	0.0871	0.0817	0.198	1.09706	1.01314	1.26303	0.0741	0.0673	0.611	1.09769	0.766124	1.57276	0.0503	0.0651	0.0675	-0.5181	0.2834	0.595651	0.341788	1.03807	99	t	c	0.3534	++-	9.1	0.1108	1.06226	0.935012	1.20683	0.121226	0.111031	0.387	1.08391	0.903346	1.30058	0.0843	0.0593	0.213	1.18908	0.905389	1.56167	0.09081	0.101	0.309	1.14
rs2523985	30189313	C	T	0.0871	0.0818	0.199	1.09677	1.0131	1.2627	0.0736	0.067	0.606	1.09959	0.766534	1.57737	0.0503	0.0651	0.0675	-0.5181	0.2834	0.595651	0.341788	1.03807		t	c	0.3538	--+	9.1	0.1108	0.941388	0.828456	1.06971	0.12116	0.1108	0.383	1.08468	0.903991	1.30148	0.0843	0.0593	0.213	1.18908	0.905389	1.56167	0.09081	0.101	0.309	1.14
[truncated: 2,247 more rows]
[truncated: 7 more columns]
