# Supplementary material for: Amino acid signatures of HLA Class-I and II molecules are strongly associated with SLE susceptibility and autoantibody production in Eastern Asians
Source: PLoS Genet. 2019 Apr 25;15(4):e1008092. doi: 10.1371/journal.pgen.1008092 (PMC6504188; doi:10.1371/journal.pgen.1008092)
Supplement: S5 Table — Omnibus association for the discovery phase (P_Discovery), followed by each step of conditional analysis marked by gene (R, Q, P, A, B, for DRB1, DQB1, DPB1, A, and B respectively) and the residues conditioned on. Selected independent residues are highlighted in green. (XLSX) [file pgen.1008092.s011.xlsx]

## Sheet: ST5
AA_Pos	P_Discovery	P_R13,11	P_R13,11,37	P_R13,11,37,Q37	P_R13,11,37,Q37,A70	P_R13,11,37,Q37,A70,P35	P_R13,11,37,Q37,A70,P35,B9		S5 Table. Omnibus residue association tests and conditional analysis. Omnibus association for the discovery phase (P_Discovery), followed by each step of conditional analysis marked by gene (R, Q, P, A, B, for DRB1, DQB1, DPB1, A, and B respectively) and the residues conditioned on. Selected independent residues are highlighted in green.
AA_DRB1_11	7.34178e-40	NA	NA	NA	NA	NA	NA
AA_DRB1_13	4.12235e-42	NA	NA	NA	NA	NA	NA
AA_DRB1_26	1.48626e-09	8.62743e-17	5.31177e-05	0.767974	0.776468	0.725423	0.915761
AA_DRB1_37	7.41779e-08	3.6805e-16	NA	NA	NA	NA	NA
AA_DQB1_37	1.74342e-10	2.42422e-06	1.23895e-09	NA	NA	NA	NA
AA_A_70	4.3833e-08	7.93447e-08	2.17082e-09	3.66125e-09	NA	NA	NA
AA_DPB1_35	4.57422e-11	2.49701e-07	1.69231e-07	5.48864e-08	2.90281e-08	NA	NA
AA_B_9	1.6974e-07	8.35981e-11	9.07797e-10	4.93867e-07	3.28219e-06	4.74699e-06	NA
AA_DRB1_67	8.23071e-22	1.8692e-06	1.91731e-05	2.19299e-09	1.57817e-09	2.79621e-09	2.48747e-09
AA_DQA1_69	4.68373e-07	0.00044564	0.019683	4.2211e-07	3.49068e-07	2.7007e-06	1.64134e-06
AA_B_63	0.000344772	0.00015275	0.000580965	0.00604782	0.0131859	0.00720957	1.78461e-06
AA_DQA1_11	7.59772e-08	0.00112599	0.352622	1.7424e-06	2.69543e-06	1.15031e-05	3.50158e-06
AA_DQA1_18	7.59772e-08	0.00112721	0.352065	1.74967e-06	2.70669e-06	1.15393e-05	3.51621e-06
AA_DQA1_48	7.58988e-08	0.00112721	0.352065	1.74967e-06	2.70105e-06	1.15393e-05	3.51621e-06
AA_DQA1_45	7.58988e-08	0.00112721	0.352065	1.75332e-06	2.70669e-06	1.15514e-05	3.52356e-06
AA_DQA1_55	7.89361e-08	0.00117325	0.344396	1.95985e-06	3.02285e-06	1.28679e-05	3.96023e-06
AA_DQA1_64	7.90176e-08	0.00117325	0.344396	1.96598e-06	3.02916e-06	1.29355e-05	3.97265e-06
AA_DQA1_66	7.90176e-08	0.00117325	0.344396	1.96598e-06	3.02916e-06	1.29355e-05	3.97265e-06
AA_DQA1_61	7.90176e-08	0.00117579	0.343857	1.97419e-06	3.04181e-06	1.29899e-05	3.98926e-06
AA_DQA1_80	7.94267e-08	0.00117962	0.343319	1.98863e-06	3.06729e-06	1.30856e-05	4.0227e-06
AA_DQA1_175	6.46634e-07	0.000431983	0.0143462	1.40297e-06	1.22029e-06	7.49392e-06	5.00088e-06
AA_DQB1_57	4.41104e-09	0.0692681	0.0083213	1.39755e-06	3.82294e-06	2.31527e-05	7.84155e-06
AA_DQB1_-4	1.76477e-12	2.71695e-06	9.17682e-08	1.0752e-06	2.87632e-06	1.86065e-05	9.78167e-06
AA_DQB1_-21	1.8497e-12	2.88208e-06	9.92127e-08	1.19305e-06	3.1693e-06	2.04608e-05	1.07888e-05
AA_DQA1_50	9.08551e-08	0.00307024	0.500574	1.03038e-05	1.59668e-05	6.23966e-05	1.96782e-05
AA_DQA1_53	9.55133e-08	0.00322765	0.497579	1.15595e-05	1.78948e-05	7.00711e-05	2.22983e-05
AA_DQA1_56	2.93199e-08	0.00321798	0.495098	1.16874e-05	1.80385e-05	7.07046e-05	2.25675e-05
AA_DQA1_76	2.95554e-08	0.0032212	0.495098	1.18049e-05	1.82198e-05	7.14152e-05	2.27943e-05
AA_DQA1_52	3.5779e-15	0.00500159	0.609571	1.22253e-05	1.85693e-05	7.38112e-05	2.36062e-05
AA_B_67	0.00090662	3.54391e-05	0.00114936	0.00859703	0.00581789	0.00250662	2.85445e-05
AA_DQB1_-5	5.96467e-18	4.05508e-06	3.59429e-07	5.09841e-06	1.29829e-05	6.49816e-05	3.54058e-05
AA_DQA1_218	4.03133e-07	0.00377257	0.583331	1.88311e-05	2.78132e-05	0.000106326	3.6144e-05
AA_DQB1_-6	5.6126e-13	1.38653e-07	3.6862e-07	3.91265e-06	1.02922e-05	7.7062e-05	4.13241e-05
AA_DQA1_47	2.2317e-14	0.00880499	0.690604	4.1008e-05	6.23583e-05	0.000226401	7.43081e-05
AA_DQB1_203	3.19343e-07	8.74013e-05	0.00692928	5.34908e-05	6.28349e-05	0.00021735	0.000108366
AA_DQB1_53	4.60635e-07	0.00385263	0.189179	0.000113604	0.000104922	0.00030556	0.000125913
AA_DQB1_84	5.00472e-07	0.00410675	0.179712	0.000128613	0.000118024	0.000337479	0.000139417
AA_DQB1_85	4.99954e-07	0.00410675	0.179712	0.000128886	0.000118149	0.00033784	0.000139566
AA_DQB1_90	5.1096e-07	0.00415226	0.178268	0.000131233	0.000120171	0.000343301	0.000141957
AA_DQB1_89	5.13616e-07	0.00418442	0.177313	0.00013348	0.000122228	0.000348477	0.000144236
AA_DQB1_182	1.03367e-19	2.71086e-09	0.00508226	7.53776e-05	9.11504e-05	0.000280202	0.000147748
AA_DQB1_220	1.67883e-07	0.00150946	0.068838	8.70524e-05	0.00010761	0.00031751	0.000157671
AA_DQB1_86	9.14797e-18	1.98362e-05	0.000336134	4.70916e-06	3.27699e-05	0.000310912	0.00017974
AA_DRB1_-1	5.77355e-21	5.12395e-05	0.00013091	0.000372229	0.000360146	0.000273831	0.000233343
AA_DQB1_87	3.85693e-22	0.000583772	0.275271	0.000142667	0.000188201	0.000477474	0.000245307
AA_DQB1_221	1.69471e-06	0.0160187	0.389458	0.00023616	0.000272193	0.00069264	0.000293392
AA_DQB1_70	3.56893e-09	1.46707e-09	1.23823e-08	2.16953e-06	2.33246e-05	0.000427738	0.000334792
AA_DRB1_57	0.000375666	2.10037e-15	0.0287638	1.96411e-05	5.60105e-05	0.000670864	0.000348151
AA_DPB1_5	0.501387	0.00262121	0.00424483	0.000884961	2.47976e-05	0.000498839	0.000458329
AA_DQB1_140	2.30795e-16	3.48574e-08	0.0623495	0.000441205	0.000435072	0.00128371	0.000563693
AA_DRB1_4	4.22852e-10	0.000343955	0.000527691	0.000423906	0.000469426	0.000651652	0.000639387
AA_DPB1_4	0.662917	0.00454033	0.00754673	0.0015054	4.93218e-05	0.000827729	0.000775071
AA_DPB1_-29	0.667958	0.00468808	0.00774288	0.00154681	5.05332e-05	0.000842131	0.000794516
AA_DPB1_-19	0.667958	0.00467257	0.00776885	0.00155186	5.08005e-05	0.000844859	0.000797089
AA_DPB1_-18	0.66966	0.00469845	0.00780361	0.00155862	5.11231e-05	0.000849426	0.000800532
AA_DPB1_-2	0.667958	0.00469845	0.00780361	0.00155862	5.11231e-05	0.000849426	0.000800532
AA_DPB1_-3	0.667958	0.00469845	0.00780361	0.00155862	5.11231e-05	0.000849426	0.000800532
AA_DPB1_3	0.667958	0.00469326	0.0077949	0.00155862	5.10692e-05	0.000849426	0.000800532
AA_DPB1_-4	0.667958	0.00469845	0.00780361	0.00155862	5.11231e-05	0.000849426	0.000800532
AA_DPB1_-5	0.667958	0.00469845	0.00780361	0.00155862	5.11231e-05	0.000849426	0.000800532
AA_DPB1_-6	0.667958	0.00469845	0.00780361	0.00155862	5.11231e-05	0.000849426	0.000800532
AA_DPB1_-7	0.667958	0.00469845	0.00780361	0.00155862	5.11231e-05	0.000849426	0.000800532
AA_DPB1_-10	0.66966	0.00469845	0.00780361	0.00155862	5.11231e-05	0.000849426	0.000801395
AA_DPB1_-11	0.66966	0.00469845	0.00780361	0.00155862	5.11231e-05	0.000849426	0.000801395
AA_DPB1_-12	0.66966	0.00469845	0.00780361	0.00155862	5.11231e-05	0.000849426	0.000801395
AA_DPB1_-13	0.66966	0.00469845	0.00780361	0.00155862	5.11231e-05	0.000849426	0.000801395
AA_DPB1_-14	0.66966	0.00469845	0.00780361	0.00155862	5.11231e-05	0.000849426	0.000801395
AA_DPB1_-15	0.66966	0.00469845	0.00780361	0.00155862	5.11231e-05	0.000849426	0.000801395
AA_DPB1_-16	0.66966	0.00469845	0.00780361	0.00155862	5.11231e-05	0.000849426	0.000801395
AA_DPB1_-17	0.66966	0.00469845	0.00780361	0.00155862	5.11231e-05	0.000849426	0.000801395
AA_DPB1_-8	0.66966	0.00469845	0.00780361	0.00155862	5.11231e-05	0.000849426	0.000801395
AA_DPB1_-9	0.66966	0.00469845	0.00780361	0.00155862	5.11231e-05	0.000849426	0.000801395
AA_DPB1_-1	0.66966	0.00470364	0.00781232	0.00156201	5.12311e-05	0.00085126	0.000802259
AA_DPB1_1	0.66966	0.00470364	0.00781232	0.00156201	5.12311e-05	0.00085126	0.000802259
AA_DPB1_2	0.66966	0.00470364	0.00780361	0.00156031	5.11771e-05	0.000850342	0.000802259
AA_DPB1_-20	0.66966	0.00470364	0.00781232	0.00156031	5.12311e-05	0.00085126	0.000802259
AA_DPB1_-21	0.66966	0.00470364	0.00781232	0.00156201	5.12311e-05	0.00085126	0.000802259
AA_DPB1_-22	0.66966	0.00470364	0.00781232	0.00156201	5.12311e-05	0.00085126	0.000802259
AA_DPB1_-23	0.66966	0.00470364	0.00781232	0.00156201	5.12311e-05	0.00085126	0.000802259
AA_DPB1_-24	0.66966	0.00470364	0.00781232	0.00156201	5.12311e-05	0.00085126	0.000802259
AA_DPB1_-25	0.66966	0.00470364	0.00781232	0.00156201	5.12311e-05	0.00085126	0.000802259
AA_DPB1_-26	0.66966	0.00470364	0.00781232	0.00156201	5.12311e-05	0.00085126	0.000802259
AA_DPB1_-27	0.66966	0.00470364	0.00781232	0.00156201	5.12311e-05	0.00085126	0.000803124
AA_DPB1_-28	0.66966	0.00471926	0.00782978	0.0015637	5.12852e-05	0.00085126	0.000803124
AA_DRB1_-16	7.16122e-08	0.000985856	0.00127987	0.000789587	0.00079912	0.00104056	0.00108628
AA_B_147	0.106729	0.0523672	0.0829568	0.0695334	0.0718606	0.0530609	0.00115436
AA_B_143	0.107676	0.052934	0.0839874	0.0705576	0.0728326	0.0537644	0.00117707
AA_DPB1_187	0.702388	0.0063085	0.0110082	0.00244942	9.30862e-05	0.00151523	0.00131596
AA_DRB1_71	7.75821e-21	1.647e-07	5.16785e-07	0.00662309	0.00531752	0.000680466	0.0013592
AA_DRB1_-17	6.04579e-16	0.00163192	0.00146485	0.00113514	0.00107439	0.00134818	0.00137404
AA_B_194	0.589194	0.250074	0.365313	0.514274	0.263421	0.0875102	0.00144016
AA_DQA1_40	4.95827e-05	0.0116196	0.242156	0.000919019	0.000972082	0.00251452	0.00150213
AA_DQA1_51	5.03204e-05	0.0117249	0.241812	0.000921999	0.000974184	0.00251727	0.00150703
AA_DPB1_229	0.742433	0.00735565	0.0129495	0.00284235	0.000105592	0.00175463	0.00155693
AA_DRB1_-25	1.11415e-07	0.0015415	0.00189412	0.00117557	0.00121623	0.00161084	0.0016173
AA_DPB1_188	0.766735	0.00786482	0.0137809	0.00304885	0.000117524	0.00187098	0.00164205
AA_DPB1_189	0.766735	0.00793538	0.0138906	0.00307572	0.000118777	0.00188734	0.00165458
AA_DPB1_190	0.766735	0.00793538	0.0138906	0.00307572	0.000118777	0.00188734	0.00165458
AA_DPB1_191	0.766735	0.00793538	0.0138906	0.00307572	0.000118777	0.00188734	0.00165458
AA_DPB1_192	0.766735	0.00793538	0.0138906	0.00307572	0.000118777	0.00188734	0.00165458
AA_DPB1_193	0.766735	0.00793538	0.0138906	0.00307572	0.000118777	0.00188734	0.00165458
AA_DPB1_202	0.769325	0.00796201	0.0139378	0.00308924	0.000119282	0.00189146	0.00166179
AA_DPB1_195	0.769325	0.00799765	0.0139853	0.00310282	0.000120044	0.00190178	0.00166903
AA_DPB1_203	0.769325	0.00800659	0.014017	0.00310622	0.000120299	0.00190178	0.00166903
AA_DPB1_196	0.769325	0.00799765	0.0140011	0.00310282	0.000120171	0.00190385	0.00167085
AA_DPB1_197	0.769325	0.00799765	0.0140011	0.00310282	0.000120171	0.00190385	0.00167085
AA_DPB1_198	0.769325	0.00799765	0.0140011	0.00310622	0.000120171	0.00190385	0.00167085
AA_DPB1_199	0.769325	0.00799765	0.0140011	0.00310622	0.000120171	0.00190385	0.00167085
AA_DPB1_200	0.769325	0.00799765	0.0140011	0.00310282	0.000120171	0.00190385	0.00167085
AA_DPB1_201	0.769325	0.00799765	0.0140011	0.00310282	0.000120171	0.00190385	0.00167085
AA_DPB1_208	0.771948	0.00808748	0.0141607	0.00314738	0.000122228	0.001931	0.00169463
AA_DPB1_204	0.771948	0.00808748	0.0141607	0.00314738	0.000122228	0.00193521	0.00169647
AA_DPB1_206	0.771948	0.00809652	0.0141607	0.00315084	0.000122228	0.00193521	0.00169647
AA_DPB1_207	0.771948	0.00809652	0.0141607	0.00315084	0.000122228	0.00193521	0.00169647
AA_DPB1_209	0.771948	0.00809652	0.0141607	0.00315084	0.000122228	0.00193521	0.00169647
AA_DQA1_215	0.0125881	0.0140659	0.00192083	0.00506703	0.00696401	0.00421545	0.00169682
AA_DPB1_210	0.771948	0.00809652	0.0141607	0.00315084	0.000122358	0.00193521	0.00169832
AA_DPB1_211	0.771948	0.00809652	0.0141767	0.00315429	0.000122487	0.00193732	0.00169832
AA_DPB1_212	0.771948	0.00809652	0.0141767	0.00315429	0.000122487	0.00193732	0.00169832
AA_DPB1_213	0.771948	0.00810557	0.0141767	0.00315429	0.000122487	0.00193732	0.00169832
AA_DPB1_214	0.771948	0.00809652	0.0141607	0.00315084	0.000122228	0.00193521	0.00169832
AA_DPB1_216	0.774605	0.00813278	0.014225	0.00316469	0.000123008	0.00194577	0.00170757
AA_DPB1_217	0.774605	0.00813278	0.014225	0.00316469	0.000123008	0.00194577	0.00170757
AA_DPB1_218	0.774605	0.00813278	0.014225	0.00316469	0.000123008	0.00194577	0.00170757
AA_DPB1_219	0.774605	0.00813278	0.014225	0.00316469	0.000123008	0.00194577	0.00170757
AA_DPB1_220	0.774605	0.00813278	0.014225	0.00316469	0.000123008	0.00194577	0.00170757
AA_DPB1_221	0.774605	0.00813278	0.014225	0.00316469	0.000123008	0.00194577	0.00170757
AA_DPB1_222	0.774605	0.00813278	0.014225	0.00316469	0.000123008	0.00194577	0.00170757
AA_DPB1_223	0.774605	0.00813278	0.014225	0.00316469	0.000123008	0.00194577	0.00170757
AA_DPB1_225	0.774605	0.00814187	0.0142412	0.00317513	0.0001234	0.00195002	0.00170943
AA_DPB1_226	0.774605	0.00814187	0.0142412	0.00317164	0.000123269	0.00195002	0.00170943
AA_DPB1_227	0.774605	0.00814187	0.0142412	0.00317164	0.000123269	0.00195002	0.00170943
AA_DPB1_224	0.774605	0.00815097	0.0142573	0.00317513	0.000123531	0.00195214	0.00171129
AA_DPB1_228	0.777297	0.00823335	0.0143872	0.00320664	0.000125114	0.00197352	0.00173
AA_DRB1_-24	3.55207e-18	0.00246146	0.00213348	0.00169005	0.00169005	0.00214203	0.00203349
AA_B_45	0.0109578	0.000339416	0.0125425	0.0164809	0.000985144	0.000585975	0.00205599
AA_DQB1_125	1.06655e-08	0.0408226	0.114966	0.00229785	0.00220898	0.00463661	0.00214557
AA_B_178	0.0860904	0.0908075	0.0979873	0.0446979	0.0276461	0.0352712	0.00511026
AA_DQB1_55	1.71491e-16	3.82425e-16	9.19901e-07	0.00318915	0.00278641	0.0101732	0.00515391
AA_B_177	0.420829	0.585139	0.580145	0.233733	0.136233	0.171934	0.00516712
AA_B_180	0.421546	0.585139	0.580145	0.234394	0.136587	0.172394	0.0051843
AA_B_46	0.00129194	6.53071e-06	0.000887829	0.00187505	0.000164196	0.000170964	0.00555276
AA_DQB1_116	1.14789e-05	0.000414267	0.00173804	0.00284839	0.00375	0.0063076	0.00604212
AA_DPB1_194	0.839457	0.0286672	0.0476916	0.0121673	0.000576809	0.0073504	0.00642216
AA_DPB1_215	0.845354	0.0299867	0.0490949	0.012804	0.000613703	0.00763509	0.00684662
AA_DRB1_28	0.000493001	2.68749e-13	0.00413197	0.017668	0.0173355	0.00495677	0.00686033
AA_DPB1_65	0.118008	0.0371051	0.0723674	0.136832	0.152133	0.00128757	0.00689472
AA_B_163	0.0240168	0.0181334	0.109044	0.418952	0.749762	0.935195	0.00697795
AA_DPB1_205	0.00199124	8.74525e-06	3.58411e-06	7.33822e-07	4.16902e-08	0.00817234	0.00736512
AA_DQB1_185	2.35395e-07	0.0391248	0.0789453	0.00561115	0.010163	0.0144653	0.00744658
AA_B_24	0.00454376	0.0375531	0.0577287	0.201091	0.42021	0.514788	0.00767337
AA_B_-8	0.0126639	0.02689	0.0202622	0.0100619	0.00639653	0.00257218	0.00784405
AA_DRB1_189	1.75919e-10	3.32213e-13	0.0202419	0.00546167	0.00465413	0.00601199	0.00849736
AA_B_325	0.561019	0.942707	0.849591	0.907556	0.950279	0.957911	0.0113334
AA_DQA1_129	0.00329615	0.0690448	0.172389	0.0365527	0.0149357	0.0229142	0.0121795
AA_B_41	0.0276141	0.347654	0.363432	0.319742	0.487518	0.604677	0.0128039
AA_DRB1_149	0.000117039	0.0209839	0.0176151	0.0138704	0.0127274	0.0146546	0.0149806
AA_C_253	1.136e-06	0.000202859	0.000562567	0.00416516	0.00247875	0.00654535	0.0167225
AA_B_116	0.00265845	0.0983989	0.0643272	0.10158	0.0271547	0.0275245	0.0223228
AA_DRB1_38	2.20894e-06	1.79503e-12	0.16696	0.00778155	0.00967703	0.021623	0.0248475
AA_DRB1_74	4.44732e-14	9.50582e-14	7.60834e-07	0.00714968	0.00963599	0.0222848	0.0271317
AA_C_-15	1.75683e-06	0.000438566	0.00228818	0.0209629	0.0168906	0.0262261	0.0291879
AA_C_-17	6.71612e-06	0.00482956	0.00939103	0.0348745	0.0148167	0.0341839	0.0320326
AA_B_-11	0.157237	0.0557432	0.0942316	0.0616058	0.0488012	0.0362615	0.0385037
AA_DPA1_96	0.330229	0.458318	0.355987	0.339055	0.273722	0.0671234	0.0394822
AA_B_145	0.467449	0.0585496	0.31347	0.15918	0.0033469	0.0133057	0.0449637
AA_B_30	0.0544777	0.0557336	0.0411458	0.0297791	0.0284597	0.0224573	0.0498648
AA_C_6	0.0392503	0.336427	0.00689546	0.0237062	0.0500435	0.0118712	0.0499243
AA_DPB1_69	0.168976	1.84398e-05	3.59637e-05	0.000292513	0.000210505	0.0517671	0.0512008
AA_B_-16	0.288517	0.105505	0.125934	0.121359	0.138069	0.159614	0.0522351
AA_DQA1_41	0.000840317	0.201427	0.00346282	0.00330672	0.0243715	0.0410973	0.0524298
AA_B_245	0.0151009	0.00433948	0.0221925	0.0114817	0.020942	0.0203841	0.0527601
AA_DQA1_207	3.20435e-06	0.147342	0.398519	0.165299	0.092089	0.0745713	0.0527601
AA_B_65	0.371692	0.180926	0.463263	0.92873	0.507122	0.329719	0.0538288
AA_DQB1_-18	1.33388e-07	0.000362676	2.96514e-05	0.010082	0.0186483	0.0386581	0.0544213
AA_A_102	0.964329	1	0.482148	0.16988	0.0136721	0.0267326	0.0555333
AA_B_62	0.357686	0.190209	0.484821	0.905813	0.529162	0.346564	0.0583385
AA_DRB1_104	0.0349443	0.184889	0.0747206	0.0861212	0.0537184	0.0468408	0.0587185
AA_DRB1_58	1.15786e-06	0.0429848	0.0993467	0.038974	0.0336972	0.0552674	0.0594021
AA_C_326	1.51514e-06	0.00189602	0.00470091	0.0183156	0.0118196	0.0352955	0.0643126
AA_C_156	0.000340968	0.00636306	0.00321004	0.178512	0.0252694	0.0478512	0.0646429
AA_DRB1_98	0.145003	0.203315	0.0875977	0.0962314	0.0620385	0.057671	0.064894
AA_DRB1_40	0.146722	0.0340538	0.0777175	0.0458254	0.049746	0.0556	0.0669605
AA_B_158	1.21727e-05	0.0129495	0.0345354	0.0568834	0.08836	0.183878	0.0682755
AA_DPB1_170	1.63343e-08	5.3683e-06	5.78062e-06	2.88376e-07	6.38327e-08	0.0381206	0.0736081
AA_C_305	2.35964e-06	0.00260324	0.00574744	0.0222369	0.0145961	0.042341	0.0746459
AA_DPA1_11	6.16466e-09	2.46899e-07	3.58825e-07	1.85558e-07	1.57095e-07	0.0655134	0.0773368
AA_DPB1_96	1.75889e-08	5.72883e-06	6.05274e-06	3.02859e-07	6.76445e-08	0.040397	0.0780036
AA_C_307	2.7663e-06	0.00248123	0.0064932	0.0294224	0.0171973	0.0482191	0.078238
AA_B_305	0.0101326	0.201493	0.218057	0.340616	0.559339	0.657704	0.0783163
AA_DRB1_12	1.14311e-05	0.0427313	0.0863038	0.0640997	0.074636	0.0720363	0.0798477
AA_DQB1_9	2.69826e-13	2.32956e-08	2.47917e-05	0.118363	0.0699482	0.0840789	0.0802186
AA_B_80	0.0453657	0.00861716	0.00274768	0.0101936	0.0186297	0.0245265	0.0808629
AA_C_147	2.41362e-06	0.00189764	0.00421684	0.0231129	0.013171	0.0412431	0.081738
AA_DQB1_-17	1.61812e-09	0.00359576	2.1939e-08	0.0177566	0.0404779	0.0703692	0.084163
AA_C_306	2.72784e-06	0.00300944	0.00674469	0.027106	0.0172146	0.0504385	0.0868129
AA_C_339	5.48771e-06	0.0033193	0.00808294	0.0398752	0.0212372	0.0585426	0.0894568
AA_DQB1_130	5.9053e-10	0.0028799	2.51664e-05	0.0208167	0.0508437	0.0806207	0.0904462
AA_C_267	9.42637e-06	0.0027892	0.00764273	0.0436741	0.0227999	0.0602652	0.0911727
AA_B_94	0.153815	0.574021	0.797252	0.867109	0.64365	0.720515	0.0941468
AA_DPB1_178	0.0724398	0.265272	0.418533	0.387903	0.292293	0.14428	0.0947039
AA_DQB1_167	0.000157042	5.81541e-06	6.82727e-05	0.0502372	0.0535039	0.076459	0.0980772
AA_A_298	0.0553544	0.156923	0.0741252	0.0270518	0.10981	0.105399	0.098865
AA_B_-10	0.0404779	0.0752454	0.0804596	0.136286	0.152285	0.169993	0.101876
AA_DQB1_197	3.07001e-08	0.018279	8.49528e-06	0.0689758	0.0900851	0.0890106	0.102489
AA_B_32	0.0604134	0.0206274	0.0674505	0.0322718	0.0113992	0.0416345	0.10342
AA_DRB1_78	1.98416e-08	0.300494	0.121958	0.136941	0.103942	0.0977424	0.104335
AA_DQB1_-9	8.53931e-08	0.00341356	3.44156e-05	0.0109546	0.0329422	0.0869867	0.105399
AA_DQB1_-27	9.14933e-08	0.003486	3.54637e-05	0.011109	0.0332733	0.0877731	0.10614
AA_C_261	4.05727e-06	0.0029205	0.00612731	0.0257325	0.0179889	0.0509454	0.107528
AA_B_66	0.657704	0.370093	0.0709344	0.287366	0.425283	0.205358	0.108501
AA_C_9	1.56274e-07	0.00681027	0.00282196	0.0218877	0.0861799	0.0399851	0.109298
AA_DPA1_111	1.09424e-13	7.14507e-06	1.48867e-05	4.88171e-07	3.68241e-07	0.110294	0.109876
AA_B_131	0.0173166	0.0096089	0.0139378	0.0784849	0.105924	0.0914877	0.111276
AA_C_194	7.91303e-06	0.00423658	0.00792288	0.034493	0.0219278	0.0641199	0.113836
AA_DQB1_-10	8.44527e-13	1.40649e-07	2.3282e-07	0.022983	0.0523397	0.0927359	0.115556
AA_DQA1_130	0.00178203	0.0589539	0.0215366	0.0149208	0.0744223	0.118956	0.115787
AA_DRB1_9	1.00581e-27	0.0868998	0.131336	0.103003	0.124183	0.110361	0.119075
AA_DQB1_30	6.86668e-08	9.52667e-07	4.45715e-06	0.101672	0.117655	0.117302	0.119672
AA_B_103	0.718432	0.260518	0.38208	0.876885	0.749443	0.964329	0.120871
AA_DQA1_25	0.000613026	0.0571575	0.000116285	0.355987	0.100348	0.0916016	0.124163
AA_C_116	0.0504214	0.297428	0.092059	0.135796	0.329424	0.200137	0.124535
AA_B_282	0.0170262	0.317271	0.278873	0.338578	0.514274	0.654424	0.125934
AA_DPA1_1	8.16253e-09	6.55403e-07	8.69225e-07	4.45605e-07	3.78296e-07	0.130378	0.129041
AA_DPA1_2	8.37514e-09	6.68453e-07	8.87467e-07	4.55412e-07	3.86218e-07	0.13156	0.13021
AA_A_276	1.64134e-06	1.03408e-06	7.5933e-09	3.26829e-09	0.0582507	0.0753207	0.131598
AA_DPA1_9	0.49856	0.355987	0.350402	0.359397	0.305507	0.119795	0.137653
AA_C_99	8.66064e-06	0.0132914	0.00434342	0.0247553	0.0798127	0.0402744	0.137923
AA_DPA1_28	0.499499	0.357686	0.352065	0.360543	0.306893	0.120408	0.138369
AA_C_248	0.109372	0.607137	0.0247235	0.0747953	0.141423	0.0404374	0.1389
AA_C_295	6.35671e-06	0.0045211	0.00955205	0.0461896	0.0272419	0.0784731	0.140436
AA_DPA1_8	0.506159	0.362851	0.357119	0.366352	0.3111	0.122427	0.140543
AA_B_95	0.180685	0.939883	0.863294	0.996008	0.718924	0.826133	0.145003
AA_DRB1_180	2.7482e-17	0.240508	0.1736	0.171701	0.130029	0.130289	0.147637
AA_DRB1_30	8.20399e-11	3.02242e-11	0.151989	0.13056	0.125306	0.096461	0.14816
AA_B_114	0.00545621	0.299692	0.452033	0.52782	0.796921	0.933327	0.149868
AA_B_83	0.0202061	0.00219126	0.000594219	0.00245746	0.0055282	0.0123773	0.152206
AA_B_82	0.0202293	0.00219366	0.000595497	0.00246015	0.00553433	0.0123913	0.152406
AA_DRB1_10	8.73651e-06	0.0930145	0.141848	0.117185	0.138069	0.144858	0.154741
AA_DPA1_31	2.20621e-13	7.31134e-06	1.70798e-05	5.63282e-07	4.75187e-07	0.144441	0.16066
AA_C_285	7.40763e-06	0.00509753	0.0107269	0.0510474	0.0304704	0.0877731	0.161864
AA_C_273	8.86854e-06	0.00498162	0.0110205	0.0548036	0.0324193	0.0928286	0.164639
AA_A_63	0.351692	0.844509	0.471423	0.185259	0.0516637	0.0949884	0.165464
AA_DRB1_96	8.61561e-29	0.207825	0.159574	0.169901	0.149358	0.143252	0.166945
AA_C_152	4.66231e-06	0.00684662	0.00786762	0.0481228	0.0258098	0.0736081	0.174995
AA_C_90	0.00406175	0.0393429	0.00119375	0.0081237	0.0676146	0.0967691	0.17542
AA_DQA1_163	4.96052e-06	0.0396367	0.00078095	0.340275	0.236691	0.150921	0.176753
AA_B_81	0.0367491	0.000313829	5.87663e-05	0.000301347	0.000870758	0.00334322	0.177075
AA_DRB1_120	8.84216e-18	0.328243	0.216319	0.237165	0.170503	0.152896	0.182684
AA_B_-21	0.0530776	0.0862073	0.0867261	0.151374	0.158659	0.175872	0.183049
AA_DRB1_86	0.174951	0.117077	1.7369e-05	0.0999714	0.170562	0.112839	0.183135
AA_DRB1_181	4.98538e-06	0.463476	0.221352	0.213739	0.175345	0.183232	0.183783
AA_DPA1_228	1.3842e-13	1.25089e-05	2.57541e-05	9.49449e-07	7.24063e-07	0.189951	0.184126
AA_DPA1_127	1.38702e-13	1.25483e-05	2.58355e-05	9.51423e-07	7.24063e-07	0.190209	0.184375
AA_DPA1_160	1.38702e-13	1.25483e-05	2.58355e-05	9.51423e-07	7.24063e-07	0.190209	0.184375
AA_B_11	0.000302961	0.000145004	0.000267395	0.00231669	0.00311988	0.00517284	0.187392
AA_A_246	0.0860351	0.256661	0.159933	0.0818391	0.147342	0.163164	0.189002
AA_B_12	0.000307524	0.000147332	0.000272871	0.00235753	0.00317164	0.005242	0.189179
AA_C_184	1.3606e-05	0.00745403	0.0150858	0.0669372	0.0405995	0.111359	0.189759
AA_A_66	0.00263847	5.91398e-05	3.22904e-05	0.000107968	0.29339	0.300945	0.19255
AA_DPA1_72	0.683691	0.380836	0.382703	0.356552	0.353739	0.177313	0.199504
AA_DPA1_73	0.683691	0.38208	0.383329	0.357686	0.354299	0.17779	0.200051
AA_DPA1_18	0.683691	0.381457	0.383329	0.357686	0.354299	0.178029	0.200325
AA_DRB1_25	6.21766e-06	0.107405	0.167186	0.160236	0.191505	0.224401	0.201151
AA_DPB1_76	5.50648e-05	0.140016	0.209926	0.289095	0.131073	0.0868129	0.205769
AA_B_70	0.779489	0.400654	0.517134	0.628519	0.555969	0.342938	0.208224
AA_DPA1_190	0.702388	0.396801	0.398119	0.3699	0.36812	0.185626	0.209049
AA_C_-9	1.81834e-05	0.00971582	0.0196633	0.0858632	0.0512008	0.133054	0.213099
AA_DQA1_-16	4.65958e-05	0.579842	0.0198609	0.258205	0.266335	0.224473	0.213099
AA_DPA1_3	1.82723e-08	6.26153e-07	9.87676e-07	5.09373e-07	5.1149e-07	0.184874	0.213727
AA_DPA1_5	1.83856e-08	6.30064e-07	9.93852e-07	5.12021e-07	5.14683e-07	0.185375	0.214023
AA_DPA1_4	1.83856e-08	6.30718e-07	9.93852e-07	5.12552e-07	5.15217e-07	0.185375	0.21432
AA_DPA1_7	1.84425e-08	6.32028e-07	9.95919e-07	5.13616e-07	5.16286e-07	0.185626	0.214618
AA_DPA1_6	1.85377e-08	6.35975e-07	1.00215e-06	5.17358e-07	5.19509e-07	0.186128	0.215214
AA_DQA1_156	6.67204e-05	0.0798185	0.0010701	0.400517	0.290835	0.189759	0.216319
AA_C_1	0.0408438	0.561581	0.894939	0.884264	0.803322	0.605319	0.216969
AA_DRB1_32	2.9583e-14	1.82857e-05	0.272126	0.20198	0.215214	0.205055	0.219445
AA_A_62	0.00034378	2.85445e-05	2.73239e-06	2.32224e-06	0.0956155	0.133789	0.221549
AA_A_97	6.97624e-06	1.76387e-06	2.41737e-08	7.9906e-09	0.159135	0.166127	0.224698
AA_DQA1_26	3.8303e-07	0.0904695	0.594091	0.238405	0.271332	0.260142	0.224716
AA_DRB1_14	6.4224e-06	0.180683	0.19255	0.171475	0.18638	0.222216	0.224716
AA_DQB1_28	4.76036e-08	3.98827e-07	1.56697e-06	0.239421	0.220979	0.226295	0.230788
AA_A_184	0.104455	0.0141931	0.017935	0.00627614	0.263421	0.25924	0.233634
AA_DRB1_60	0.0235884	5.81256e-12	0.279431	0.278594	0.224473	0.224698	0.234805
AA_A_321	6.06485e-06	2.0803e-06	1.98512e-08	6.81595e-09	0.130942	0.1585	0.237877
AA_DRB1_140	3.86823e-27	0.168976	0.227865	0.14573	0.192627	0.253599	0.239548
AA_DPB1_36	0.812934	1	0.608749	0.333309	0.600661	0.107134	0.239761
AA_A_-15	0.00447071	2.68322e-05	2.28459e-05	7.29791e-05	0.46493	0.507122	0.250233
AA_DPA1_50	2.75722e-13	1.27739e-05	2.93417e-05	1.08787e-06	9.25112e-07	0.241126	0.258271
AA_DQB1_3	0.000844859	0.671373	2.27023e-05	0.275733	0.282297	0.286075	0.261273
AA_DPA1_83	3.07456e-13	1.29355e-05	3.00604e-05	1.11883e-06	9.64358e-07	0.247741	0.268186
AA_B_113	0.037009	0.32468	0.304588	0.706301	1	0.509059	0.276543
AA_A_127	0.00296643	4.47611e-05	2.76923e-05	0.000116779	0.329719	0.373496	0.276949
AA_DPB1_9	0.000555857	0.00148106	0.00146047	0.023006	0.00811533	0.109044	0.281675
AA_B_-23	0.069183	0.129251	0.132126	0.2334	0.24635	0.26982	0.282239
AA_A_73	0.180683	1	0.400775	0.215813	0.53441	0.61567	0.282297
AA_DRB1_133	6.66501e-22	0.258722	0.201897	0.196518	0.235982	0.285076	0.283371
AA_DPB1_84	1.07109e-08	0.000111331	6.39122e-05	1.02319e-05	8.61505e-06	0.206387	0.289674
AA_A_193	0.00477673	0.0108564	0.00229505	0.000305977	0.195538	0.207215	0.290254
AA_B_171	0.766735	0.159812	0.220979	0.812934	0.920344	0.729034	0.29339
AA_DQB1_224	0.0342524	0.0740511	0.0566989	0.102489	0.167965	0.24635	0.298496
AA_A_109	0.0586908	0.153613	0.127392	0.140178	0.241469	0.264702	0.299145
AA_DPA1_-30	4.95172e-13	1.29491e-05	3.16511e-05	1.11767e-06	1.09014e-06	0.27533	0.299145
AA_A_161	0.00660266	0.00154346	0.00260976	0.000462772	0.0723007	0.100727	0.310629
AA_B_199	0.13055	0.099162	0.0595464	0.29523	0.606531	0.282239	0.31632
AA_C_21	0.0147675	0.368712	0.287349	0.0841952	0.246682	0.472553	0.317795
AA_DQB1_13	0.0110578	2.33802e-05	0.000109815	0.32568	0.2425	0.281466	0.317795
AA_A_116	0.000159256	1.03865e-05	1.08973e-05	5.52855e-05	0.247091	0.400517	0.318861
AA_DRB1_31	0.128349	0.333871	0.33824	0.283371	0.278873	0.237165	0.321101
AA_DPA1_-10	6.06434e-13	1.45472e-05	3.55371e-05	1.27538e-06	1.27009e-06	0.295587	0.32568
AA_DPA1_-22	6.2398e-13	1.50279e-05	3.67939e-05	1.3323e-06	1.32402e-06	0.301851	0.332278
AA_DPA1_-1	6.35526e-13	1.52182e-05	3.72227e-05	1.35184e-06	1.34343e-06	0.303672	0.334344
AA_DPA1_-11	6.35526e-13	1.52182e-05	3.72227e-05	1.35184e-06	1.34343e-06	0.303672	0.334344
AA_DPA1_-12	6.35526e-13	1.52182e-05	3.72227e-05	1.35184e-06	1.34343e-06	0.303672	0.334344
AA_DPA1_-13	6.34879e-13	1.52182e-05	3.72227e-05	1.35044e-06	1.34204e-06	0.303672	0.334344
AA_DPA1_-14	6.35526e-13	1.52182e-05	3.72227e-05	1.35184e-06	1.34343e-06	0.303672	0.334344
AA_DPA1_-15	6.35526e-13	1.52182e-05	3.72227e-05	1.35184e-06	1.34343e-06	0.303672	0.334344
AA_DPA1_-16	6.35526e-13	1.52182e-05	3.72227e-05	1.35184e-06	1.34343e-06	0.303672	0.334344
AA_DPA1_-17	6.35526e-13	1.52182e-05	3.72227e-05	1.35044e-06	1.34343e-06	0.303672	0.334344
AA_DPA1_-18	6.35526e-13	1.52182e-05	3.72227e-05	1.35184e-06	1.34343e-06	0.303672	0.334344
AA_DPA1_-19	6.35526e-13	1.52182e-05	3.72227e-05	1.35184e-06	1.34343e-06	0.303672	0.334344
AA_DPA1_-2	6.35526e-13	1.52182e-05	3.72227e-05	1.35184e-06	1.34343e-06	0.303672	0.334344
AA_DPA1_-20	6.35526e-13	1.52182e-05	3.72227e-05	1.35184e-06	1.34343e-06	0.303672	0.334344
AA_DPA1_-21	6.35526e-13	1.52182e-05	3.72227e-05	1.35184e-06	1.34343e-06	0.303672	0.334344
AA_DPA1_-23	6.35526e-13	1.52182e-05	3.72227e-05	1.35044e-06	1.34204e-06	0.303672	0.334344
AA_DPA1_-24	6.35526e-13	1.52182e-05	3.72227e-05	1.35044e-06	1.34204e-06	0.303672	0.334344
AA_DPA1_-25	6.35526e-13	1.52182e-05	3.72227e-05	1.35044e-06	1.34204e-06	0.303672	0.334344
AA_DPA1_-26	6.35526e-13	1.52182e-05	3.72227e-05	1.35044e-06	1.34204e-06	0.303672	0.334344
AA_DPA1_-28	6.34879e-13	1.52182e-05	3.72227e-05	1.35044e-06	1.34204e-06	0.303672	0.334344
AA_DPA1_-29	6.34233e-13	1.52023e-05	3.71835e-05	1.34903e-06	1.34064e-06	0.303215	0.334344
AA_DPA1_-31	6.34879e-13	1.52182e-05	3.72227e-05	1.35044e-06	1.34343e-06	0.303672	0.334344
AA_DPA1_-4	6.35526e-13	1.52182e-05	3.72227e-05	1.35184e-06	1.34343e-06	0.303672	0.334344
AA_DPA1_-7	6.35526e-13	1.52182e-05	3.72227e-05	1.35184e-06	1.34343e-06	0.303672	0.334344
AA_DPA1_-9	6.34879e-13	1.52182e-05	3.72227e-05	1.35044e-06	1.34204e-06	0.303672	0.334344
AA_DPA1_-27	6.37471e-13	1.52502e-05	3.73012e-05	1.35325e-06	1.34623e-06	0.303672	0.334863
AA_DPA1_-3	6.35526e-13	1.52182e-05	3.72619e-05	1.35184e-06	1.34483e-06	0.303672	0.334863
AA_DPA1_-5	6.36174e-13	1.52342e-05	3.72619e-05	1.35325e-06	1.34483e-06	0.303672	0.334863
AA_DPA1_-6	6.36174e-13	1.52342e-05	3.72619e-05	1.35184e-06	1.34343e-06	0.303672	0.334863
AA_DPA1_-8	6.35526e-13	1.52182e-05	3.72619e-05	1.35184e-06	1.34343e-06	0.303672	0.334863
AA_DRB1_33	5.65443e-18	0.277764	0.340646	0.270936	0.257899	0.283131	0.336427
AA_DQB1_45	2.12453e-09	1.05448e-06	0.455876	0.34875	0.26203	0.303215	0.340646
AA_B_76	0.882087	0.599335	0.0277747	0.11589	0.248805	0.128049	0.343319
AA_DRB1_142	6.88174e-22	0.316637	0.27036	0.26955	0.314428	0.342666	0.348192
AA_A_142	0.0699582	0.00797981	0.0136876	0.00783853	0.441647	0.344396	0.35151
AA_A_145	0.0704717	0.00801554	0.0137497	0.0078912	0.442419	0.344936	0.352065
AA_A_74	0.0528075	0.00604111	0.0114894	0.00607473	0.440876	0.332278	0.355423
AA_B_156	0.00331525	4.9209e-05	0.000253826	0.000880282	0.00513735	0.00607455	0.370245
AA_A_207	0.0124878	0.0173702	0.00437871	0.000446532	0.295821	0.286505	0.37757
AA_A_107	0.0598333	0.00702721	0.0132607	0.00718551	0.476006	0.362273	0.38711
AA_B_77	0.071719	0.000706632	0.000170291	0.000719467	0.00179097	0.00848886	0.396135
AA_DPB1_56	6.26331e-06	3.79045e-06	1.54758e-05	1.55572e-05	6.051e-06	0.197064	0.398781
AA_DRB1_70	0.919431	0.0239689	0.025047	0.41354	0.364948	0.33824	0.429128
AA_C_97	0.255312	0.636009	0.0421294	0.203092	0.155854	0.137653	0.441647
AA_A_163	0.013115	0.00481991	0.000117156	9.08773e-05	0.309747	0.398519	0.443525
AA_C_219	2.28857e-05	0.173948	0.101774	0.0600847	0.242198	0.204743	0.446641
AA_C_95	0.921272	0.764143	0.889585	0.844509	0.81302	0.662987	0.446641
AA_DQA1_187	2.91979e-06	0.272804	0.800915	0.50409	0.476637	0.451581	0.447088
AA_DRB1_85	1.45846e-06	1.35217e-12	0.444749	0.488422	0.476876	0.451853	0.451055
AA_DRB1_16	0.029393	0.32271	0.435178	0.438673	0.469072	0.567225	0.452938
AA_C_16	0.511989	0.849515	0.819619	0.8719	0.667958	0.749443	0.457502
AA_A_194	0.0148167	0.0210259	0.00546167	0.000550326	0.384428	0.363128	0.486266
AA_C_304	0.219588	0.461165	0.618165	0.674354	0.493121	0.642107	0.486752
AA_B_69	0.855559	0.166127	0.0769961	0.289384	0.512221	0.307586	0.487239
AA_A_294	0.0105145	0.0173355	0.00491236	0.0005797	0.436486	0.383276	0.487727
AA_DQB1_75	0.0564747	8.48787e-09	4.4652e-06	0.175186	0.231764	0.546293	0.488422
AA_C_275	0.00143965	0.126385	0.215524	0.24797	0.4235	0.438869	0.499244
AA_DRB1_47	1	5.23863e-06	0.949571	0.887537	0.92873	0.442419	0.503286
AA_B_52	0.327691	1	0.383329	0.429565	0.378982	0.231438	0.522986
AA_A_90	0.00775153	0.00137726	2.9157e-05	2.15631e-05	0.270147	0.398781	0.528124
AA_A_311	0.176224	0.10614	0.054204	0.165299	0.511197	0.532059	0.529406
AA_A_56	0.0106668	0.0901328	0.16988	0.426623	0.8719	0.571608	0.530204
AA_A_95	0.00924197	0.000184106	0.000132358	0.000452827	0.618165	0.589783	0.539021
AA_B_167	0.128221	0.185259	0.0660066	0.291709	0.713909	0.34889	0.542265
AA_DQA1_34	0.000830411	0.560986	0.797252	0.687322	0.75183	0.545193	0.544096
AA_C_11	3.67164e-05	0.0974981	0.0381124	0.143315	0.220364	0.119489	0.547398
AA_A_99	0.218057	0.0926432	0.0108673	0.0552438	0.546074	0.434309	0.549361
AA_A_334	0.233868	0.588605	0.310677	0.181047	0.542265	0.586255	0.555993
AA_B_152	0.00231923	0.00024035	0.00257292	0.0154361	0.0165451	0.0350241	0.557529
AA_DQB1_26	0.00159322	9.09305e-06	0.000317193	0.314743	0.327588	0.548812	0.561581
AA_DPB1_86	3.79139e-09	4.17528e-05	2.29904e-05	2.90243e-06	2.98839e-06	0.322199	0.580145
AA_DPB1_85	3.81483e-09	4.20176e-05	2.31358e-05	2.92369e-06	3.01027e-06	0.323188	0.581386
AA_DPB1_87	3.87806e-09	4.24181e-05	2.33802e-05	2.95432e-06	3.04181e-06	0.32468	0.583882
AA_A_9	0.0402382	0.0252793	0.00112971	0.00178111	0.66895	0.681809	0.58664
AA_C_177	0.474274	0.510033	0.222527	0.267407	0.343319	0.3741	0.594091
AA_DQB1_38	8.61139e-07	0.000733651	0.497624	0.198959	0.307821	0.645204	0.596701
AA_DQB1_14	0.576455	0.295146	0.072389	0.198959	0.307357	0.645204	0.598015
AA_A_297	0.175872	0.364948	0.32368	0.333204	0.514788	0.549361	0.598098
AA_DPB1_57	0.590221	0.180197	0.126902	0.370496	0.216714	0.320232	0.599335
AA_A_17	0.00360258	0.20393	0.227887	0.425892	0.222216	0.49856	0.600661
AA_DPB1_55	1.6371e-05	5.19403e-06	7.58756e-06	2.24232e-06	2.48063e-06	0.367144	0.608353
AA_A_77	0.0551334	0.0758498	0.0407622	0.101266	0.54991	0.590964	0.611402
AA_C_77	0.689157	0.483037	0.0486323	0.0853479	0.893273	0.598015	0.617075
AA_A_114	6.9305e-06	2.52001e-06	1.28271e-07	9.92124e-08	0.407939	0.563735	0.61755
AA_DQB1_77	0.00181482	0.000127933	4.67019e-06	0.211665	0.32468	0.671373	0.622765
AA_C_80	0.681895	0.492069	0.0502829	0.0880319	0.905813	0.608749	0.62711
AA_DQB1_67	2.92979e-06	8.08333e-08	0.53441	0.509059	0.487518	0.66966	0.62711
AA_DQB1_66	2.93284e-06	8.05833e-08	0.53441	0.509059	0.488422	0.66966	0.628574
AA_DQB1_56	0.117077	6.68263e-06	0.118126	0.522986	0.500442	0.6855	0.64365
AA_C_66	0.00460597	0.149045	0.24845	0.720515	0.440108	0.737879	0.645204
AA_DQA1_75	0.000607779	0.76165	0.00167631	0.528124	0.409587	0.455876	0.65634
AA_DRB1_77	0.0285922	1.27273e-06	5.68925e-06	0.41445	0.358825	0.315382	0.662917
AA_C_24	0.00404835	0.0533156	0.729034	0.826581	0.964329	0.600661	0.673098
AA_DQA1_107	0.00143441	0.858988	0.00557201	0.668312	0.571781	0.543894	0.680451
AA_C_113	0.188411	0.12149	0.233403	0.590221	0.876885	0.729034	0.687322
AA_A_299	0.33689	0.736387	0.430417	0.230616	0.715338	0.734915	0.691425
AA_C_35	0.440877	0.598015	0.222216	0.255312	0.357119	0.436298	0.702388
AA_A_253	0.018334	0.0273784	0.00762746	0.000842615	0.653116	0.555437	0.703984
AA_A_105	0.0246829	0.00413856	0.000140011	0.000102396	0.429565	0.582631	0.71432
AA_DRB1_73	2.59209e-07	1.42992e-06	6.69662e-06	0.452653	0.393532	0.34875	0.71432
AA_C_14	0.00020705	0.113558	0.412355	0.440108	0.845443	0.882087	0.716367
AA_C_49	0.000208599	0.113991	0.410968	0.439342	0.841481	0.882087	0.716367
AA_B_99	0.742301	0.536333	0.474734	0.478547	0.351692	0.416862	0.723974
AA_A_152	2.05299e-05	0.000204251	1.43736e-06	8.07465e-07	0.233357	0.508319	0.725811
AA_A_307	0.225598	0.791362	0.370093	0.179964	0.792154	0.795329	0.729059
AA_DQB1_46	4.82463e-08	4.02982e-07	1.58666e-06	0.964329	0.938258	0.841481	0.731214
AA_A_79	0.0589032	0.0409037	0.0192353	0.0818388	0.67834	0.899343	0.749443
AA_A_80	0.0587615	0.0409037	0.0192133	0.081738	0.67834	0.899343	0.749443
AA_A_81	0.0589742	0.040952	0.0192353	0.0819398	0.67834	0.899343	0.749443
AA_A_82	0.0589742	0.040952	0.0192353	0.0819398	0.67834	0.899343	0.749443
AA_A_83	0.0589032	0.0409037	0.0192353	0.0818388	0.67834	0.899343	0.749443
AA_A_-11	0.0939123	0.733414	0.194129	0.0652755	0.777297	0.749443	0.75183
AA_DPB1_11	0.00138025	1	0.788447	0.841481	0.858028	0.442419	0.754243
AA_DQB1_74	2.85507e-07	5.01208e-10	5.45262e-07	0.34889	0.436922	0.77958	0.761093
AA_C_114	0.0727436	0.494833	0.171475	0.210498	0.477748	0.591505	0.764177
AA_C_73	0.065434	0.735635	0.417976	0.147878	0.562147	0.538676	0.771948
AA_DQA1_161	0.000211772	0.617547	0.00446717	0.793739	0.664979	0.615082	0.774142
AA_DQB1_47	4.82463e-08	4.02982e-07	1.58501e-06	1	1	0.887537	0.782793
AA_DQB1_52	4.82463e-08	4.02982e-07	1.58501e-06	1	1	0.887537	0.782793
AA_B_71	0.662917	0.167186	0.628574	0.430305	0.552983	0.390945	0.791337
AA_DRB1_231	0.237165	0.784272	0.767206	0.777245	0.812207	0.818731	0.805735
AA_A_282	0.193592	0.151072	0.0747206	0.247833	0.751263	0.806541	0.821191
AA_B_97	0.57944	0.388693	0.387995	0.921448	0.929065	0.989249	0.837122
AA_DRB1_166	0.328901	0.704688	0.825307	0.670991	0.723974	0.769511	0.847046
AA_DPB1_8	0.00202802	0.949571	0.76165	0.86249	0.905813	0.517937	0.849515
AA_DQB1_71	9.15052e-07	1.48031e-10	2.35044e-06	0.468106	0.587484	0.881637	0.869906
AA_A_151	0.766735	0.858028	0.440876	0.132926	0.400775	0.554113	0.8719
AA_A_158	0.384583	0.729034	0.71432	1	0.566839	0.524007	0.882087
AA_A_76	0.151677	0.114406	0.0573834	0.179604	0.935195	0.995012	0.902127
AA_A_150	0.371692	0.710277	0.692866	1	0.585139	0.543004	0.905813
AA_A_67	0.36518	0.704336	0.689157	1	0.588942	0.545193	0.905813
AA_C_103	0.4795	0.92873	0.887537	0.439342	0.905813	0.8719	0.905813
AA_C_173	0.481263	0.92873	0.887537	0.441647	0.905813	0.8719	0.905813
AA_DRB1_233	1.34844e-17	5.95027e-11	0.929601	0.745276	0.781922	0.878974	0.906649
AA_A_44	0.361118	0.700454	0.6855	1	0.591505	0.548506	0.912771
AA_A_65	0.127884	0.0753708	0.0395753	0.145957	0.858028	0.912771	0.912771
AA_A_144	0.938258	0.809685	0.621332	0.212546	0.667958	0.791337	0.920344
AA_C_303	0.00111489	0.302704	0.685231	0.714623	0.971416	0.983144	0.921272
AA_C_94	0.893273	0.569214	0.513958	0.621332	0.964329	0.744745	0.92873
AA_A_166	0.079946	0.0700435	0.0368788	0.165636	1	0.759152	0.949571
AA_A_167	0.0798477	0.0699582	0.0368355	0.165416	1	0.759152	0.949571
AA_DQB1_23	0.00240171	0.00221289	0.488422	0.486616	0.511989	1	0.949571
AA_B_74	0.0733687	0.00628751	0.377754	0.419399	0.689157	0.92873	0.964329
AA_DQA1_54	6.15945e-06	0.774605	0.766735	1	0.964329	0.964329	0.964329
AA_A_156	0.418911	0.551508	0.253794	0.0804497	0.869434	0.878834	0.98318
AA_C_163	0.770281	0.740078	0.868489	0.625628	0.929601	0.850441	0.993024
AA_C_91	0.794271	0.316345	0.537603	0.344936	0.571608	0.694742	1
