# Supplementary material for: Amino acid signatures of HLA Class-I and II molecules are strongly associated with SLE susceptibility and autoantibody production in Eastern Asians
Source: PLoS Genet. 2019 Apr 25;15(4):e1008092. doi: 10.1371/journal.pgen.1008092 (PMC6504188; doi:10.1371/journal.pgen.1008092)
Supplement: S6 Table — Risk amino-acids contribute to heritability due to HLA. Coding of each amino-acid is based on presence of a particular amino-acid versus presence of any other amino-acid at that residue, and thus only risk amino-acids are used for their contribution to heritability. ROR: risk Odds Ratio; FRQ: frequency; RAF: risk allele frequency; Vg: contribution to genetic liability. Proportion of heritability was estimated as a percentage for the discovery cohorts as a whole (%KHM), and as separate (%KR, HC, MC). (XLSX) [file pgen.1008092.s012.xlsx]

## Sheet: ST6
AA	AA	RA	RORKHM	FRQ_AKHM	FRQ_UKHM	Vg_KHM	RAF_KR	ROR_KR	Vg_KR	RAF_HC	ROR_HC	Vg_HC	RAF_MC	ROR_MC	Vg_MC	vg_TQ	sumKHM	sumKR	sumHC	sumMC	sumTQ	%KHM	%KR	%HC	%MC	%TQ			%KHM	%KR	%HC	%MC	%TQ
AA_A_70_30018720	A_70	Q	1.27262	0.2526	0.1928	0.00197572	0.1691	1.28685	0.00195584	0.3164	1.26504	0.00259232	0.3854	1.20865	0.00183899	2.50145e-05	0.00197572	0.00195584	0.00259232	0.00183899	2.50145e-05	0.00299351	0.00296339	0.00392775	0.00278635	3.79007e-05		ClassI	0.00530633	0.00576477	0.00474794	0.00592206	0.00269702
AA_B_9_31432689_D	B_9_D	D	2.78125	0.0086	0.003	0.000752602	0.002	4.06409	0.000987151	0.0108	1.59026	0.000519696	0.0036	0.53089	0.000292393	8.85812e-05	0.00152646	0.00184891	0.000541324	0.00206957	0.00175502	0.00231282	0.00280137	0.000820188	0.00313571	0.00265912
AA_B_9_31432689_H	B_9_H	H	1.1656	0.2129	0.1859	0.000773857	0.1833	1.17651	0.000861755	0.195	1.02556	2.16282e-05	0.2223	1.24259	0.00177718	0.00166644
AA_DPB1_35_33156517_L	DPB1_35_L	L	1.17175	0.4438	0.3989	0.00130208	0.3961	1.21091	0.00189311	0.3838	1.05778	0.000161303	0.5108	0.967655	5.83379e-05	0.000893608	0.00244735	0.00300916	0.000183128	0.00862522	0.00126172	0.00370811	0.00455933	0.000277466	0.0130685	0.0019117		ClassII-26	0.0317176	0.0318427	0.0513352	0.108377	0.0591547
AA_DPB1_35_33156517_Y	DPB1_35_Y	Y	1.34292	0.0825	0.0636	0.00114527	0.0628	1.34017	0.00111605	0.0597	0.958381	2.18252e-05	0.0939	1.95287	0.00856689	0.000368116												ClassII-37	0.032074	0.0300221	0.0641076	0.143921	0.0761786
AA_DQB1_37_32740726_D	DQB1_37_D	D	1.21773	0.107	0.0904	0.000699488	0.0935	1.21809	0.000723031	0.0754	0.855901	0.000359576	0.064	2.18671	0.00836748	0.000764741	0.00260647	0.00317972	0.00172674	0.0084888	0.00106111	0.0039492	0.00481776	0.00261627	0.0128618	0.00160774
AA_DQB1_37_32740726_I	DQB1_37_I	I	1.38831	0.1157	0.0878	0.00190699	0.0796	1.47465	0.00245669	0.1412	1.2547	0.00136716	0.1219	0.929926	0.000121319	0.000296367												ClassII-26_no11	0.0201513	0.0215384	0.0311468	0.0692479	0.0345201
AA_DRB1_11_32660115_D	DRB1_11_D	D	1.19952	0.1225	0.1022	0.000664597	0.0984	1.28634	0.00123704	0.1227	1.02097	1.00245e-05	0.1328	0.831603	0.000833295	0.00014425	0.00763376	0.00680088	0.0133244	0.0258254	0.0162588	0.0115663	0.0103044	0.0201884	0.0391294	0.0246346		ClassII-37_no11	0.0205077	0.0197177	0.0439192	0.104791	0.051544
AA_DRB1_11_32660115_G	DRB1_11_G	G	1.35228	0.0848	0.0699	0.00130971	0.0659	1.4242	0.0017096	0.1135	1.27278	0.00128516	0.0365	0.585494	0.00206796	5.13197e-06
AA_DRB1_11_32660115_P	DRB1_11_P	P	1.58602	0.2221	0.1399	0.00565945	0.1277	1.48544	0.00385423	0.2208	1.76138	0.0120292	0.1886	2.29057	0.0229241	0.0161095												All_w26	0.0370239	0.0376075	0.0560831	0.114299	0.0618517
AA_DRB1_13_32660109_F	DRB1_13_F	F	1.04222	0.1809	0.1774	5.40218e-05	0.1793	1.06031	0.000109364	0.1709	1.01762	9.34947e-06	0.1536	0.881968	0.000438784	0.000208449	0.00717019	0.00634346	0.0173451	0.0257023	0.0183754	0.0108639	0.0096113	0.0262804	0.0389428	0.0278415		All_w37	0.0373803	0.0357869	0.0688555	0.149843	0.0788756
AA_DRB1_13_32660109_G	DRB1_13_G	G	1.0693	0.2031	0.1889	0.000149112	0.1887	1.15321	0.000677006	0.1747	0.694613	0.0040128	0.2338	0.92106	0.000260335	0.0019741
AA_DRB1_13_32660109_R	DRB1_13_R	R	1.58577	0.2221	0.1399	0.0056555	0.1276	1.48508	0.003847	0.2208	1.76138	0.0120292	0.1886	2.29126	0.0229404	0.0161865												All_w26_no11	0.0254576	0.0273031	0.0358947	0.0751699	0.0372171
AA_DRB1_13_32660109_Y	DRB1_13_Y	Y	1.35256	0.0848	0.0699	0.00131155	0.0659	1.42427	0.00171009	0.1135	1.27379	0.00129376	0.0365	0.585904	0.0020627	6.28439e-06												All_w37_no11	0.025814	0.0254825	0.0486671	0.110713	0.054241
AA_DRB1_26_32660070_F	DRB1_26_F	F	1.05195	0.7093	0.7087	0.000114111	0.7175	1.01547	1.03068e-05	0.6744	1.17574	0.00123343	0.6045	1.2492	0.00253326	0.00206527	0.00107585	0.00168298	0.00130192	0.00288731	0.00208505	0.00163008	0.00254997	0.0019726	0.00437471	0.00315916
AA_DRB1_26_32660070_Y	DRB1_26_Y	Y	1.22006	0.1597	0.1273	0.000961739	0.1181	1.31033	0.00167267	0.1673	1.04879	6.84874e-05	0.2263	0.907511	0.000354049	1.97796e-05
AA_DRB1_37_32660037_F	DRB1_37_F	F	1.08198	0.1385	0.1318	0.000154255	0.1284	1.11698	0.000298081	0.1633	1.16836	0.000721019	0.1175	0.504292	0.00982399	5.60784e-06	0.00131104	0.00048137	0.0097317	0.026346	0.0133209	0.00198642	0.000729349	0.014745	0.0399182	0.0201831
AA_DRB1_37_32660037_S	DRB1_37_S	S	1.18592	0.2827	0.2411	0.00115679	0.2384	1.07064	0.000183289	0.2637	1.58756	0.00901068	0.2361	1.91516	0.016522	0.0133152
AA_B_9_31432689_Y	B_9_Y	Y	0.832527	0.7787	0.8111	0.00112216	0.8147	0.822242	0.00126156	0.7945	0.937349	0.00014812	0.7753	0.813508	0.00161647	0.0015623
AA_DPB1_35_33156517_F	DPB1_35_F	F	0.791971	0.4741	0.538	0.00291028	0.5413	0.769249	0.00367478	0.5604	0.950146	0.000139188	0.3956	0.793263	0.00274346	0.000321223
AA_DQB1_37_32740726_Y	DQB1_37_Y	Y	0.747807	0.7774	0.8218	0.00270864	0.8269	0.730052	0.00310705	0.7836	0.898885	0.000418345	0.8145	0.685847	0.00471257	3.73293e-05
AA_DRB1_11_32660115_L	DRB1_11_L	L	0.841062	0.0431	0.0579	0.000347449	0.0636	0.822029	0.000485348	0.0292	1.20949	0.0002254	0.0091	0.604532	0.000470036	0.00093995
AA_DRB1_11_32660115_S	DRB1_11_S	S	0.854807	0.3919	0.4304	0.00129727	0.4335	0.885963	0.000775217	0.3889	0.716491	0.00560884	0.4802	0.759724	0.00403796	0.00579993
AA_DRB1_11_32660115_V	DRB1_11_V	V	0.653495	0.1363	0.1998	0.00603381	0.211	0.674705	0.00539491	0.1267	0.549965	0.00807534	0.1546	0.54974	0.0095577	0.00478929
AA_DRB1_13_32660109_H	DRB1_13_H	H	0.644952	0.1208	0.1823	0.0059667	0.1935	0.675353	0.00502933	0.1064	0.520482	0.00822397	0.1427	0.458819	0.0148448	0.0043605
AA_DRB1_13_32660109_S	DRB1_13_S	S	0.733418	0.1884	0.241	0.00371433	0.244	0.718191	0.00426219	0.2149	0.801476	0.00175709	0.2466	0.711941	0.00451933	0.0030685
AA_DRB1_26_32660070_L	DRB1_26_L	L	0.75453	0.1311	0.1638	0.00229454	0.1645	0.760994	0.00216681	0.1558	0.703913	0.00340027	0.1699	0.762388	0.00219456	0.00512865
AA_DRB1_37_32660037_L	DRB1_37_L	L	0.725735	0.0731	0.0889	0.0017468	0.0836	0.751819	0.00131249	0.1109	0.631789	0.00430649	0.1495	0.7073	0.00319861	0.00626797
AA_DRB1_37_32660037_N	DRB1_37_N	N	0.984935	0.2313	0.2404	9.07985e-06	0.2416	0.989416	4.47714e-06	0.2252	1.03675	4.91717e-05	0.2578	0.843665	0.0011821	0.00017115
AA_DRB1_37_32660037_Y	DRB1_37_Y	Y	0.924974	0.2752	0.2981	0.000273853	0.3081	0.979679	1.93875e-05	0.2375	0.594223	0.0101436	0.2418	0.925955	0.000233298	0.00569321
S6 Table. Heritability of independent residue amino acids. Risk amino-acids contribute to heritability of HLA, Coding of each amino-acid is based on presence of a particular amino-acid versus presence of any other amino-acid at that residue, and thus only risk amino-acids are used for their contribution to heritability. ROR: risk Odds Ratio; FRQ: frequency; RAF: risk allele frequency; Vg: contrib…
