# Supplementary material for: Amino acid signatures of HLA Class-I and II molecules are strongly associated with SLE susceptibility and autoantibody production in Eastern Asians
Source: PLoS Genet. 2019 Apr 25;15(4):e1008092. doi: 10.1371/journal.pgen.1008092 (PMC6504188; doi:10.1371/journal.pgen.1008092)
Supplement: S7 Table — Analysis of the accumulation of risk residues for both discovery and replication are presented for the model with previously reported DRB1-26, and with our DRB1-37 as replacement. (XLSX) [file pgen.1008092.s013.xlsx]

## Sheet: ST7
	Number Risk Alleles	Discovery			Replication
		Case	Control	OR	Case	Control	OR
With DRB1-26	0	57	428	Base	56	311	Base
	1	133	1010	0.988779	139	687	2.12445
	2	276	1366	1.51715	246	823	3.13852
	3	433	1593	2.04099	417	1106	3.95886
	4	453	1509	2.25412	455	1044	4.57615
	5	460	1042	3.31481	409	704	6.10014
	6	360	628	4.30439	370	513	7.5731
	7	203	318	4.79334	194	212	9.60849
	8+	106	127	6.26716	132	52	26.6538
	Total	2481	8021		2418	5452
	Number Risk Alleles	Case	Control	OR	Case	Control	OR
With DRB1-37	0	37	280	Base	34	199	Base
	1	134	953	1.06407	139	645	2.26279
	2	299	1472	1.53716	302	1017	3.11799
	3	378	1431	1.99898	397	952	4.37868
	4	418	1393	2.27081	400	894	4.69799
	5	427	1132	2.85455	367	786	4.90267
	6	359	708	3.83723	334	524	6.69275
	7	203	357	4.30313	214	225	9.98667
	8+	226	295	5.79753	231	209	11.6053
	Total	2481	8021		2384	5252
S7 Table. Accumulation of risk alleles. Analysis of the accumulation of risk residues for both discovery and replication are presented for the model with previously reported DRB1-26, and with our DRB1-37 as replacement.
