# Supplementary material for: Amino acid signatures of HLA Class-I and II molecules are strongly associated with SLE susceptibility and autoantibody production in Eastern Asians
Source: PLoS Genet. 2019 Apr 25;15(4):e1008092. doi: 10.1371/journal.pgen.1008092 (PMC6504188; doi:10.1371/journal.pgen.1008092)
Supplement: S8 Table — A. HLA-Allele haplotype analysis. Pairs of alleles of DRB1+DQB1 were tested for the effect of inheriting a particular combination. B. Risk residue haplotype analysis. FR: frequency; D'/r2, linkage disequilibrium for each pair of alleles. (XLSX) [file pgen.1008092.s014.xlsx]

## Sheet: ST8
A.	ALL	ALL	ALL	ALL	ALL	ALL	ALL	ALL	ALL	ALL	KR	KR	KR	KR	KR	KR	KR	KR	KR	KR	HC	HC	HC	HC	HC	HC	HC	HC	HC	HC	MC	MC	MC	MC	MC	MC	MC	MC	MC	MC
DRB1-DQB1	Hap.Score	p.val	Hap.Freq	a.SLE.1	a.SLE.2	FR	FQ	D'	r2	OR	Hap.Score	p.val	Hap.Freq	a.SLE.1	a.SLE.2	FR	FQ	D'	r2	OR	Hap.Score	p.val	Hap.Freq	a.SLE.1	a.SLE.2	FR	FQ	D'	r2	OR	Hap.Score	p.val	Hap.Freq	a.SLE.1	a.SLE.2	FR	FQ	D'	r2	OR
1501_602	11.0501	2.18863e-28	0.09859	0.08502	0.14124	0.11367	0.09859	1	0.852825	2.33471	9.38171	6.49096e-21	0.09271	0.08158	0.13675	0.09887	0.09271	1	0.93133	2.11408	5.318	1.04913e-07	0.15306	0.12529	0.20296	0.18499	0.15306	1	0.796203	1.51232	1.88746	0.0591	0.0486	0.03697	0.06052	0.13943	0.0486	1	0.315285	4.84409
406_302	-8.06478	7.33705e-16	0.03953	0.04599	0.01922	0.0398	0.09502	0.992504	0.388875	0.60502	-6.17329	6.68851e-10	0.04488	0.05012	0.02417	0.04521	0.10647	0.991831	0.390916	0.61476	-2.26185	0.02371	0.01436	0.01824	0.0074	0.01436	0.0412	1	0.339052	0.37181	-3.09024	0.002	0.02753	0.04225	0.01254	0.02753	0.06039	1	0.440466	0.72654
1602_502	7.61796	2.57726e-14	0.01889	0.01456	0.03249	0.01916	0.04405	0.985259	0.411516	3.07623	3.40978	0.00065015	0.01209	0.01054	0.01821	0.01242	0.03132	0.972571	0.367917	2.18055	0.24274	0.80821	0.03061	0.03	0.03171	0.03061	0.05782	1	0.514542	0.93503	3.60301	0.00031	0.08171	0.05282	0.11111	0.08171	0.17319	1	0.424794	6.05038
403_302	-5.73091	9.98912e-09	0.03377	0.03804	0.02033	0.03377	0.09502	1	0.33287	0.76246	-4.503	6.70001e-06	0.0354	0.03882	0.02185	0.0354	0.10647	1	0.307991	0.71238	-3.52668	0.00042	0.02494	0.03294	0.01057	0.02494	0.0412	1	0.595245	0.28836	-0.77252	0.4398	0.03286	0.03697	0.02867	0.03286	0.06039	1	0.528641	2.00877
1502_501	5.4621	4.70525e-08	0.00982	0.00759	0.0168	0.03825	0.0311	0.288542	0.0671941	1.826	2.76245	0.00573697	0.00875	0.0077	0.01291	0.0372	0.02819	0.283749	0.0604472	1.59028	2.75546	0.00586	0.0068	0.00353	0.01268	0.0393	0.0412	0.137493	0.0179968	1.16881	2.59463	0.00947	0.03108	0.01761	0.0448	0.04422	0.04618	0.688463	0.452933	4.84846
803_601	5.35777	8.42553e-08	0.07047	0.06476	0.08847	0.07885	0.10003	0.88191	0.598987	1.95613	6.5193	7.06384e-11	0.07567	0.06852	0.10403	0.0857	0.10506	0.869225	0.603271	1.91638	-0.41883	0.67534	0.04346	0.04471	0.04123	0.04346	0.0839	1	0.496098	0.87391	2.66235	0.00776	0.06569	0.04577	0.08594	0.06569	0.06569	1	1	5.22491
405_401	-5.25699	1.46432e-07	0.07954	0.08544	0.06101	0.08227	0.07981	0.996314	0.960385	1	-3.14748	0.00164683	0.09057	0.09429	0.07583	0.09315	0.0909	0.995997	0.965652	1	0.18533	0.85297	0.03401	0.03353	0.03488	0.03401	0.03401	1	1	1	-2.51984	0.01174	0.03996	0.05458	0.02509	0.03996	0.03996	1	1	1
1501_301	4.93256	8.11584e-07	0.00707	0.00534	0.01254	0.11367	0.15337	0.594461	0.00821	1.826	1.02586	0.30496	0.00368	0.00342	0.00468	0.09887	0.14125	0.736491	0.00978891	1.59028	-0.31348	0.75392	0.00813	0.00837	0.0074	0.18499	0.18632	0.764125	0.0303473	1.16881	2.22058	0.02638	0.05003	0.03541	0.06529	0.13943	0.22361	0.17415	0.017061	4.26337
1101_301	-4.27204	1.93694e-05	0.04695	0.05071	0.03507	0.04993	0.15337	0.929505	0.250647	0.98759	-3.54986	0.000385435	0.04428	0.04728	0.03236	0.04789	0.14125	0.91222	0.254469	0.87148	-2.95987	0.00308	0.06047	0.07118	0.04123	0.06047	0.18632	1	0.281076	0.55682	-1.5313	0.12569	0.04973	0.05986	0.03943	0.04973	0.22361	1	0.181702	1.86137
1302_609	-4.17441	2.98754e-05	0.03489	0.03805	0.02498	0.07848	0.03489	1	0.424492	0.92906	-2.52281	0.0116422	0.04014	0.04217	0.03212	0.0907	0.04014	1	0.419246	0.95166	0.07203	0.94258	0.01247	0.01235	0.01268	0.03174	0.01247	1	0.385213	1.01398	-2.69191	0.0071	0.01776	0.02817	0.00717	0.02575	0.01776	1	0.684098	0.48133
301_201	4.02687	5.65248e-05	0.02961	0.02679	0.03846	0.02961	0.03521	1	0.836101	1.96816	1.49904	0.133864	0.02224	0.02134	0.02583	0.02224	0.02565	1	0.864033	1.50214	0.65317	0.51365	0.04611	0.04412	0.04968	0.04611	0.06047	1	0.751048	1.0727	-0.11837	0.90577	0.08881	0.08979	0.08781	0.08881	0.10302	1	0.848622	2.61014
1202_301	-3.30405	0.000952972	0.03588	0.03845	0.02787	0.03713	0.15337	0.960236	0.196276	0.9916	-4.13718	3.51596e-05	0.02802	0.03083	0.01689	0.02841	0.14125	0.984014	0.172135	0.67921	-2.48658	0.0129	0.05919	0.06765	0.04376	0.05919	0.18632	1	0.274752	0.62217	-3.06193	0.0022	0.08655	0.11292	0.06015	0.09478	0.22361	0.888158	0.286769	1.37095
701_202	3.24585	0.001171	0.06375	0.06048	0.07405	0.07693	0.06375	1	0.81701	1.69803	4.32541	1.52246e-05	0.06332	0.05899	0.08046	0.07274	0.06332	1	0.861743	1.71381	0.67644	0.49876	0.08806	0.08529	0.09302	0.12056	0.08806	1	0.704394	0.98699	-1.5903	0.11177	0.01243	0.01761	0.00717	0.02664	0.01243	1	0.459878	1.06264
1405_503	-2.90123	0.00371698	0.02187	0.02363	0.01636	0.02347	0.04188	0.928848	0.474384	0.97606	-1.74259	0.081405	0.02424	0.02535	0.01987	0.02611	0.04302	0.92516	0.510462	0.97321	-0.54062	0.58877	0.01323	0.01411	0.01163	0.01323	0.03665	1	0.352415	0.8318	-1.71978	0.08547	0.01066	0.01585	0.00538	0.01066	0.03553	1	0.292486	0.84016
901_303	2.72187	0.0064914	0.11106	0.10751	0.12222	0.11229	0.13246	0.987374	0.807677	1.57069	3.39336	0.000690404	0.10879	0.10441	0.12615	0.10913	0.13141	0.996413	0.803887	1.51306	-0.54379	0.58659	0.11866	0.12117	0.11411	0.12472	0.1368	0.943711	0.800741	0.83292	-0.8817	0.37794	0.12345	0.13204	0.1147	0.12345	0.12345	1	1	2.05341
701_201	1.96711	0.0491703	0.0056	0.00499	0.00752	0.07693	0.03521	0.0889594	0.00346542	1.826	-0.44193	0.658537	0.00341	0.00351	0.00298	0.07274	0.02565	0.0649262	0.00141462	1.59028	1.17259	0.24096	0.01436	0.01235	0.01797	0.12056	0.06047	0.13294	0.00829748	1.28236	0.03604	0.97125	0.01421	0.01408	0.01434	0.02664	0.10302	0.479819	0.0548627	2.27115
1404_503	-1.89671	0.0578665	0.01616	0.01716	0.01304	0.01648	0.04188	0.979734	0.367962	1.06395	-1.71651	0.0860682	0.0165	0.0174	0.01291	0.0169	0.04302	0.975267	0.363721	0.94586	0.64928	0.51616	0.01285	0.01176	0.0148	0.01285	0.03665	1	0.342161	1.1088	-2.13251	0.03296	0.01954	0.02817	0.01075	0.01954	0.03553	1	0.540989	0.89127
802_402	1.81297	0.0698358	0.01184	0.01104	0.01437	0.02256	0.02377	0.513253	0.249709	1.8082	2.31016	0.0208793	0.01242	0.01138	0.01655	0.02585	0.02596	0.466618	0.216785	1.77576	0.95695	0.33859	0.00831	0.00706	0.01057	0.00831	0.01322	1	0.625481	1.16881	-1.04898	0.29419	0.01243	0.01585	0.00896	0.01243	0.01243	1	1	1.80617
1201_301	-1.74809	0.0804477	0.03791	0.03928	0.03357	0.05346	0.15337	0.656436	0.134347	1.19768	-1.40471	0.160108	0.03796	0.03905	0.03361	0.05654	0.14125	0.617331	0.13885	1.09189	-1.12626	0.26006	0.04115	0.04457	0.03552	0.04115	0.18632	1	0.187419	0.73329	-0.11938	0.90497	0.02931	0.02948	0.02867	0.02931	0.22361	1	0.104839	2.33821
1001_501	-1.2223	0.221596	0.01755	0.01821	0.01547	0.01755	0.0311	1	0.556526	1.16179	-1.54409	0.122566	0.01717	0.01799	0.01391	0.01717	0.02819	1	0.602252	0.9541	-0.76548	0.44398	0.02079	0.02235	0.01797	0.02079	0.0412	1	0.494094	0.68191	1.19806	0.2309	0.0151	0.01056	0.01971	0.0151	0.04618	1	0.316663	4.98858
1401_502	-1.19013	0.233995	0.01935	0.02004	0.01723	0.02182	0.04405	0.881585	0.37623	1.176	-1.64543	0.099882	0.01923	0.02016	0.01555	0.02037	0.03132	0.942226	0.570949	0.96226	0.44412	0.65695	0.0155	0.01471	0.01691	0.02456	0.05782	0.608469	0.151901	0.96277	-0.48568	0.62719	0.02931	0.03169	0.02688	0.03464	0.17319	0.813901	0.113479	1.99831
410_402	-0.88298	0.377245	0.00998	0.01034	0.00884	0.00998	0.02377	1	0.414009	1.826	0.05605	0.955305	0.01182	0.0118	0.01192	0.01182	0.02596	1	0.448801	1.23617	-0.1239	0.90139	0.00227	0.00235	0.00211	0.00227	0.01322	1	0.169825	1.16881	NA	NA	NA	NA	NA	NA	NA	NA	NA	NA
1302_604	-7.70785	1.27959e-14	0.04311	0.04958	0.02277	0.07848	0.04311	1	0.529007	0.67921	-5.82889	5.57962e-09	0.05056	0.05581	0.0298	0.0907	0.05056	1	0.533875	0.68885	-1.52858	0.12637	0.01927	0.02235	0.01374	0.03174	0.01927	1	0.599401	0.63995	NA	NA	NA	NA	NA	NA	NA	NA	NA	NA
B.
Haplotype	Estimate	SE	z	P	OR	LCI	UCI
DRB1-11P-13R-26F	0.443562	0.0458324	9.67792	3.74258e-22	1.55825	1.42437	1.70471
DRB1-11P-13R-37S	0.440031	0.0458656	9.59392	8.47996e-22	1.55276	1.41926	1.69881
DRB1-11P-13R-26F+ HLA-B9H	0.816164	0.105211	7.75744	8.66642e-15	2.26181	1.84034	2.77979
DRB1-11P-13R-37S+ HLA-B9H	0.804635	0.105528	7.62487	2.44283e-14	2.23588	1.81812	2.74964
S8 Table. Haplotype analysis of HLA alleles. A HLA-Allele haplotype analysis. Pairs of alleles of DRB1+DQB1 were tested for the effect of inheriting a particular combination. B Risk residue haplotype analysis. FR: frequency; D'/r2, linkage disequilibrium for each pair of alleles.
