# Supplementary material for: Amino acid signatures of HLA Class-I and II molecules are strongly associated with SLE susceptibility and autoantibody production in Eastern Asians
Source: PLoS Genet. 2019 Apr 25;15(4):e1008092. doi: 10.1371/journal.pgen.1008092 (PMC6504188; doi:10.1371/journal.pgen.1008092)
Supplement: S10 Table — A. As SLE autoantigens are frequently highly positively-charged, Arg was added to and Glu omitted from the list of "over-represented in antigenic peptides list". Similarly, Lys was omitted from the "under-represented in antigenic peptides" list. Preference for antigenic versus non-antigenic side-chains was calculated both by the difference in SUM and the MIN of RIFW versus QMS. The MHC side-chains found to most prefer SLE-immunogenic peptide side-chains include Trp, Ile, Phe, Leu, Glu, Tyr, Pro, Met and Asp. Those found to least prefer SLE antigenic side-chains include Thr, Gly, Ser, Cys, Asn, Lys, Gln, His and Arg. Ala and Val were intermediate. B. The list of immunogenic side-chains was left unchanged from Calis et al. Preference for antigenic versus non-antigenic side-chains was calculated both by the difference in SUM and the MIN of EIFW versus KQMS. The MHC side-chains found to most prefer RA citrullinated immunogenic peptide side-chains include Lys, Arg, Ile, Leu, Phe, Ala, Met, Val and Pro. Those found to least prefer RA citrullinated peptide antigenic side-chains include Asp, Glu, Gly, Gln, Asn, Tyr and Thr. Cys, Ser, His and Trp were intermediate. Amino acid pairwise interaction scores taken from Simons, K.T. et al. Proteins 34, 82–95 (1999). Over- and under-represented side-chains are taken from Calis, J.J. et al. PLoS Comput Biol 9, (2013). Abbreviations: Ala (A), Arg (R), Asn (N), Asp (D), Cys (C), Gln (Q), Glu (E), Gly (G), His (H), Ile (I), Leu (L), Lys (K), Met (M), Phe (F), Pro (P), Ser (S), Thr (T), Trp (W), Tyr (Y), Val (V). (XLSX) [file pgen.1008092.s016.xlsx]

## Sheet: ST10
									Over-represented in immunogenic peptides																										S10a Table. Statistical potential model of MHC side-chains interacting with SLE peptide antigen side-chains. As SLE autoantigens are frequently highly positively charged, Arg was added to and Glu omitted from the list of "over-represented in antigenic peptides list". Similarly, Lys was omitted from the "under-represented in antigenic peptides" list. Preference for antigenic versus non-antigenic s…
a. SLE									Under-represented in immunogenic peptides
											Peptide aa
		A	R	N	D	C	Q	E	G	H	I	L	K	M	F	P	S	T	W	Y	V		sumRIFWK			sumQMS		sumRIFWK - sumQMS		MHC side-chains most preferring antigenic peptides	MHC side-chains least preferring antigenic peptides	%age of human proteome
	A	-0.14	0.37	0.26	0.33	0.23	0.27	0.26	-0.01	0.32	-0.22	-0.15	0.4	0.04	0.08	0.04	0.1	-0.05	0.2	0.13	-0.27		0.83			0.41		0.42				7.4
	R	0.37	0.23	-0.27	-0.78	0.49	-0.25	-0.79	-0.08	-0.11	0.34	0.2	0.55	0.13	0.03	-0.07	-0.03	-0.05	-0.33	-0.14	0.33		0.82			-0.15		0.97			R	4.2
	N	0.26	-0.27	-0.61	-0.42	0.32	-0.26	-0.18	-0.37	0	0.38	0.35	-0.07	0.03	0.27	-0.2	-0.29	-0.29	0.29	0.13	0.47		0.6			-0.52		1.12			N	4.4
	D	0.33	-0.78	-0.42	0.07	0.53	0	0.25	-0.22	-0.47	0.45	0.38	-0.9	0.32	0.54	-0.21	-0.5	-0.37	0.5	0.46	0.45		-0.19			-0.18		-0.01		D		5.9
	C	0.23	0.49	0.32	0.53	-1.79	0.25	0.66	0.2	0.24	0.13	0.11	0.73	0.04	0.1	-0.04	0.11	0.28	0.09	0.16	0.1		1.54			0.41		1.13			C	3.3
	Q	0.27	-0.25	-0.26	0	0.25	-0.24	-0.06	-0.02	-0.03	0.21	0.08	-0.25	-0.04	0.14	-0.17	-0.06	-0.23	-0.05	-0.04	0.09		-0.2			-0.34		0.14				5.8
	E	0.26	-0.79	-0.18	0.25	0.66	-0.06	0.51	0.15	-0.11	0.22	0.2	-0.92	0.15	0.25	-0.14	-0.35	-0.29	0.16	0.19	0.23		-1.08			-0.26		-0.82		E		3.7
	G	-0.01	-0.08	-0.37	-0.22	0.2	-0.02	0.15	-0.48	0.09	0.37	0.31	0.01	0.15	0.21	-0.18	-0.27	-0.25	0.24	0.11	0.23		0.75			-0.14		0.89				7.4
	H	0.32	-0.11	0	-0.47	0.24	-0.03	-0.11	0.09	-0.23	0.11	0.11	0	0.01	0.04	-0.28	-0.11	-0.26	-0.17	0.03	0.16		-0.13			-0.13		0				2.9
	I	-0.22	0.34	0.38	0.45	0.13	0.21	0.22	0.37	0.11	-0.32	-0.13	0.22	-0.09	-0.19	0.56	0.31	0.29	-0.16	-0.17	-0.2		-0.11			0.43		-0.54		I		3.8			S10b Table. The list of immunogenic side-chains was left unchanged from Calis et al. Preference for antigenic versus non-antigenic side-chains was calculated both by the difference in SUM and the MIN of EIFW versus KQMS. The MHC side-chains found to most prefer RA citrullinated immunogenic peptide side-chains include Lys, Arg, Ile, Leu, Phe, Ala, Met, Val and Pro. Those found to least prefer RA c…
MHC aa	L	-0.15	0.2	0.35	0.38	0.11	0.08	0.2	0.31	0.11	-0.13	-0.2	0.21	-0.13	-0.23	0.35	0.27	0.31	-0.17	-0.21	-0.11		-0.12			0.22		-0.34		L		7.6
	K	0.4	0.55	-0.07	-0.9	0.73	-0.25	-0.92	0.01	0	0.22	0.21	0.56	0.15	0.05	0.04	0.03	-0.13	-0.25	-0.17	0.24		1.13			-0.07		1.2			K	7.2
	M	0.04	0.13	0.03	0.32	0.04	-0.04	0.15	0.15	0.01	-0.09	-0.13	0.15	-0.14	-0.23	0.11	0.2	0.3	-0.1	-0.23	0.01		-0.14			0.02		-0.16		M		1.8
	F	0.08	0.03	0.27	0.54	0.1	0.14	0.25	0.21	0.04	-0.19	-0.23	0.05	-0.23	-0.25	-0.1	0.28	0.37	-0.14	-0.02	-0.08		-0.5			0.19		-0.69		F		4
	P	0.04	-0.07	-0.2	-0.21	-0.04	-0.17	-0.14	-0.18	-0.28	0.56	0.35	0.04	0.11	-0.1	-0.04	-0.11	0.03	-0.56	-0.42	0.4		-0.13			-0.16		0.03				5
	S	0.1	-0.03	-0.29	-0.5	0.11	-0.06	-0.35	-0.27	-0.11	0.31	0.27	0.03	0.2	0.28	-0.11	-0.21	-0.32	0.37	0.32	0.15		0.96			-0.07		1.03			S	8.1
	T	-0.05	-0.05	-0.29	-0.37	0.28	-0.23	-0.29	-0.25	-0.26	0.29	0.31	-0.13	0.3	0.37	0.03	-0.32	-0.2	0.34	0.37	0.15		0.82			-0.25		1.07			T	6.2
	W	0.2	-0.33	0.29	0.5	0.09	-0.05	0.16	0.24	-0.17	-0.16	-0.17	-0.25	-0.1	-0.14	-0.56	0.37	0.34	0.05	-0.03	0.12		-0.83			0.22		-1.05		W		1.3
	Y	0.13	-0.14	0.13	0.46	0.16	-0.04	0.19	0.11	0.03	-0.17	-0.21	-0.17	-0.23	-0.02	-0.42	0.32	0.37	-0.03	-0.02	0.02		-0.53			0.05		-0.58		Y		3.3
	V	-0.27	0.33	0.47	0.45	0.1	0.09	0.23	0.23	0.16	-0.2	-0.11	0.24	0.01	-0.08	0.4	0.15	0.15	0.12	0.02	-0.3		0.41			0.25		0.16				6.8
Supplementary Table 10a. Statistical potential model of MHC side-chains interacting with SLE peptide antigen side-chains. As SLE autoantigens are frequently highly positively charged, Arg was added to and Glu omitted from the list of "over-represented in antigenic peptides list". Similarly, Lys was omitted from the "under-represented in antigenic peptides" list.
The MHC side-chains found to most prefer SLE-immunogenic peptide side-chains include Trp, Glu, Phe, Tyr, Ile, Leu, Asp, Leu and Met.
Those found to least prefer SLE antigenic side-chains include Lys, Cys, Asn, Thr, Ser and Arg.
Ala and Val were intermediate.
b. RA
											Peptide aa
		A	R	N	D	C	Q	E	G	H	I	L	K	M	F	P	S	T	W	Y	V		sumEIFW			sumKQMS		sumEIFW - sumKQMS		MHC side-chains most preferring antigenic peptides	MHC side-chains least preferring antigenic peptides	%age of human proteome
	A	-0.14	0.37	0.26	0.33	0.23	0.27	0.26	-0.01	0.32	-0.22	-0.15	0.4	0.04	0.08	0.04	0.1	-0.05	0.2	0.13	-0.27		0.32			0.81		-0.49		A		7.4
	R	0.37	0.23	-0.27	-0.78	0.49	-0.25	-0.79	-0.08	-0.11	0.34	0.2	0.55	0.13	0.03	-0.07	-0.03	-0.05	-0.33	-0.14	0.33		-0.75			0.4		-1.15		R		4.2
	N	0.26	-0.27	-0.61	-0.42	0.32	-0.26	-0.18	-0.37	0	0.38	0.35	-0.07	0.03	0.27	-0.2	-0.29	-0.29	0.29	0.13	0.47		0.76			-0.59		1.35			N	4.4
	D	0.33	-0.78	-0.42	0.07	0.53	0	0.25	-0.22	-0.47	0.45	0.38	-0.9	0.32	0.54	-0.21	-0.5	-0.37	0.5	0.46	0.45		1.74			-1.08		2.82			D	5.9
	C	0.23	0.49	0.32	0.53	-1.79	0.25	0.66	0.2	0.24	0.13	0.11	0.73	0.04	0.1	-0.04	0.11	0.28	0.09	0.16	0.1		0.98			1.13		-0.15				3.3
	Q	0.27	-0.25	-0.26	0	0.25	-0.24	-0.06	-0.02	-0.03	0.21	0.08	-0.25	-0.04	0.14	-0.17	-0.06	-0.23	-0.05	-0.04	0.09		0.24			-0.59		0.83			Q	5.8
	E	0.26	-0.79	-0.18	0.25	0.66	-0.06	0.51	0.15	-0.11	0.22	0.2	-0.92	0.15	0.25	-0.14	-0.35	-0.29	0.16	0.19	0.23		1.14			-1.18		2.32			E	3.7
	G	-0.01	-0.08	-0.37	-0.22	0.2	-0.02	0.15	-0.48	0.09	0.37	0.31	0.01	0.15	0.21	-0.18	-0.27	-0.25	0.24	0.11	0.23		0.97			-0.13		1.1			G	7.4
	H	0.32	-0.11	0	-0.47	0.24	-0.03	-0.11	0.09	-0.23	0.11	0.11	0	0.01	0.04	-0.28	-0.11	-0.26	-0.17	0.03	0.16		-0.13			-0.13		0				2.9
	I	-0.22	0.34	0.38	0.45	0.13	0.21	0.22	0.37	0.11	-0.32	-0.13	0.22	-0.09	-0.19	0.56	0.31	0.29	-0.16	-0.17	-0.2		-0.45			0.65		-1.1		I		3.8
MHC aa	L	-0.15	0.2	0.35	0.38	0.11	0.08	0.2	0.31	0.11	-0.13	-0.2	0.21	-0.13	-0.23	0.35	0.27	0.31	-0.17	-0.21	-0.11		-0.33			0.43		-0.76		L		7.6
	K	0.4	0.55	-0.07	-0.9	0.73	-0.25	-0.92	0.01	0	0.22	0.21	0.56	0.15	0.05	0.04	0.03	-0.13	-0.25	-0.17	0.24		-0.9			0.49		-1.39		K		7.2
	M	0.04	0.13	0.03	0.32	0.04	-0.04	0.15	0.15	0.01	-0.09	-0.13	0.15	-0.14	-0.23	0.11	0.2	0.3	-0.1	-0.23	0.01		-0.27			0.17		-0.44		M		1.8
	F	0.08	0.03	0.27	0.54	0.1	0.14	0.25	0.21	0.04	-0.19	-0.23	0.05	-0.23	-0.25	-0.1	0.28	0.37	-0.14	-0.02	-0.08		-0.33			0.24		-0.57		F		4
	P	0.04	-0.07	-0.2	-0.21	-0.04	-0.17	-0.14	-0.18	-0.28	0.56	0.35	0.04	0.11	-0.1	-0.04	-0.11	0.03	-0.56	-0.42	0.4		-0.24			-0.13		-0.11				5
	S	0.1	-0.03	-0.29	-0.5	0.11	-0.06	-0.35	-0.27	-0.11	0.31	0.27	0.03	0.2	0.28	-0.11	-0.21	-0.32	0.37	0.32	0.15		0.61			-0.04		0.65			S	8.1
	T	-0.05	-0.05	-0.29	-0.37	0.28	-0.23	-0.29	-0.25	-0.26	0.29	0.31	-0.13	0.3	0.37	0.03	-0.32	-0.2	0.34	0.37	0.15		0.71			-0.38		1.09			T	6.2
	W	0.2	-0.33	0.29	0.5	0.09	-0.05	0.16	0.24	-0.17	-0.16	-0.17	-0.25	-0.1	-0.14	-0.56	0.37	0.34	0.05	-0.03	0.12		-0.09			-0.03		-0.06				1.3
	Y	0.13	-0.14	0.13	0.46	0.16	-0.04	0.19	0.11	0.03	-0.17	-0.21	-0.17	-0.23	-0.02	-0.42	0.32	0.37	-0.03	-0.02	0.02		-0.03			-0.12		0.09				3.3
	V	-0.27	0.33	0.47	0.45	0.1	0.09	0.23	0.23	0.16	-0.2	-0.11	0.24	0.01	-0.08	0.4	0.15	0.15	0.12	0.02	-0.3		0.07			0.49		-0.42		V		6.8
Supplementary Table 10b. The list of immunogenic side-chains was left unchanged from Calis et al.
Preference for antigenic versus non-antigenic side-chains was calculated both by the difference in SUM and the MIN of EIFW versus KQMS.
The MHC side-chains found to most prefer RA citrullinated immunogenic peptide side-chains include Lys, Arg, Ile, Leu, Phe, Ala, Met and Val.
Those found to least prefer RA citrullinated peptide antigenic side-chains include Asp, Glu, Asn, Gly, Thr, Gln and Ser.
Cys, Ser, His and Trp were intermediate.
Statistical potential from Simons, K.T. et al. Improved recognition of native-like protein structures using a combination of sequence-dependent and sequence-independent features of proteins. Proteins 34, 82-95 (1999).
Over- and under- represented side-chains are taken from Calis, J.J. et al. Properties of MHC class I presented peptides that enhance immunogenicity. PLoS Comput Biol 9, e1003266 (2013).
Abbreviations: Ala (A), Arg (R), Asn (N), Asp (D), Cys (C), Gln (Q), Glu (E), Gly (G), His (H), Ile (I), Leu (L), Lys (K), Met (M), Phe (F), Pro (P), Ser (S), Thr (T), Trp (W), Tyr (Y), Val (V).
