# Supplementary material for: Amino acid signatures of HLA Class-I and II molecules are strongly associated with SLE susceptibility and autoantibody production in Eastern Asians
Source: PLoS Genet. 2019 Apr 25;15(4):e1008092. doi: 10.1371/journal.pgen.1008092 (PMC6504188; doi:10.1371/journal.pgen.1008092)
Supplement: S11 Table — Counts of nRNP and Ro/La presence and absence in SLE cases for the Korean and Han Chinese discovery cohorts. (XLSX) [file pgen.1008092.s017.xlsx]

## Sheet: ST11
Cohort	nRNP+	nRNP-	Ro/La+	Ro/La-
Korean	564	928	694	814
Han Chinese	119	223	178	187
Total	683	1151	872	1001
S11 Table. Autoantibody samples count. Counts of nRNP and RO/La presence and absence in SLE cases for the Korean and Han Chinese discovery cohorts.
