# Supplementary material for: Amino acid signatures of HLA Class-I and II molecules are strongly associated with SLE susceptibility and autoantibody production in Eastern Asians
Source: PLoS Genet. 2019 Apr 25;15(4):e1008092. doi: 10.1371/journal.pgen.1008092 (PMC6504188; doi:10.1371/journal.pgen.1008092)
Supplement: S12 Table — Genome-wide significant residues and amino-acids for the contrast between presence and absence of autoantibodies (nRNP and Ro/La) are presented as omnibus test (P_omnibus), and logistic regression (P_log). Ab = Autoantibody; pos_n(freq)/neg_n(freq): number of cases (proportion of cases) positive/negative for presence of autoantibody; df: degrees of freedom; OR, hi_ci, low_ci: odds ratios and 95% high and low confidence limits respectively. (XLSX) [file pgen.1008092.s018.xlsx]

## Sheet: ST12
Ab	factor	pos_n(freq)	neg_n(freq)	df	chi-square	P_omnibus			Ab	factor	dosage_in_pos	dosage_in_neg	or	high_ci	low_ci	P_log			S12 Table. Autoantibody association for nRNP+/Ro/La+ versus nRNP-/Ro/La-. Genomewide significant residues and amino-acids for the contrast between presence and absence of autoantibodies (nRNP and Ro/La) are presented as omnibus test (P_omnibus), and logistic regression (P_log). Ab=Autoantibody; pos_n(freq)/neg_n(freq): number of cases (proportion of cases) positive/negative for presence of autoan…
nRNP+	AA_DRB1_11_32660115	683(0.372)	1151(0.628)	5	73.425	1.98e-14			nRNP+	AA_DRB1_31_32660055_I	0.45	0.259	1.92	1.61	2.29	3.11e-13
nRNP+	AA_DRB1_30_32660058	683(0.372)	1151(0.628)	5	72.007	3.91e-14			nRNP+	AA_DRB1_32_32660052	0.362	0.572	0.53	0.45	0.63	5.17e-13
nRNP+	AA_DRB1_32_32660052	683(0.372)	1151(0.628)	1	55.874	7.73e-14			nRNP+	AA_DRB1_233_32656004_R	0.406	0.615	0.55	0.47	0.65	1.94e-12
nRNP+	AA_DRB1_13_32660109	683(0.372)	1151(0.628)	5	67.828	2.9e-13			nRNP+	AA_DRB1_233_32656004_T	1.591	1.382	1.8	1.53	2.12	2.02e-12
nRNP+	AA_DRB1_31_32660055	683(0.372)	1151(0.628)	2	57.239	3.72e-13			nRNP+	AA_DRB1_-16_32665457_V	0.671	0.899	0.6	0.52	0.69	3.06e-12
nRNP+	AA_DRB1_233_32656004	683(0.372)	1151(0.628)	2	52.661	3.67e-12			nRNP+	AA_DRB1_-25_32665484_K	1.328	1.099	1.66	1.44	1.91	3.3e-12
nRNP+	AA_DRB1_10_32660118	683(0.372)	1151(0.628)	2	52.024	5.05e-12			nRNP+	AA_DRB1_-25_32665484_R	0.67	0.899	0.6	0.52	0.69	3.34e-12
nRNP+	AA_DRB1_-16_32665457	683(0.372)	1151(0.628)	2	50.852	9.07e-12			nRNP+	AA_DRB1_-16_32665457_A	1.327	1.098	1.66	1.44	1.92	3.38e-12
nRNP+	AA_DRB1_-25_32665484	683(0.372)	1151(0.628)	2	50.442	1.11e-11			nRNP+	AA_DRB1_10_32660118_Q	1.327	1.098	1.66	1.44	1.92	3.55e-12
nRNP+	AA_DRB1_12_32660112	683(0.372)	1151(0.628)	1	43.591	4.05e-11			nRNP+	rs1964995	0.946	0.724	1.61	1.4	1.85	2.02e-11
nRNP+	AA_DRB1_9_32660121	683(0.372)	1151(0.628)	2	45.297	1.46e-10			nRNP+	AA_DRB1_149_32657431_Q	1.343	1.129	1.61	1.4	1.86	6.54e-11
nRNP+	AA_DRB1_149_32657431	683(0.372)	1151(0.628)	2	44.43	2.25e-10			nRNP+	AA_DRB1_149_32657431_H	0.657	0.87	0.62	0.54	0.72	6.74e-11
nRNP+	AA_DRB1_28_32660064	683(0.372)	1151(0.628)	2	34.515	3.2e-08			nRNP+	AA_DRB1_31_32660055_F	1.532	1.707	0.57	0.48	0.67	7.39e-11
Ro/La	AA_DPA1_11_33145617	872(0.466)	1001(0.534)	1	35.567	2.46e-09			nRNP+	AA_DRB1_13_32660109_F	0.468	0.293	1.76	1.49	2.09	7.63e-11
Ro/La	AA_DPA1_1_33149231	872(0.466)	1001(0.534)	1	33.313	7.84e-09			nRNP+	AA_DRB1_10_32660118_Y	0.656	0.868	0.62	0.54	0.72	8.63e-11
Ro/La	AA_DPA1_2_33149228	872(0.466)	1001(0.534)	1	33.269	8.03e-09			nRNP+	AA_DRB1_12_32660112	0.656	0.868	0.62	0.54	0.72	8.86e-11
Ro/La	AA_DPB1_55_33156577	872(0.466)	1001(0.534)	2	36.322	1.3e-08			nRNP+	AA_DRB1_11_32660115_S	0.656	0.868	0.62	0.54	0.72	8.9e-11
Ro/La	AA_DPB1_205_33161588	872(0.466)	1001(0.534)	2	35.796	1.69e-08			nRNP+	AA_DRB1_30_32660058_G	0.318	0.187	1.82	1.49	2.23	4.93e-09
Ro/La	AA_DPB1_35_33156517	872(0.466)	1001(0.534)	2	34.502	3.22e-08			nRNP+	HLA_DRB1_09	0.318	0.187	1.82	1.49	2.23	4.96e-09
Ro/La	AA_DPA1_7_33145629	872(0.466)	1001(0.534)	1	30.029	4.26e-08			nRNP+	HLA_DRB1_0901	0.318	0.187	1.82	1.49	2.23	4.96e-09
Ro/La	AA_DPA1_4_33145638	872(0.466)	1001(0.534)	1	30.022	4.27e-08			nRNP+	AA_DRB1_28_32660064_H	0.318	0.187	1.82	1.49	2.23	4.96e-09
Ro/La	AA_DPA1_6_33145632	872(0.466)	1001(0.534)	1	30.011	4.3e-08			nRNP+	AA_DRB1_11_32660115_D	0.318	0.187	1.82	1.49	2.23	5.26e-09
Ro/La	AA_DPA1_5_33145635	872(0.466)	1001(0.534)	1	30.007	4.3e-08			nRNP+	AA_DRB1_9_32660121_K	0.318	0.187	1.82	1.49	2.23	5.29e-09
Ro/La	AA_DPA1_3_33145641	872(0.466)	1001(0.534)	1	29.903	4.54e-08			nRNP+	rs9268853	0.796	0.618	1.51	1.31	1.75	1.52e-08
									nRNP+	rs2395185	0.796	0.618	1.51	1.31	1.75	1.52e-08
									nRNP+	rs9405108	0.796	0.618	1.51	1.31	1.75	1.52e-08
									nRNP+	AA_DRB1_98_32657584_E	0.796	0.618	1.51	1.31	1.74	1.86e-08
									nRNP+	AA_DRB1_104_32657566_A	0.796	0.618	1.51	1.31	1.74	1.87e-08
									nRNP+	AA_DRB1_104_32657566_S	1.204	1.381	0.66	0.57	0.76	1.95e-08
									nRNP+	AA_DRB1_98_32657584_K	1.204	1.381	0.66	0.57	0.77	1.95e-08
									Ro/La	HLA_DPA1_0202	1.112	0.919	1.5	1.31	1.71	3.53e-09
									Ro/La	AA_DPA1_11_33145617	1.112	0.919	1.5	1.31	1.71	3.54e-09
									Ro/La	AA_DPB1_205_33161588_V	1.052	1.246	0.67	0.59	0.77	4.2e-09
									Ro/La	AA_DPB1_55_33156577_E	0.977	0.793	1.5	1.31	1.73	4.97e-09
									Ro/La	AA_DPB1_205_33161588_-	0.885	0.7	1.5	1.31	1.72	6.08e-09
									Ro/La	rs9380343	0.893	0.707	1.49	1.3	1.7	7.13e-09
									Ro/La	HLA_DPB1_05	0.875	0.691	1.5	1.31	1.72	7.53e-09
									Ro/La	HLA_DPB1_0501	0.875	0.691	1.5	1.31	1.72	7.53e-09
									Ro/La	rs6937034	0.884	0.698	1.49	1.3	1.7	8.33e-09
									Ro/La	AA_DPB1_35_33156517_L	0.965	0.784	1.49	1.3	1.71	9.54e-09
									Ro/La	AA_DPA1_1_33149231	1.119	0.932	1.48	1.29	1.69	1.08e-08
									Ro/La	AA_DPA1_2_33149228	1.119	0.933	1.48	1.29	1.69	1.1e-08
									Ro/La	rs9378177	0.881	0.698	1.49	1.3	1.7	1.16e-08
									Ro/La	rs2281388	0.864	0.682	1.48	1.29	1.69	1.62e-08
									Ro/La	rs2068204	0.875	0.696	1.47	1.29	1.69	1.89e-08
									Ro/La	rs10484569	0.875	0.696	1.47	1.29	1.69	1.99e-08
